# Supplementary material for: Evolutionary patterns of the mitochondrial control region in vertebrates: A large-scale comparative analysis
Source: PLoS One. 2026 Jul 10;21(7):e0353555. doi: 10.1371/journal.pone.0353555 (PMC13353940; doi:10.1371/journal.pone.0353555)
Supplement: S1 Table — Nucleotide composition, CR duplicate, Domine I (coreTAS), Domine II (CSBA-F), Domine III (CSB1–3) and Repetitive elements characterization by individual CR sequences is indicated. (XLSX) [file pone.0353555.s006.xlsx]

## Sheet: Table S1
								Nucleotide composition			CR duplicate in pb	Domine I (coreTAS)				Domine II (Central Domine)						Domine III			Repetitive elements
Class	Order	Family	SubFamily	Sp	ID	CR length	CR %CG	AT skew	GC skew	AT_GC skew		Copies	Start	Stop	type	CSB-F	CSB-E	CSB-D	CSB-C	CSB-B	CSB-A	CSB-1	CSB-2	CSB-3	Repeat type	Coverage	Start	Stop	Period Size	Copy Number	Consensus Size	Percent Matches	Percent Indels	Score	%A	%C	%G	%T	Entropy (0-2)
Myxini	Myxiniformes	Myxinidae	0	Eptatretus burgeri	NC_002807.1	1858	38.859	-0.0862676	-0.457064	0.188743		1	1707	1722	coreTAS (LS)									CSB-3	3
		Myxinidae	0	Myxine glutinosa	NC_002639.1	3628	39.9669	-0.101928	-0.449655	0.226681		0											CSB-2	CSB-3	5
Petromyzonti	Petromyzontiformes	Petromyzontidae	Petromyzontinae	Ichthyomyzon fossor	NC_025552.1	599	37.3957	-0.00266667	-0.214286	0.0124444		6			coreTAS (LS)				CSB-C			CSB-1	CSB-2		1	233	56	289	39	6	39	100	0	468	35	12	17	33	1.88
		Petromyzontidae	Petromyzontinae	Petromyzon marinus	NC_001626.1	491	42.5662	-0.0212766	-0.320574	0.0663703		3			coreTAS (LS)				CSB-C			CSB-1	CSB-2		3
Holocephali	Chimaeriformes	Callorhinchidae	0	Callorhinchus callorynchus	NC_014281.1	1189	33.7258	-0.0152284	-0.127182	0.119737		4			coreTAS (LS)	CSB-F	CSB-E	CSB-D	CSB-C			CSB-1	CSB-2	CSB-3	No found
		Callorhinchidae	0	Callorhinchus capensis	NC_014284.1	1191	33.9211	-0.0114358	-0.133663	0.085557		4			coreTAS (LS)	CSB-F	CSB-E	CSB-D	CSB-C			CSB-1	CSB-2	CSB-3	No found
		Callorhinchidae	0	Callorhinchus milii	NC_014285.1	1190	33.8655	-0.0165184	-0.126551	0.130528		4			coreTAS (LS)	CSB-F	CSB-E	CSB-D	CSB-C			CSB-1	CSB-2	CSB-3	No found
		Chimaeridae	0	Chimaera fulva	NC_014288.1	1469	38.3935	0.078453	-0.205674	-0.381444		3			coreTAS (M)	CSB-F	CSB-E	CSB-D	CSB-C			CSB-1	CSB-2	CSB-3	1	174	978	1152	51	3.5	50	88	2	233	34	25	21	18	1.96
		Chimaeridae	0	Chimaera monstrosa	NC_003136.1	1435	40.9059	0.0683962	-0.216354	-0.316131		3			coreTAS (M)	CSB-F	CSB-E	CSB-D	CSB-C			CSB-1	CSB-2	CSB-3	2
		Rhinochimaeridae	0	Harriotta raleighana	NC_014292.1	1317	35.839	0.0319527	-0.224576	-0.14228		1	219	234	coreTAS (M)	CSB-F	CSB-E	CSB-D	CSB-C			CSB-1		CSB-3	2
		Chimaeridae	0	Hydrolagus affinis	NC_047231.1	1400	38	0.0737327	-0.255639	-0.288425		3			coreTAS (M)	CSB-F	CSB-E	CSB-D	CSB-C			CSB-1	CSB-2	CSB-3	2
		Chimaeridae	0	Hydrolagus lemures	NC_014290.1	1326	36.8024	0.0214797	-0.229508	-0.0935902		3			coreTAS (M)	CSB-F	CSB-E	CSB-D	CSB-C			CSB-1	CSB-2	CSB-3	No found
Elasmobranchii	Torpediniformes	Narcinidae	0	Narcine bancroftii	NC_034772.1	1308	29.8165	0.087146	-0.210256	-0.414475		1	372	387	coreTAS (LS)	CSB-F	CSB-E	CSB-D			CSB-A			CSB-3	No found
		Narcinidae	0	Narcine brasiliensis	NC_034771.1	1321	30.5072	0.0849673	-0.220844	-0.38474		1	363	378	coreTAS (LS)	CSB-F	CSB-E	CSB-D			CSB-A		CSB-2	CSB-3	1	100	356	456	46	2.2	46	89	3	150	33	22	5	37	1.79
		Narcinidae	0	Narcine entemedor	NC_025512.1	1328	29.9699	0.0688172	-0.20603	-0.334015		3			coreTAS (LS)	CSB-F	CSB-E	CSB-D			CSB-A		CSB-2	CSB-3	1	100	367	467	46	2.2	46	96	0	184	33	21	5	38	1.78
	Rajiformes	Anacanthobatidae	0	Sinobatis borneensis	NC_030328.1	1060	35.1887	0.0131004	-0.190349	-0.0688234		1	104	119	coreTAS (LS)				CSB-C	CSB-B			CSB-2	CSB-3	No found
		Arhynchobatidae		Atlantoraja castelnaui	NC_025942.1	1096	32.3905	0.0202429	-0.205634	-0.0984416		2			coreTAS (LS)					CSB-B			CSB-2	CSB-3	No found
		Arhynchobatidae		Bathyraja albomaculata	NC_037964.1	1091	27.3144	-0.0163934	-0.161074	0.101776		3			coreTAS (LS)						CSB-A	CSB-1	CSB-2	CSB-3	1	474	188	662	243	2	244	88	3	726	31	17	14	37	1.89
		Arhynchobatidae		Bathyraja eatonii	NC_048964.1	1043	25.024	-0.0102302	-0.210728	0.0485468		2			coreTAS (LS)						CSB-A	CSB-1	CSB-2	CSB-3	1	35	981	1016	14	2.6	14	95	0	63	36	0	2	61	1.11
		Arhynchobatidae		Bathyraja griseocauda	NC_037965.1	1093	27.0814	-0.0363864	-0.155405	0.234139		2			coreTAS (LS)						CSB-A	CSB-1	CSB-2	CSB-3	1	483	179	662	244	2	243	88	2	720	30	16	14	38	1.88
		Arhynchobatidae		Bathyraja maccaini	NC_037975.1	1088	27.8493	-0.00127389	-0.161716	0.00787729		3			coreTAS (LS)						CSB-A	CSB-1	CSB-2	CSB-3	1	483	169	652	249	1.9	249	100	0	968	30	18	15	36	1.91
		Arhynchobatidae		Bathyraja meridionalis	NC_037976.1	1091	28.8726	-0.00257732	-0.206349	0.0124901		3			coreTAS (LS)						CSB-A	CSB-1	CSB-2	CSB-3	No found
		Arhynchobatidae		Bathyraja multispinis	NC_037963.1	1091	28.231	-0.0268199	-0.136364	0.196679		3			coreTAS (LS)						CSB-A	CSB-1	CSB-2	CSB-3	1	489	172	661	243	2	244	94	1	858	30	17	15	36	1.91
		Arhynchobatidae		Bathyraja richardsoni	NC_037977.1	1091	27.7727	-0.0177665	-0.135314	0.131299		1	99	114	coreTAS (LS)						CSB-A	CSB-1	CSB-2	CSB-3	1	489	171	660	243	2	244	94	1	858	31	16	15	36	1.91
		Arhynchobatidae		Bathyraja shuntovi	NC_037978.1	1093	28.2708	-0.0280612	-0.152104	0.184488		1	100	115	coreTAS (LS)						CSB-A	CSB-1	CSB-2	CSB-3	No found
		Arhynchobatidae	0	Notoraja tobitukai	NC_030525.1	1154	29.5494	0.0381304	-0.214076	-0.178116		3			coreTAS (LS)					CSB-B			CSB-2	CSB-3	1	117	103	220	44	2.7	44	97	1	220	40	22	8	28	1.83
		Arhynchobatidae	0	Pavoraja nitida	NC_024599.1	1110	30.8108	0.0208333	-0.222222	-0.09375		2			coreTAS (LS)					CSB-B			CSB-2	CSB-3	No found
		Rajidae	0	Amblyraja georgiana	NC_037974.1	1066	35.1782	0.00723589	-0.184	-0.0393255		3			coreTAS (LS)				CSB-C	CSB-B			CSB-2	CSB-3	No found
		Rajidae	0	Amblyraja radiata	NC_000893.1	1064	35.1504	0	-0.181818	0		1	81	96	coreTAS (M)					CSB-B			CSB-2	CSB-3	1	37	75	112	19	2	19	85	10	51	39	7	10	42	1.69
		Rajidae	0	Dipturus batis	NC_046684.1	1246	34.1894	-0.00731707	-0.258216	0.028337		2			coreTAS (LS)				CSB-C	CSB-B			CSB-2	CSB-3	No found
		Rajidae	0	Dipturus innominatus	NC_037962.1	1252	34.4249	-0.0109622	-0.271462	0.0403823		2			coreTAS (LS)					CSB-B			CSB-2	CSB-3	No found
		Rajidae	0	Dipturus kwangtungensis	NC_023505.2	1249	34.1873	0.00243309	-0.269321	-0.00903417		2			coreTAS (LS)					CSB-B			CSB-2	CSB-3	1	66	100	166	23	3	22	66	22	57	35	17	5	40	1.75
		Rajidae	0	Dipturus linteus	NC_049882.1	1058	35.6333	-0.0132159	-0.204244	0.0647062		3			coreTAS (LS)					CSB-B			CSB-2	CSB-3	No found
		Rajidae	0	Dipturus maugeanus	NC_037966.1	1247	34.4026	-0.00733496	-0.268065	0.0273626		2			coreTAS (LS)					CSB-B			CSB-2	CSB-3	No found
		Rajidae	0	Dipturus nasutus	NC_037961.1	1248	34.5353	-0.00611995	-0.271462	0.0225444		2			coreTAS (LS)					CSB-B			CSB-2	CSB-3	No found
		Rajidae	0	Dipturus oxyrinchus	NC_037967.1	1251	34.2126	-0.0036452	-0.275701	0.0132216		2			coreTAS (LS)				CSB-C	CSB-B			CSB-2	CSB-3	No found
		Rajidae	0	Dipturus trachyderma	NC_027521.1	1248	34.4551	0	-0.283721	0		2			coreTAS (LS)				CSB-C	CSB-B			CSB-2	CSB-3	No found
		Rajidae	0	Hongeo koreana	NC_021963.1	1248	34.7756	-0.012285	-0.262673	0.0467693		3			coreTAS (LS)				CSB-C	CSB-B			CSB-2	CSB-3	1	66	99	165	23	3	22	66	22	57	35	17	5	40	1.75
		Rajidae	0	Leucoraja circularis	NC_037969.1	1058	37.051	0.003003	-0.209184	-0.0143558		3			coreTAS (LS)					CSB-B			CSB-2	CSB-3	1	90	99	189	46	2	46	80	8	105	35	19	6	38	1.78
		Rajidae	0	Leucoraja erinacea	NC_016429.1	1060	34.9057	0.0057971	-0.237838	-0.0243742		2			coreTAS (LS)					CSB-B			CSB-2	CSB-3	1	94	95	189	46	2	47	82	9	115	34	18	8	37	1.82
		Rajidae	0	Leucoraja naevus	NC_037968.1	1058	36.4839	0	-0.233161	0		2			coreTAS (LS)					CSB-B			CSB-2	CSB-3	No found
		Rajidae	0	Okamejei hollandi	NC_029324.1	1311	34.6301	-0.0151692	-0.251101	0.0604107		3			coreTAS (LS)					CSB-B			CSB-2	CSB-3	1	74	100	174	23	3.4	22	66	21	57	34	16	8	41	1.77
		Rajidae	0	Okamejei kenojei	NC_007173.1	1310	35.1145	0.00941176	-0.23913	-0.0393583		2			coreTAS (LS)					CSB-B			CSB-2	CSB-3	No found
		Rajidae	0	Raja asterias	NC_037970.1	1253	34.4773	-0.00609013	-0.287037	0.0212172		3			coreTAS (LS)					CSB-B			CSB-2	CSB-3	No found
		Rajidae	0	Raja brachyura	NC_049865.1	1260	34.8413	-0.00852619	-0.271071	0.0314538		3			coreTAS (LS)					CSB-B			CSB-2	CSB-3	No found
		Rajidae	0	Raja clavata	NC_037972.1	1253	34.3974	-0.00486618	-0.290023	0.0167786		3			coreTAS (LS)					CSB-B			CSB-2	CSB-3	No found
		Rajidae	0	Raja miraletus	NC_037973.1	1253	33.8388	-0.013269	-0.283019	0.0468838		3			coreTAS (LS)					CSB-B			CSB-2	CSB-3	No found
		Rajidae	0	Raja polystigma	NC_037971.1	1253	33.0407	0.00357569	-0.304348	-0.0117487		2			coreTAS (LS)					CSB-B			CSB-2	CSB-3	No found
		Rajidae	0	Raja pulchra	NC_025498.1	1249	34.4275	-0.00610501	-0.27907	0.0218763		2			coreTAS (LS)					CSB-B			CSB-2	CSB-3	No found
		Rajidae	0	Raja rhina	NC_021964.1	1251	34.6123	-0.00244499	-0.256351	0.00953766		3			coreTAS (LS)				CSB-C	CSB-B			CSB-2	CSB-3	No found
		Rajidae	0	Zearaja chilensis	NC_023944.1	1248	34.1346	-0.00243309	-0.28169	0.00863747		2			coreTAS (LS)					CSB-B			CSB-2	CSB-3	No found
	Rhinopristiformes	Pristidae	0	Anoxypristis cuspidata	NC_026307.1	1567	31.0147	0.0305273	-0.308642	-0.0989084		1	119	134	coreTAS (M)	CSB-F	CSB-E				CSB-A	CSB-1	CSB-2	CSB-3	3
		Pristidae	0	Pristis clavata	NC_022821.1	1103	37.3527	0.015919	-0.242718	-0.0655861		1	55	70	coreTAS (M)	CSB-F	CSB-E				CSB-A	CSB-1	CSB-2	CSB-3	1	94	188	282	47	2	47	89	0	145	32	22	4	41	1.73
		Pristidae	0	Pristis pectinata	NC_027182.1	1102	38.0218	0.0366032	-0.288783	-0.12675		2			coreTAS (M)	CSB-F	CSB-E				CSB-A	CSB-1	CSB-2	CSB-3	No found
		Pristidae	0	Pristis pristis	NC_039438.1	1102	38.5662	0.00738552	-0.270588	-0.0272943		3			coreTAS (M)	CSB-F	CSB-E				CSB-A	CSB-1	CSB-2	CSB-3	2
		Rhinidae	Rhininae	Rhina ancylostoma	NC_030215.1	1499	32.0213	-0.00591716	-0.244275	0.0242234		5			coreTAS (M)	CSB-F	CSB-E				CSB-A	CSB-1	CSB-2	CSB-3	2
		Rhinidae	Rhininae	Rhynchobatus australiae	NC_030254.1	1106	35.1718	-0.00883219	-0.383333	0.0230405		4			coreTAS (LS)	CSB-F	CSB-E				CSB-A	CSB-1	CSB-2	CSB-3	1	137	126	263	45	3	47	79	4	172	34	20	5	40	1.74
		Rhinidae	0	Rhynchobatus laevis	NC_047241.1	769	34.0702	-0.0069735	-0.25964	0.0268583		3			coreTAS (LS)	CSB-F	CSB-E				CSB-A	CSB-1	CSB-2	CSB-3	No found
		Rhinobatidae	0	Zapteryx exasperata	NC_024937.1	1096	33.4854	-0.0502152	-0.226463	0.221737		2			coreTAS (LS)	CSB-F	CSB-E	CSB-D			CSB-A		CSB-2	CSB-3	3
		Rhinobatidae	0	Rhinobatos hynnicephalus	NC_022841.1	1090	36.055	-0.00137174	-0.33515	0.00409292		1	54	69	coreTAS (M)	CSB-F	CSB-E				CSB-A	CSB-1	CSB-2	CSB-3	No found
		Rhinobatidae	Rhinobatinae	Rhinobatos schlegelii	NC_023951.1	1089	35.9963	-0.0272597	-0.255102	0.106858		1	831	846	coreTAS (LS)	CSB-F	CSB-E				CSB-A	CSB-1	CSB-2	CSB-3	No found
	Myliobatiformes	Dasyatidae	0	Dasyatis akajei	NC_021132.1	1907	36.9166	0.0290939	-0.224432	-0.129634		1	58	73	coreTAS (M)					CSB-B			CSB-2	CSB-3	4
		Dasyatidae	0	Hemitrygon bennettii	NC_020352.2	1921	36.075	0.0570033	-0.220779	-0.258191		2			coreTAS (M)								CSB-2	CSB-3	3
		Dasyatidae	0	Himantura dalyensis	NC_027649.1	1940	40.4639	-0.0025974	-0.248408	0.0104562		3			coreTAS (M)					CSB-B			CSB-2	CSB-3	1	99	146	245	47	2.2	46	87	5	139	36	22	6	36	1.79
		Dasyatidae	0	Himantura microphthalma	NC_026285.1	1890	36.2434	0.000829876	-0.220438	-0.00376467		6			coreTAS (M)								CSB-2	CSB-3	2
		Dasyatidae	0	Himantura uarnak	NC_028325.1	1931	42.3097	0.00718133	-0.294982	-0.024345		3			coreTAS (M)					CSB-B			CSB-2	CSB-3	1	95	151	246	47	2.1	46	88	5	140	33	23	6	36	1.8
		Dasyatidae	0	Maculabatis gerrardi	NC_026208.1	1921	42.0614	0.00628931	-0.257426	-0.0244315		3			coreTAS (M)								CSB-2	CSB-3	2
		Dasyatidae	Neotrygoninae	Neotrygon kuhlii	NC_021767.1	2307	33.9402	0.0937306	-0.328177	-0.28561		1	108	123	coreTAS (M)					CSB-B			CSB-2	CSB-3	4
		Dasyatidae	0	Pastinachus atrus	NC_023808.1	2516	35.9698	-0.010582	-0.225316	0.0469651		2			coreTAS (M)					CSB-B			CSB-2	CSB-3	4
		Dasyatidae	Urogymninae	Pateobatis hortlei	NC_027497.1	1936	42.2004	0.0202758	-0.22807	-0.0889014		3			coreTAS (M)					CSB-B			CSB-2	CSB-3	2
		Dasyatidae	0	Pateobatis jenkinsii	NC_030271.1	1924	41.0603	0.0818565	-0.312067	-0.262305		3			coreTAS (M)					CSB-B			CSB-2	CSB-3	3
		Dasyatidae	0	Pteroplatytrygon violacea	NC_024570.1	1917	35.6808	0.0461894	-0.238938	-0.193311		1	58	73	coreTAS (M)								CSB-2	CSB-3	2
		Dasyatidae	0	Taeniura lymma	NC_026210.1	1906	37.8279	0.0247788	-0.272959	-0.0907783		2			coreTAS (M)								CSB-2	CSB-3	4
		Dasyatidae	0	Telatrygon zugei	NC_019643.1	2523	31.3516	0.0590551	-0.318008	-0.185703		1	83	98	coreTAS (M)					CSB-B			CSB-2	CSB-3	3
		Dasyatidae	0	Urogymnus granulatus	NC_023525.1	1914	40.9613	0.0151921	-0.250918	-0.0605462		3			coreTAS (M)					CSB-B			CSB-2	CSB-3	1	99	146	245	47	2.2	46	87	1	137	36	24	4	36	1.74
		Gymnuridae	0	Gymnura poecilura	NC_024102.1	2212	45.1627	0.0519373	-0.277277	-0.187312		1	1888	1903	coreTAS (M)					CSB-B			CSB-2	CSB-3	1	29	1667	1696	14	2.1	14	93	0	51	36	63	0	0	0.95
		Myliobatidae	0	Aetobatus flagellum	NC_022837.1	4490	37.4165	0.0220641	-0.266667	-0.0827402		1	2609	2624	coreTAS (M)								CSB-2	CSB-3	3
		Myliobatidae	Mobulinae	Mobula japanica	NC_018784.1	3164	25.2212	0.137785	-0.220551	-0.624731		3			coreTAS (M)								CSB-2	CSB-3	5
		Myliobatidae	Mobulinae	Mobula thurstoni	NC_037219.1	1884	33.5456	0.0255591	-0.240506	-0.106272		1	218	233	coreTAS (M)								CSB-2	CSB-3	4
		Plesiobatidae	0	Plesiobatis daviesi	NC_007230.1	1830	33.1694	0.0188062	-0.344316	-0.054619		1	673	688	coreTAS (M)								CSB-2	CSB-3	3
		Potamotrygonidae	0	Potamotrygon magdalenae	NC_036041.1	1715	38.5423	0.0872865	-0.340393	-0.256428		3			coreTAS (LS)								CSB-2	CSB-3	No found
		Potamotrygonidae	0	Potamotrygon motoro	NC_023116.1	1758	37.2582	0.0861287	-0.349618	-0.246351		2			coreTAS (LS)								CSB-2	CSB-3	No found
		Potamotrygonidae	0	Taeniura meyeni	NC_019641.1	1897	37.6384	0.0363483	-0.268908	-0.13517		5			coreTAS (M)					CSB-B			CSB-2	CSB-3	2
	Hexanchiformes	Chlamydoselachidae	0	Chlamydoselachus anguineus	NC_022729.1	1682	32.1641	0.0113935	-0.208872	-0.0545477		3			coreTAS (LS)			CSB-D	CSB-C		CSB-A		CSB-2	CSB-3	2
		Hexanchidae	0	Heptranchias perlo	NC_022730.1	3259	34.2129	0.146455	-0.359641	-0.407226		4			coreTAS (LS)			CSB-D	CSB-C		CSB-A		CSB-2	CSB-3	14
		Hexanchidae	0	Hexanchus griseus	NC_022732.1	1547	31.6742	0.0728477	-0.269388	-0.270419		7			coreTAS (LS)			CSB-D	CSB-C		CSB-A		CSB-2	CSB-3	1	326	186	512	45	7.3	45	91	0	519	43	16	7	32	1.76
		Hexanchidae	0	Hexanchus nakamurai	NC_022733.1	2935	31.3458	0.0699752	-0.256522	-0.272785		3			coreTAS (LS)			CSB-D	CSB-C		CSB-A		CSB-2	CSB-3	14
		Hexanchidae	0	Notorynchus cepedianus	NC_022731.1	1299	32.1016	0.0249433	-0.199041	-0.125318		2			coreTAS (LS)			CSB-D	CSB-C		CSB-A		CSB-2	CSB-3	4
	Squaliformes	Dalatiidae	0	Squaliolus aliae	NC_031508.1	1081	36.9103	-0.0146628	-0.18797	0.0780059		2			coreTAS (M)			CSB-D				CSB-1	CSB-2	CSB-3	No found
		Etmopteridae	0	Etmopterus pusillus	NC_031810.1	1081	34.2276	-0.00703235	-0.232432	0.0302555		2			coreTAS (M)			CSB-D		CSB-B		CSB-1	CSB-2	CSB-3	No found
		Somniosidae	0	Somniosus microcephalus	NC_049864.1	1068	34.7378	0.0071736	-0.185984	-0.0385711		1	149	164	coreTAS (LS)			CSB-D		CSB-B		CSB-1	CSB-2	CSB-3	No found
		Somniosidae	0	Somniosus pacificus	NC_022734.1	1075	34.6977	0.00854701	-0.190349	-0.0449019		1	149	164	coreTAS (LS)			CSB-D		CSB-B		CSB-1	CSB-2	CSB-3	No found
		Squalidae	0	Cirrhigaleus australis	NC_024059.2	885	33.8983	-0.00854701	-0.233333	0.03663		2			coreTAS (M)			CSB-D		CSB-B			CSB-2	CSB-3	No found
		Squalidae	0	Squalus acanthias	NC_002012.1	1080	32.7778	0.0247934	-0.19774	-0.125384		2			coreTAS (M)			CSB-D		CSB-B		CSB-1	CSB-2	CSB-3	No found
		Squalidae	0	Squalus brevirostris	NC_034748.1	1080	33.4259	0.00417246	-0.240997	-0.0173133		2			coreTAS (M)			CSB-D		CSB-B		CSB-1	CSB-2	CSB-3	No found
		Squalidae	0	Squalus formosus	NC_031818.1	1079	33.0862	0.00831025	-0.238095	-0.034903		1	99	114	coreTAS (M)			CSB-D		CSB-B		CSB-1	CSB-2	CSB-3	No found
		Squalidae	0	Squalus montalbani	NC_028537.1	897	32.9989	0.0183028	-0.222973	-0.0820854		2			coreTAS (M)			CSB-D		CSB-B		CSB-1			No found
	Squatiniformes	Squatinidae	0	Squatina dumeril	NC_048468.1	1057	34.8155	-0.0769231	-0.244565	0.31453		2			coreTAS (LS)			CSB-D			CSB-A		CSB-2	CSB-3	No found
		Squatinidae	0	Squatina formosa	NC_025328.1	1055	34.7867	-0.0726744	-0.226158	0.321344		3			coreTAS (LS)			CSB-D			CSB-A		CSB-2	CSB-3	No found
		Squatinidae	0	Squatina japonica	NC_024276.1	1059	32.7668	-0.0786517	-0.221902	0.354443		3			coreTAS (LS)			CSB-D			CSB-A		CSB-2	CSB-3	No found
		Squatinidae	0	Squatina nebulosa	NC_025578.1	1055	34.7867	-0.0726744	-0.231608	0.313782		3			coreTAS (LS)			CSB-D			CSB-A		CSB-2	CSB-3	No found
		Squatinidae	0	Squatina squatina	NC_035057.1	1054	34.1556	-0.0576369	-0.238889	0.241271		3			coreTAS (LS)			CSB-D			CSB-A		CSB-2	CSB-3	No found
	Heterodontiformes	Heterodontidae	0	Heterodontus francisci	NC_003137.1	1068	34.3633	-0.00142653	-0.242507	0.00588245		2			coreTAS (LS)	CSB-F	CSB-E	CSB-D	CSB-C			CSB-1	CSB-2	CSB-3	No found
		Heterodontidae	0	Heterodontus zebra	NC_021615.1	1067	34.3018	-0.021398	-0.245902	0.0870185		1	155	170	coreTAS (LS)	CSB-F	CSB-E	CSB-D	CSB-C			CSB-1	CSB-2	CSB-3	No found
	Orectolobiformes	Ginglymostomatidae	0	Ginglymostoma cirratum	NC_030189.1	1048	32.0611	0.0421348	-0.220238	-0.191315		2			coreTAS (M)			CSB-D	CSB-C		CSB-A	CSB-1	CSB-2	CSB-3	1	117	141	258	46	2.5	47	80	4	123	34	18	4	42	1.7
		Ginglymostomatidae	0	Nebrius ferrugineus	NC_029493.1	1046	31.1663	0.0333333	-0.177914	-0.187356		2			coreTAS (M)			CSB-D	CSB-C		CSB-A	CSB-1	CSB-2	CSB-3	2
		Hemiscylliidae	0	Chiloscyllium griseum	NC_017882.1	1119	30.0268	0.0600255	-0.27381	-0.219224		1	238	253	coreTAS (M)			CSB-D	CSB-C		CSB-A	CSB-1	CSB-2	CSB-3	1	70	884	954	8	8.6	8	84	6	63	60	4	0	35	1.16
		Hemiscylliidae	0	Chiloscyllium plagiosum	NC_012570.1	1095	31.1416	0.061008	-0.290323	-0.210139		2			coreTAS (M)			CSB-D	CSB-C		CSB-A	CSB-1	CSB-2	CSB-3	2
		Hemiscylliidae	0	Chiloscyllium punctatum	NC_016686.1	1074	31.9367	0.0232558	-0.259475	-0.0896263		3			coreTAS (LS)			CSB-D	CSB-C		CSB-A	CSB-1	CSB-2	CSB-3	No found
		Hemiscylliidae	0	Hemiscyllium ocellatum	NC_044745.1	1099	31.2102	0.00529101	-0.265306	-0.019943		3			coreTAS (LS)			CSB-D	CSB-C		CSB-A	CSB-1	CSB-2	CSB-3	No found
		Orectolobidae	0	Orectolobus japonicus	NC_022148.1	1072	33.4888	0.0406732	-0.275766	-0.147492		2			coreTAS (M)			CSB-D	CSB-C		CSB-A	CSB-1	CSB-2	CSB-3	No found
		Rhincodontidae	0	Rhincodon typus	NC_023455.1	1225	30.0408	-0.00116686	-0.320652	0.00363902		2			coreTAS (M)			CSB-D	CSB-C		CSB-A		CSB-2	CSB-3	2
		Stegostomatidae	0	Stegostoma fasciatum	NC_029480.1	1000	30.7	0.0562771	-0.309446	-0.181864		4			coreTAS (LS)			CSB-D	CSB-C		CSB-A	CSB-1	CSB-2	CSB-3	3
	Lamniformes	Alopiidae	0	Alopias pelagicus	NC_022822.1	1062	33.8983	0	-0.233333	0		2			coreTAS (LS)	CSB-F	CSB-E	CSB-D	CSB-C	CSB-B		CSB-1	CSB-2	CSB-3	1	90	156	246	46	2	46	86	4	130	34	23	2	40	1.67
		Alopiidae	0	Alopias superciliosus	NC_021443.1	1062	35.6874	0.0190337	-0.224274	-0.0848678		1	157	172	coreTAS (M)	CSB-F	CSB-E	CSB-D	CSB-C	CSB-B		CSB-1	CSB-2	CSB-3	1	90	156	246	46	2	46	84	4	121	34	24	2	39	1.67
		Alopiidae	0	Alopias vulpinus	NC_049866.1	1061	33.9303	0.0128388	-0.211111	-0.0608154		3			coreTAS (LS)	CSB-F	CSB-E	CSB-D	CSB-C	CSB-B		CSB-1	CSB-2	CSB-3	No found
		Alopiidae	0	Isurus paucus	NC_024101.1	1063	38.1938	-0.0289193	-0.20197	0.143186		1	203	218	coreTAS (M)	CSB-F	CSB-E	CSB-D	CSB-C	CSB-B		CSB-1	CSB-2	CSB-3	No found
		Alopiidae	0	Lamna nasus	NC_033911.1	1063	38.7582	-0.0506912	-0.169903	0.298354		1	156	171	coreTAS (LS)	CSB-F	CSB-E	CSB-D	CSB-C	CSB-B		CSB-1	CSB-2	CSB-3	No found
		Cetorhinidae	0	Cetorhinus maximus	NC_023266.1	1048	36.355	0.00149925	-0.212598	-0.00705203		1	156	171	coreTAS (M)	CSB-F	CSB-E	CSB-D	CSB-C	CSB-B		CSB-1	CSB-2	CSB-3	No found
		Lamnidae	0	Carcharodon carcharias	NC_022415.1	1115	34.9776	0.00137931	-0.261538	-0.00527383		1	202	217	coreTAS (M)	CSB-F	CSB-E	CSB-D	CSB-C	CSB-B		CSB-1	CSB-2	CSB-3	1	131	454	585	54	2.4	54	88	7	205	20	34	17	28	1.95
		Lamnidae	0	Isurus oxyrinchus	NC_022691.1	1064	38.2519	-0.0471842	-0.208845	0.225929		2			coreTAS (LS)	CSB-F	CSB-E	CSB-D	CSB-C	CSB-B		CSB-1	CSB-2	CSB-3	No found
		Lamnidae	0	Lamna ditropis	NC_024269.1	1065	37.6526	-0.060241	-0.17207	0.350096		2			coreTAS (LS)	CSB-F	CSB-E	CSB-D	CSB-C	CSB-B		CSB-1	CSB-2	CSB-3	No found
		Megachasmidae	0	Megachasma pelagios	NC_021442.1	1071	32.3996	0.0331492	-0.227666	-0.145605		3			coreTAS (LS)	CSB-F	CSB-E	CSB-D	CSB-C	CSB-B		CSB-1	CSB-2	CSB-3	No found
		Mitsukurinidae	0	Mitsukurina owstoni	NC_011825.1	1059	33.3333	0.0311615	-0.320113	-0.0973451		2			coreTAS (LS)	CSB-F	CSB-E	CSB-D	CSB-C	CSB-B		CSB-1	CSB-2	CSB-3	1	95	155	250	46	2.1	46	92	0	156	31	23	2	42	1.66
		Odontaspididae	0	Carcharias taurus	NC_023520.1	1059	35.0331	0	-0.22372	0		1	155	170	coreTAS (M)	CSB-F	CSB-E	CSB-D	CSB-C	CSB-B		CSB-1	CSB-2	CSB-3	No found
		Pseudocarchariidae	0	Pseudocarcharias kamoharai	NC_026216.1	1071	34.3604	-0.00711238	-0.195652	0.0363521		1	833	848	coreTAS (M)	CSB-F	CSB-E	CSB-D	CSB-C	CSB-B		CSB-1	CSB-2	CSB-3	No found
	Carcharhiniformes	Carcharhinidae	0	Carcharhinus acronotus	NC_024055.1	1076	33.1784	-0.0514604	-0.182073	0.282636		1	204	219	coreTAS (M)	CSB-F	CSB-E	CSB-D	CSB-C			CSB-1	CSB-2	CSB-3	No found
		Carcharhinidae	0	Carcharhinus albimarginatus	NC_047239.1	1069	33.1151	-0.0405594	-0.19774	0.205115		1	204	219	coreTAS (M)	CSB-F	CSB-E	CSB-D	CSB-C			CSB-1	CSB-2	CSB-3	No found
		Carcharhinidae	0	Carcharhinus amblyrhynchoides	NC_023948.1	1067	33.552	-0.0550071	-0.189944	0.289596		1	204	219	coreTAS (M)	CSB-F	CSB-E	CSB-D	CSB-C			CSB-1	CSB-2	CSB-3	No found
		Carcharhinidae	0	Carcharhinus amblyrhynchos	NC_047238.1	1067	32.6148	-0.0458971	-0.195402	0.234885		2			coreTAS (M)	CSB-F	CSB-E	CSB-D	CSB-C			CSB-1	CSB-2	CSB-3	No found
		Carcharhinidae	0	Carcharhinus amboinensis	NC_026696.1	1067	32.896	-0.0558659	-0.185185	0.301676		1	204	219	coreTAS (M)	CSB-F	CSB-E	CSB-D	CSB-C			CSB-1	CSB-2	CSB-3	No found
		Carcharhinidae	0	Carcharhinus brevipinna	NC_027081.1	1068	33.1461	-0.0504202	-0.175141	0.287883		1	204	219	coreTAS (M)	CSB-F	CSB-E	CSB-D	CSB-C			CSB-1	CSB-2	CSB-3	1	93	131	224	46	2	46	81	8	109	35	19	5	40	1.74
		Carcharhinidae	0	Carcharhinus falciformis	NC_042256.1	1012	33.6957	-0.0581222	-0.173021	0.335927		1	162	177	coreTAS (M)	CSB-F	CSB-E	CSB-D	CSB-C			CSB-1	CSB-2	CSB-3	No found
		Carcharhinidae	0	Carcharhinus leucas	NC_023522.1	1066	32.6454	-0.0417827	-0.183908	0.227194		1	203	218	coreTAS (M)	CSB-F	CSB-E	CSB-D	CSB-C			CSB-1	CSB-2	CSB-3	No found
		Carcharhinidae	0	Carcharhinus longimanus	NC_025520.1	1066	33.4897	-0.0606488	-0.193277	0.313792		1	204	219	coreTAS (M)	CSB-F	CSB-E	CSB-D	CSB-C			CSB-1	CSB-2	CSB-3	No found
		Carcharhinidae	0	Carcharhinus macloti	NC_024862.1	1066	31.8011	-0.0206327	-0.221239	0.09326		1	204	219	coreTAS (M)	CSB-F	CSB-E	CSB-D	CSB-C			CSB-1	CSB-2	CSB-3	No found
		Carcharhinidae	0	Carcharhinus melanopterus	NC_024284.1	1067	33.8332	-0.0453258	-0.207756	0.218168		1	204	219	coreTAS (M)	CSB-F	CSB-E	CSB-D	CSB-C			CSB-1	CSB-2	CSB-3	No found
		Carcharhinidae	0	Carcharhinus obscurus	NC_020611.1	1066	33.6773	-0.0636492	-0.18663	0.341046		1	204	219	coreTAS (M)	CSB-F	CSB-E	CSB-D	CSB-C			CSB-1	CSB-2	CSB-3	No found
		Carcharhinidae	0	Carcharhinus plumbeus	NC_024596.1	1063	33.396	-0.0649718	-0.188732	0.344253		1	204	219	coreTAS (M)	CSB-F	CSB-E	CSB-D	CSB-C			CSB-1	CSB-2	CSB-3	No found
		Carcharhinidae	0	Carcharhinus sorrah	NC_023521.1	1066	33.2083	-0.0421348	-0.20339	0.207163		1	204	219	coreTAS (M)	CSB-F	CSB-E	CSB-D	CSB-C			CSB-1	CSB-2	CSB-3	1	93	154	247	46	2	46	83	4	118	30	24	5	39	1.77
		Carcharhinidae	0	Carcharhinus tjutjot	NC_026871.1	1066	33.0206	-0.0364146	-0.204545	0.178027		1	204	219	coreTAS (M)	CSB-F	CSB-E	CSB-D	CSB-C			CSB-1	CSB-2	CSB-3	1	93	131	224	46	2	46	83	8	118	36	18	5	40	1.73
		Carcharhinidae	0	Galeocerdo cuvier	NC_022193.1	1070	32.243	-0.0455172	-0.171014	0.26616		1	205	220	coreTAS (M)	CSB-F	CSB-E	CSB-D	CSB-C			CSB-1	CSB-2	CSB-3	No found
		Carcharhinidae	0	Glyphis fowlerae	NC_028342.1	1066	32.4578	-0.0444444	-0.196532	0.226144		1	204	219	coreTAS (M)	CSB-F	CSB-E	CSB-D	CSB-C			CSB-1	CSB-2	CSB-3	No found
		Carcharhinidae	0	Glyphis gangeticus	NC_028338.1	1067	32.5211	-0.0388889	-0.204611	0.190063		1	204	219	coreTAS (M)	CSB-F	CSB-E	CSB-D	CSB-C			CSB-1	CSB-2	CSB-3	No found
		Carcharhinidae	0	Glyphis garricki	NC_023361.1	1067	32.0525	-0.0482759	-0.216374	0.223113		1	204	219	coreTAS (M)	CSB-F	CSB-E	CSB-D	CSB-C			CSB-1	CSB-2	CSB-3	1	93	154	247	46	2	45	80	11	102	30	21	5	42	1.75
		Carcharhinidae	0	Glyphis glyphis	NC_021768.2	1066	32.364	-0.0485437	-0.194203	0.249964		1	203	218	coreTAS (M)	CSB-F	CSB-E	CSB-D	CSB-C			CSB-1	CSB-2	CSB-3	No found
		Carcharhinidae	0	Glyphis siamensis	NC_028344.1	927	33.657	-0.0308943	-0.192308	0.16065		1	204	219	coreTAS (M)	CSB-F	CSB-E	CSB-D	CSB-C			CSB-1	CSB-2	CSB-3	No found
		Carcharhinidae	0	Glyphis sp. Bangladesh	NC_028343.1	1067	31.9588	-0.0440771	-0.208211	0.211694		3			coreTAS (LS)	CSB-F	CSB-E	CSB-D	CSB-C			CSB-1	CSB-2	CSB-3	1	93	154	247	46	2	46	82	8	111	32	22	4	40	1.73
		Carcharhinidae	0	Glyphis sp. Borneo	NC_028339.1	1067	32.0525	-0.0455172	-0.204678	0.222384		3			coreTAS (LS)	CSB-F	CSB-E	CSB-D	CSB-C			CSB-1	CSB-2	CSB-3	1	93	154	247	46	2	46	84	8	120	32	23	4	39	1.74
		Carcharhinidae	0	Glyphis sp. Pakistan	NC_028337.1	1067	32.8022	-0.0376569	-0.205714	0.183054		1	204	219	coreTAS (M)	CSB-F	CSB-E	CSB-D	CSB-C			CSB-1	CSB-2	CSB-3	No found
		Carcharhinidae	0	Lamiopsis temminckii	NC_028341.1	1068	33.0524	-0.0321678	-0.195467	0.164569		1	204	219	coreTAS (M)	CSB-F	CSB-E	CSB-D	CSB-C			CSB-1	CSB-2	CSB-3	1	93	154	247	46	2	46	82	8	111	32	24	4	38	1.75
		Carcharhinidae	0	Lamiopsis tephrodes	NC_028340.1	1066	32.7392	-0.0404463	-0.180516	0.22406		1	204	219	coreTAS (M)	CSB-F	CSB-E	CSB-D	CSB-C			CSB-1	CSB-2	CSB-3	No found
		Carcharhinidae	0	Loxodon macrorhinus	NC_029843.1	1063	33.1138	-0.02391	-0.198864	0.120233		1	204	219	coreTAS (M)	CSB-F	CSB-E	CSB-D	CSB-C			CSB-1	CSB-2	CSB-3	No found
		Carcharhinidae	0	Prionace glauca	NC_022819.1	1068	30.1498	-0.0294906	-0.204969	0.143878		1	153	168	coreTAS (M)	CSB-F	CSB-E	CSB-D	CSB-C			CSB-1	CSB-2	CSB-3	1	130	406	536	53	2.5	53	83	2	156	30	23	11	34	1.9
		Carcharhinidae	0	Rhizoprionodon acutus	NC_046016.1	1064	32.1429	-0.0415512	-0.222222	0.186981		2			coreTAS (LS)	CSB-F	CSB-E	CSB-D	CSB-C			CSB-1	CSB-2	CSB-3	1	97	125	222	47	2.1	46	84	1	124	39	18	5	36	1.73
		Carcharhinidae	0	Scoliodon laticaudus	NC_018052.1	1063	31.7027	-0.0385675	-0.228487	0.168795		2			coreTAS (LS)	CSB-F	CSB-E	CSB-D	CSB-C			CSB-1	CSB-2	CSB-3	1	97	125	222	47	2.1	47	86	1	135	39	19	4	36	1.71
		Carcharhinidae	0	Scoliodon laticaudus_2	NC_042504.1	1064	32.0489	-0.0401107	-0.231672	0.173136		2			coreTAS (LS)	CSB-F	CSB-E	CSB-D	CSB-C			CSB-1	CSB-2	CSB-3	1	97	125	222	47	2.1	46	84	1	124	39	18	5	36	1.73
		Carcharhinidae	0	Sphyrna mokarran	NC_035491.1	1082	33.549	0.0069541	-0.283747	-0.0245081		3			coreTAS (M)	CSB-F	CSB-E	CSB-D	CSB-C			CSB-1	CSB-2	CSB-3	4
		Carcharhinidae	0	Sphyrna tiburo	NC_028508.1	1087	33.6707	0.00970874	-0.251366	-0.0386239		2			coreTAS (M)	CSB-F	CSB-E	CSB-D	CSB-C			CSB-1	CSB-2	CSB-3	4
		Carcharhinidae	0	Sphyrna zygaena	NC_025778.1	1089	33.7006	-0.00831025	-0.286104	0.0290463		2			coreTAS (M)	CSB-F	CSB-E	CSB-D	CSB-C			CSB-1	CSB-2	CSB-3	4
		Carcharhinidae	0	Triaenodon obesus	NC_026287.1	1064	32.9887	-0.0603086	-0.168091	0.358785		1	204	219	coreTAS (M)	CSB-F	CSB-E	CSB-D	CSB-C			CSB-1	CSB-2	CSB-3	No found
		Hemigaleidae	0	Hemigaleus microstoma	NC_029400.1	1067	34.3018	-0.0128388	-0.213115	0.0602436		1	204	219	coreTAS (M)	CSB-F	CSB-E	CSB-D	CSB-C			CSB-1	CSB-2	CSB-3	No found
		Hemigaleidae	0	Hemipristis elongata	NC_032065.1	1063	32.9257	-0.00420757	-0.234286	0.0179592		1	204	219	coreTAS (M)	CSB-F	CSB-E	CSB-D	CSB-C			CSB-1	CSB-2	CSB-3	No found
		Proscylliidae	0	Proscyllium habereri	NC_030216.1	1067	33.8332	-0.0141643	-0.174515	0.0811637		1	204	219	coreTAS (M)	CSB-F	CSB-E	CSB-D	CSB-C			CSB-1	CSB-2	CSB-3	No found
		Pseudotriakidae	0	Pseudotriakis microdon	NC_022735.1	1058	32.2306	-0.0041841	-0.266862	0.0156789		3			coreTAS (LS)	CSB-F	CSB-E	CSB-D	CSB-C			CSB-1	CSB-2	CSB-3	No found
		Scyliorhinidae	0	Cephaloscyllium umbratile	NC_029399.1	1059	31.5392	-0.00689655	-0.179641	0.0383908		2			coreTAS (LS)	CSB-F	CSB-E	CSB-D	CSB-C			CSB-1	CSB-2	CSB-3	No found
		Scyliorhinidae	0	Galeus melastomus	NC_049881.1	1058	34.4991	-0.036075	-0.189041	0.190832		4			coreTAS (LS)	CSB-F	CSB-E	CSB-D	CSB-C			CSB-1	CSB-2	CSB-3	No found
		Scyliorhinidae	0	Halaelurus buergeri	NC_031811.1	3481	43.4071	0.00203046	-0.340834	-0.00595732		2			coreTAS (LS)	CSB-F	CSB-E	CSB-D	CSB-C			CSB-1	CSB-2	CSB-3	4
		Scyliorhinidae	0	Poroderma pantherinum	NC_043830.1	1059	30.5949	-0.0204082	-0.234568	0.0870032		2			coreTAS (M)	CSB-F	CSB-E	CSB-D	CSB-C			CSB-1	CSB-2	CSB-3	No found
		Scyliorhinidae	0	Scyliorhinus canicula	NC_001950.1	1050	33.1429	-0.00569801	-0.201149	0.0283272		1	204	219	coreTAS (M)	CSB-F	CSB-E	CSB-D	CSB-C			CSB-1	CSB-2	CSB-3	No found
		Sphyrnidae	0	Eusphyra blochii	NC_031812.1	1088	33.0882	0.0137363	-0.266667	-0.051511		1	65	80	coreTAS (M)	CSB-F	CSB-E	CSB-D	CSB-C			CSB-1	CSB-2	CSB-3	4
		Sphyrnidae	0	Sphyrna lewini	NC_022679.1	1086	33.8858	-0.0250696	-0.255435	0.098145		3			coreTAS (M)	CSB-F	CSB-E	CSB-D	CSB-C			CSB-1	CSB-2	CSB-3	3
		Triakidae	0	Hemitriakis japanica	NC_026774.1	1069	32.6473	-0.0194444	-0.191977	0.101285		2			coreTAS (M)	CSB-F	CSB-E	CSB-D	CSB-C			CSB-1	CSB-2	CSB-3	No found
		Triakidae	0	Mustelus griseus	NC_023527.1	1119	34.4057	-0.0381471	-0.174026	0.219204		1	260	275	coreTAS (M)	CSB-F	CSB-E	CSB-D	CSB-C			CSB-1	CSB-2	CSB-3	No found
		Triakidae	0	Mustelus manazo	NC_000890.1	1068	33.7079	-0.039548	-0.166667	0.237288		3			coreTAS (LS)	CSB-F	CSB-E	CSB-D	CSB-C			CSB-1	CSB-2	CSB-3	2
		Triakidae	0	Mustelus mustelus	NC_039629.1	1118	34.6154	-0.0341997	-0.178295	0.191816		2			coreTAS (M)	CSB-F	CSB-E	CSB-D	CSB-C			CSB-1	CSB-2	CSB-3	No found
Cladistii	Polypteriformes	Polypteridae	0	Erpetoichthys calabaricus	NC_005251.1	1069	36.2956	0.00146843	-0.278351	-0.00527547		2			coreTAS (LS)	CSB-F	CSB-E	CSB-D				CSB-1	CSB-2	CSB-3	No found
		Polypteridae	0	Polypterus ansorgii	NC_020651.1	1074	36.5922	0.0249633	-0.302799	-0.0824418		1	175	190	coreTAS (LS)	CSB-F	CSB-E	CSB-D				CSB-1	CSB-2	CSB-3	No found
		Polypteridae	0	Polypterus delhezi	NC_020652.1	1073	36.6263	0.00588235	-0.35369	-0.0166314		1	173	188	coreTAS (LS)	CSB-F	CSB-E	CSB-D				CSB-1	CSB-2	CSB-3	No found
		Polypteridae	0	Polypterus endlicherii	NC_020791.1	1072	36.5672	0.0441176	-0.306122	-0.144118		2			coreTAS (LS)	CSB-F	CSB-E	CSB-D				CSB-1	CSB-2	CSB-3	No found
		Polypteridae	0	Polypterus mokelembembe	NC_030714.1	1074	37.1508	-0.0192593	-0.343358	0.0560908		1	176	191	coreTAS (LS)	CSB-F	CSB-E	CSB-D				CSB-1	CSB-2	CSB-3	No found
		Polypteridae	0	Polypterus ornatipinnis	NC_001778.1	1068	35.6742	0.0393013	-0.343832	-0.114304		1	174	189	coreTAS (LS)	CSB-F	CSB-E	CSB-D				CSB-1	CSB-2	CSB-3	No found
		Polypteridae	0	Polypterus palmas buettikoferi	NC_023272.1	1067	36.926	0.0222883	-0.350254	-0.0636346		1	65	80	coreTAS (M)	CSB-F	CSB-E	CSB-D				CSB-1	CSB-2	CSB-3	No found
		Polypteridae	0	Polypterus retropinnis	NC_020653.1	1073	38.2106	0.00452489	-0.336585	-0.0134435		2			coreTAS (LS)	CSB-F	CSB-E	CSB-D				CSB-1	CSB-2	CSB-3	No found
		Polypteridae	0	Polypterus senegalus senegalus	NC_004418.1	1073	36.6263	0.0352941	-0.358779	-0.098373		1	172	187	coreTAS (M)	CSB-F	CSB-E	CSB-D				CSB-1	CSB-2	CSB-3	No found
		Polypteridae	0	Polypterus teugelsi	NC_020654.1	1069	34.6118	0.0128755	-0.383784	-0.0335489		1	173	188	coreTAS (M)	CSB-F	CSB-E	CSB-D				CSB-1	CSB-2	CSB-3	No found
		Polypteridae	0	Polypterus weeksii	NC_020655.1	1068	36.3296	0.0176471	-0.340206	-0.0518717		1	173	188	coreTAS (LS)	CSB-F	CSB-E	CSB-D				CSB-1	CSB-2	CSB-3	No found
Actinopteri	Acipenseriformes	Acipenseridae	0	Acipenser baerii	NC_017603.1	1046	35.1816	0.0294985	-0.23913	-0.123357		3			coreTAS (M)	CSB-F	CSB-E	CSB-D	CSB-C	CSB-B		CSB-1	CSB-2	CSB-3	2
		Acipenseridae	0	Acipenser brevirostrum	NC_032715.1	964	36.722	0.0459016	-0.259887	-0.176622		3			coreTAS (M)	CSB-F	CSB-E	CSB-D	CSB-C	CSB-B		CSB-1	CSB-2	CSB-3	2
		Acipenseridae	0	Acipenser dabryanus	NC_005451.1	726	38.1543	0.0734967	-0.169675	-0.433161		2			coreTAS (M)	CSB-F	CSB-E	CSB-D		CSB-B		CSB-1	CSB-2	CSB-3	No found
		Acipenseridae	0	Acipenser dabryanus x Acipenser schrenckii	NC_036420.1	727	37.8267	0.0707965	-0.170909	-0.414235		2			coreTAS (M)	CSB-F	CSB-E	CSB-D		CSB-B		CSB-1	CSB-2	CSB-3	No found
		Acipenseridae	0	Acipenser fulvescens	NC_030325.1	827	38.2104	0.0215264	-0.202532	-0.106287		2			coreTAS (M)	CSB-F	CSB-E	CSB-D	CSB-C	CSB-B		CSB-1	CSB-2	CSB-3	No found
		Acipenseridae	0	Acipenser gueldenstaedtii	NC_012576.1	877	37.2862	0.0218182	-0.211009	-0.103399		2			coreTAS (M)	CSB-F	CSB-E	CSB-D	CSB-C	CSB-B		CSB-1	CSB-2	CSB-3	1	177	4	181	82	2.2	82	100	0	356	34	19	10	35	1.86
		Acipenseridae	0	Acipenser gueldenstaedtii x Acipenser baerii	NC_036675.1	877	37.2862	0.0218182	-0.211009	-0.103399		2			coreTAS (M)	CSB-F	CSB-E	CSB-D	CSB-C	CSB-B		CSB-1	CSB-2	CSB-3	1	177	4	181	82	2.2	82	100	0	356	34	19	10	35	1.86
		Acipenseridae	0	Acipenser medirostris	NC_028405.1	899	36.9299	0.026455	-0.204819	-0.129163		3			coreTAS (M)	CSB-F	CSB-E	CSB-D	CSB-C	CSB-B		CSB-1	CSB-2	CSB-3	3
		Acipenseridae	0	Acipenser mikadoi	NC_031188.1	898	36.8597	0.0194004	-0.196375	-0.0987926		3			coreTAS (M)	CSB-F	CSB-E	CSB-D	CSB-C	CSB-B		CSB-1	CSB-2	CSB-3	2
		Acipenseridae	0	Acipenser nudiventris	NC_030344.1	825	39.1515	0.0398406	-0.219814	-0.181247		2			coreTAS (M)	CSB-F	CSB-E	CSB-D	CSB-C	CSB-B		CSB-1	CSB-2	CSB-3	No found
		Acipenseridae	0	Acipenser oxyrinchus	NC_028290.1	858	34.6154	0.0374332	-0.286195	-0.130796		2			coreTAS (M)	CSB-F	CSB-E	CSB-D	CSB-C	CSB-B		CSB-1	CSB-2	CSB-3	No found
		Acipenseridae	0	Acipenser ruthenus	NC_022453.1	1069	35.2666	0.0346821	-0.257294	-0.134795		6			coreTAS (M)	CSB-F	CSB-E	CSB-D	CSB-C	CSB-B		CSB-1	CSB-2	CSB-3	1	360	10	370	80	4.5	80	100	0	722	33	20	10	34	1.87
		Acipenseridae	0	Acipenser schrenckii	NC_021757.1	971	36.7662	-0.019544	-0.12605	0.155049		4			coreTAS (M)	CSB-F	CSB-E	CSB-D	CSB-C	CSB-B		CSB-1	CSB-2	CSB-3	2
		Acipenseridae	0	Acipenser schrenckii x Huso dauricus	NC_027522.1	1002	36.1277	-0.021875	-0.132597	0.164974		4			coreTAS (M)	CSB-F	CSB-E	CSB-D	CSB-C	CSB-B		CSB-1	CSB-2	CSB-3	2
		Acipenseridae	0	Acipenser sinensis	NC_012646.1	947	36.4308	0.00996678	-0.2	-0.0498339		3			coreTAS (M)	CSB-F	CSB-E	CSB-D	CSB-C	CSB-B		CSB-1	CSB-2	CSB-3	2
		Acipenseridae	0	Acipenser stellatus	NC_005795.1	821	35.9318	0.0304183	-0.2	-0.152091		4			coreTAS (M)	CSB-F	CSB-E	CSB-D	CSB-C	CSB-B		CSB-1			3
		Acipenseridae	0	Acipenser sturio	NC_027417.1	848	35.3774	0.0218978	-0.246667	-0.0887749		2			coreTAS (M)	CSB-F	CSB-E	CSB-D	CSB-C	CSB-B		CSB-1	CSB-2	CSB-3	No found
		Acipenseridae	0	Acipenser transmontanus	NC_004743.1	979	36.6701	0.0258065	-0.169916	-0.151877		4			coreTAS (M)	CSB-F	CSB-E	CSB-D	CSB-C	CSB-B		CSB-1	CSB-2	CSB-3	4
		Acipenseridae	0	Huso dauricus	NC_023837.1	978	34.8671	0.0298273	-0.255132	-0.116909		5			coreTAS (M)	CSB-F	CSB-E	CSB-D	CSB-C	CSB-B		CSB-1	CSB-2	CSB-3	1	297	3	300	78	3.8	78	98	0	571	36	18	6	38	1.76
		Acipenseridae	0	Huso dauricus x Acipenser schrenckii	NC_034784.1	978	34.8671	0.0298273	-0.255132	-0.116909		5			coreTAS (M)	CSB-F	CSB-E	CSB-D	CSB-C	CSB-B		CSB-1	CSB-2	CSB-3	1	297	3	300	78	3.8	78	98	0	571	36	18	6	38	1.76
		Acipenseridae	0	Huso huso	NC_005252.1	994	36.9215	0.0558214	-0.302452	-0.184563		3			coreTAS (M)	CSB-F	CSB-E	CSB-D	CSB-C	CSB-B		CSB-1	CSB-2	CSB-3	1	271	27	298	82	3.3	82	99	0	535	36	19	8	34	1.83
		Polyodontidae	0	Polyodon spathula	NC_004419.1	807	31.2268	0.10084	-0.328947	-0.306555		2			coreTAS (M)	CSB-F	CSB-E	CSB-D	CSB-C	CSB-B		CSB-1	CSB-2	CSB-3	No found
		Polyodontidae	0	Psephurus gladius	NC_005834.1	768	31.901	0.0947368	-0.320261	-0.295811		1	81	96	coreTAS (M)	CSB-F	CSB-E	CSB-D	CSB-C	CSB-B		CSB-1	CSB-2	CSB-3	No found
		Acipenseridae	0	Scaphirhynchus albus	NC_030324.1	780	38.9744	0.0970464	-0.318033	-0.305146		2			coreTAS (M)	CSB-F	CSB-E	CSB-D	CSB-C	CSB-B		CSB-1	CSB-2	CSB-3	No found
		Acipenseridae	0	Scaphirhynchus albus x Scaphirhynchus platorynchus	NC_030327.1	781	39.1805	0.092437	-0.318033	-0.290652		1	81	96	coreTAS (M)	CSB-F	CSB-E	CSB-D	CSB-C	CSB-B		CSB-1	CSB-2	CSB-3	No found
		Acipenseridae	0	Scaphirhynchus cf. albus	NC_004420.1	779	39.1528	0.0947368	-0.320261	-0.295811		2			coreTAS (M)	CSB-F	CSB-E	CSB-D	CSB-C	CSB-B		CSB-1	CSB-2	CSB-3	No found
		Acipenseridae	0	Scaphirhynchus platorynchus	NC_030326.1	781	39.0525	0.0666667	-0.325397	-0.204878		2			coreTAS (M)	CSB-F	CSB-E	CSB-D	CSB-C	CSB-B		CSB-1	CSB-2	CSB-3	No found
		Acipenseridae	0	Scaphirhynchus suttkusi	NC_036060.1	781	39.1805	0.101338	-0.338776	-0.299132		2			coreTAS (M)	CSB-F	CSB-E	CSB-D	CSB-C	CSB-B		CSB-1	CSB-2	CSB-3	No found
	Lepisosteiformes	Lepisosteidae	0	Atractosteus spatula	NC_008131.1	503	33.002	0.0148368	-0.0843373	-0.175922		4			coreTAS (LS)					CSB-B	CSB-A				No found
		Lepisosteidae	0	Atractosteus tristoechus	NC_036329.1	537	27.3743	0.00512821	-0.0748299	-0.0685315		5			coreTAS (LS)					CSB-B	CSB-A				No found
		Lepisosteidae	0	Atractosteus tropicus	NC_024178.1	521	32.0537	0.0508475	-0.0538922	-0.943503		4			coreTAS (LS)					CSB-B	CSB-A				No found
		Lepisosteidae	0	Lepisosteus oculatus	NC_004744.1	581	35.9725	-0.0752688	0.0239234	-3.14624		3			coreTAS (LS)					CSB-B	CSB-A				No found
		Lepisosteidae	0	Lepisosteus osseus	NC_008104.1	578	32.526	-0.0410256	-0.0851064	0.482051		2			coreTAS (LS)					CSB-B	CSB-A				No found
		Lepisosteidae	0	Lepisosteus platyrhincus	NC_029715.1	572	36.5385	-0.0798898	0.0239234	-3.33939		3			coreTAS (LS)					CSB-B	CSB-A				No found
	Elopiformes	Elopidae	0	Elops hawaiensis	NC_005798.1	968	36.5702	0.100977	-0.186441	-0.541605		1	202	217	coreTAS (LS)	CSB-F	CSB-E	CSB-D		CSB-B		CSB-1	CSB-2	CSB-3	2
		Elopidae	0	Elops saurus	NC_005803.1	379	31.1346	0.0881226	-0.135593	-0.649904		1	203	218	coreTAS (LS)										3
		Megalopidae	0	Megalops atlanticus	NC_005804.1	955	31.8325	0.0875576	-0.125	-0.700461		1	707	722	coreTAS (LS)	CSB-F	CSB-E	CSB-D		CSB-B		CSB-1	CSB-2	CSB-3	1	283	43	326	39	7.3	39	97	0	523	40	8	10	40	1.71
		Megalopidae	0	Megalops cyprinoides	NC_005799.1	661	25.416	0.030426	0.0357143	0.851927		1	524	539	coreTAS (LS)	CSB-F	CSB-E			CSB-B					1	455	31	486	39	11.7	39	100	0	912	38	7	12	41	1.72
	Albuliformes	Albulidae	0	Albula glossodonta	No_ID	588	39.4558	-0.117978	0.37069	-0.318265		1	106	121	coreTAS (M)	CSB-F	CSB-E	CSB-D		CSB-B					No found
		Albulidae	0	Pterothrissus gissu	NC_005796.1	494	30.5668	0.195335	-0.178808	-1.09243		1	106	121	coreTAS (M)			CSB-D		CSB-B					1	40	74	114	22	1.9	21	85	5	55	43	9	4	41	1.59
	Notacanthiformes	Halosauridae	0	Aldrovandia affinis	NC_005801.1	977	35.1075	0.0599369	-0.236152	-0.253807		0				CSB-F	CSB-E	CSB-D	CSB-C	CSB-B	CSB-A	CSB-1	CSB-2	CSB-3	No found
		Halosauridae	0	Aldrovandia oleosa	NC_039136.1	980	35	0.0580848	-0.236152	-0.245964		0				CSB-F	CSB-E	CSB-D	CSB-C	CSB-B	CSB-A	CSB-1	CSB-2	CSB-3	No found
		Halosauridae	0	Halosauropsis macrochir	NC_035885.1	989	35.1871	-0.00156006	-0.212644	0.00733651		0				CSB-F	CSB-E	CSB-D	CSB-C	CSB-B	CSB-A	CSB-1	CSB-2	CSB-3	1	63	73	136	19	3.3	19	72	8	56	39	9	10	40	1.73
		Notacanthidae	0	Notacanthus bonaparte	NC_047186.1	960	38.125	0.0639731	-0.229508	-0.27874		0				CSB-F	CSB-E	CSB-D	CSB-C	CSB-B	CSB-A	CSB-1	CSB-2	CSB-3	No found
		Notacanthidae	0	Notacanthus chemnitzi	No_ID	480	32.7083	0.151703	-0.10828	-1.40102		0				CSB-F	CSB-E		CSB-C						No found
		Notacanthidae	0	Polyacanthonotus rissoanus	NC_039135.1	965	39.0674	0.0238095	-0.204244	-0.116574		0				CSB-F	CSB-E	CSB-D	CSB-C	CSB-B	CSB-A	CSB-1	CSB-2	CSB-3	No found
	Anguilliformes	Anguillidae	0	Anguilla anguilla	NC_006531.1	964	29.7718	0.134417	-0.289199	-0.46479		1	711	726	coreTAS (LS)	CSB-F	CSB-E	CSB-D				CSB-1	CSB-2	CSB-3	1	36	32	68	19	1.9	19	100	0	74	37	5	5	51	1.48
		Anguillidae		Anguilla australis australis	NC_006532.1	966	30.0207	0.136095	-0.241135	-0.564393		2			coreTAS (LS)	CSB-F	CSB-E	CSB-D				CSB-1	CSB-2	CSB-3	2
		Anguillidae	0	Anguilla australis schmidti	NC_006533.1	958	29.4363	0.166917	-0.214058	-0.779778		2			coreTAS (LS)	CSB-F	CSB-E	CSB-D				CSB-1	CSB-2	CSB-3	1	36	33	69	19	1.9	19	94	0	65	37	8	5	48	1.56
		Anguillidae	0	Anguilla bicolor bicolor	NC_006534.1	978	32.0041	0.173979	-0.206349	-0.843128		1	726	741	coreTAS (LS)	CSB-F	CSB-E	CSB-D				CSB-1	CSB-2	CSB-3	No found
		Anguillidae	0	Anguilla bicolor pacifica	NC_006535.3	976	32.2746	0.162651	-0.210191	-0.773823		1	724	739	coreTAS (LS)	CSB-F	CSB-E	CSB-D				CSB-1	CSB-2	CSB-3	1	36	33	69	19	1.9	19	94	0	65	37	8	5	48	1.56
		Anguillidae	0	Anguilla celebesensis	NC_006537.1	978	32.1063	0.143713	-0.235495	-0.610258		3			coreTAS (LS)	CSB-F	CSB-E	CSB-D				CSB-1	CSB-2	CSB-3	1	36	32	68	19	1.9	19	88	0	56	37	10	5	45	1.62
		Anguillidae	0	Anguilla dieffenbachii	NC_006538.1	961	30.4891	0.199396	-0.275	-0.725076		1	712	727	coreTAS (LS)	CSB-F	CSB-E	CSB-D				CSB-1	CSB-2	CSB-3	1	48	33	81	19	2.7	18	93	6	82	36	8	6	48	1.58
		Anguillidae	0	Anguilla interioris	NC_006539.1	982	32.5866	0.146341	-0.209003	-0.700188		2			coreTAS (LS)	CSB-F	CSB-E	CSB-D				CSB-1	CSB-2	CSB-3	1	36	33	69	19	1.9	19	88	0	56	37	10	5	45	1.62
		Anguillidae	0	Anguilla japonica	NC_002707.2	967	32.1613	0.113043	-0.218543	-0.51726		3			coreTAS (LS)	CSB-F	CSB-E	CSB-D				CSB-1	CSB-2	CSB-3	No found
		Anguillidae	0	Anguilla labiata	NC_006543.1	1107	27.2809	0.155698	-0.221053	-0.704349		0				CSB-F	CSB-E	CSB-D				CSB-1	CSB-2	CSB-3	1	151	32	183	19	8	19	99	0	295	42	5	5	46	1.5
		Anguillidae	0	Anguilla luzonensis	NC_011575.1	908	31.3877	0.112263	-0.24498	-0.458252		1	656	671	coreTAS (LS)	CSB-F	CSB-E	CSB-D				CSB-1	CSB-2	CSB-3	1	36	33	69	19	1.9	19	88	0	56	35	8	8	48	1.62
		Anguillidae	0	Anguilla malgumora	NC_006536.1	828	30.0725	0.162123	-0.20743	-0.78158		1	578	593	coreTAS (LS)	CSB-F	CSB-E	CSB-D				CSB-1	CSB-2	CSB-3	No found
		Anguillidae	0	Anguilla marmorata	NC_006540.1	1020	31.6667	0.185736	-0.216561	-0.857661		1	769	784	coreTAS (LS)	CSB-F	CSB-E	CSB-D				CSB-1	CSB-2	CSB-3	1	37	66	103	19	2	19	94	0	67	36	7	5	50	1.54
		Anguillidae	0	Anguilla megastoma	NC_006541.1	987	31.8136	0.134111	-0.22807	-0.588024		1	11	26	coreTAS (M)	CSB-F	CSB-E	CSB-D				CSB-1	CSB-2	CSB-3	1	36	33	69	19	1.9	19	94	0	65	37	8	5	48	1.56
		Anguillidae	0	Anguilla mossambica	NC_006542.1	971	29.3512	0.137026	-0.222973	-0.614542		1	354	369	coreTAS (M)	CSB-F	CSB-E	CSB-D				CSB-1	CSB-2	CSB-3	1	36	33	69	19	1.9	19	94	0	65	37	8	5	48	1.56
		Anguillidae	0	Anguilla nebulosa nebulosa	NC_006544.1	982	30.1426	0.172107	-0.218241	-0.788609		0				CSB-F	CSB-E	CSB-D				CSB-1	CSB-2	CSB-3	1	37	32	69	19	2	19	94	0	67	42	7	5	44	1.56
		Anguillidae	0	Anguilla obscura	NC_006545.1	981	31.2946	0.149002	-0.202532	-0.735695		1	729	744	coreTAS (LS)	CSB-F	CSB-E	CSB-D				CSB-1	CSB-2	CSB-3	1	36	33	69	19	1.9	19	94	0	65	37	8	5	48	1.56
		Anguillidae	0	Anguilla reinhardtii	NC_006546.1	967	32.6784	0.127596	-0.256944	-0.496592		2			coreTAS (LS)	CSB-F	CSB-E	CSB-D				CSB-1	CSB-2	CSB-3	1	36	33	69	19	1.9	19	100	0	74	37	5	5	51	1.48
		Anguillidae	0	Anguilla rostrata	NC_006547.2	962	29.9376	0.12426	-0.234483	-0.529934		1	710	725	coreTAS (LS)	CSB-F	CSB-E	CSB-D				CSB-1	CSB-2	CSB-3	1	36	32	68	19	1.9	19	100	0	74	37	5	5	51	1.48
		Chlopsidae	0	Kaupichthys hyoproroides	NC_013607.1	1586	36.633	0.0666667	-0.263339	-0.253159		1	745	760	coreTAS (LS)	CSB-F	CSB-E					CSB-1	CSB-2	CSB-3	No found
		Chlopsidae	0	Robinsia catherinae	NC_013633.1	956	36.4017	-0.00986842	-0.212644	0.0464083		0				CSB-F	CSB-E					CSB-1	CSB-2	CSB-3	3
		Colocongridae	0	Coloconger cadenati	NC_013606.1	963	35.4102	0.0868167	-0.272727	-0.318328		0				CSB-F	CSB-E			CSB-B	CSB-A	CSB-1	CSB-2	CSB-3	No found
		Congridae	Bathymyrinae	Ariosoma shiroanago	NC_013632.1	967	33.1954	0.210526	-0.0778816	-2.70316		1	340	355	coreTAS (M)	CSB-F	CSB-E	CSB-D				CSB-1	CSB-2		No found
		Congridae	Congrinae	Conger japonicus	NC_027186.1	1463	47.9152	0.0892388	0.0470756	1.89565		1	1018	1033	coreTAS (LS)	CSB-F	CSB-E	CSB-D				CSB-1	CSB-2	CSB-3	No found
		Congridae	0	Conger myriaster	NC_002761.2	1410	27.5887	0.0950049	-0.203085	-0.467809		3			coreTAS (LS)	CSB-F	CSB-E	CSB-D		CSB-B	CSB-A	CSB-1	CSB-2	CSB-3	1	34	126	160	18	1.9	18	88	11	54	48	5	5	40	1.51
		Congridae	Congrinae	Congriscus sp.	NC_013618.1	899	36.04	0.0886957	-0.17284	-0.513168		1	647	662	coreTAS (LS)	CSB-F	CSB-E			CSB-B	CSB-A	CSB-1	CSB-2	CSB-3	1	37	35	72	19	2	19	89	0	58	42	10	5	42	1.62
		Congridae	Heterocongrinae	Heteroconger hassi	NC_013629.1	967	35.2637	0.201278	-0.102639	-1.96102		2			coreTAS (LS)	CSB-F	CSB-E					CSB-1	CSB-2	CSB-3	No found
		Congridae	Bathymyrinae	Paraconger notialis	NC_013630.1	958	38.2046	0.175676	-0.180328	-0.974201		0				CSB-F	CSB-E			CSB-B	CSB-A	CSB-1	CSB-2	CSB-3	1	36	31	67	19	1.9	19	88	0	56	40	8	5	45	1.56
		Derichthyidae	0	Nessorhamphus ingolfianus	NC_013608.1	963	36.5524	0.116203	-0.232955	-0.498822		1	348	363	coreTAS (M)	CSB-F	CSB-E					CSB-1	CSB-2	CSB-3	No found
		Heterenchelyidae	0	Pythonichthys microphthalmus	NC_013601.1	1358	38.5125	0.0658683	-0.1587	-0.415049		1	15	30	coreTAS (LS)	CSB-F	CSB-E	CSB-D				CSB-1	CSB-2	CSB-3	1	803	546	1349	402	2	402	100	0	1608	29	24	17	29	1.97
		Moringuidae	0	Moringua edwardsi	NC_013622.1	1162	31.0671	0.0337079	-0.191136	-0.176356		2			coreTAS (LS)	CSB-F	CSB-E					CSB-1	CSB-2	CSB-3	4
		Muraenesocidae	0	Cynoponticus ferox	NC_013617.1	970	31.4433	0.130827	-0.272131	-0.48075		2			coreTAS (LS)	CSB-F	CSB-E					CSB-1	CSB-2	CSB-3	No found
		Muraenesocidae	0	Muraenesox bagio	NC_013614.1	1530	31.0458	0.0881517	-0.103158	-0.854531		1	64	79	coreTAS (M)	CSB-F	CSB-E			CSB-B	CSB-A	CSB-1	CSB-2	CSB-3	1	659	852	1511	118	5.6	118	99	0	1293	40	14	10	34	1.8
		Muraenidae	0	Anarchias sp. Ansp	NC_013613.1	845	39.8817	0.00787402	-0.115727	-0.0680396		1	66	81	coreTAS (LS)	CSB-F	CSB-E	CSB-D				CSB-1	CSB-2	CSB-3	No found
		Muraenidae	Muraeninae	Enchelynassa canina	NC_027234.1	938	41.5778	0.0255474	-0.0512821	-0.498175		2			coreTAS (LS)	CSB-F	CSB-E	CSB-D		CSB-B	CSB-A	CSB-1	CSB-2	CSB-3	No found
		Muraenidae	Muraeninae	Gymnomuraena zebra	NC_027240.1	920	37.5	0.0434783	-0.153623	-0.283019		3			coreTAS (LS)	CSB-F	CSB-E	CSB-D		CSB-B	CSB-A	CSB-1	CSB-2	CSB-3	No found
		Muraenidae	Muraeninae	Gymnothorax kidako	NC_004417.1	927	38.835	0.019678	-0.106849	-0.184166		1	127	142	coreTAS (M)	CSB-F	CSB-E	CSB-D		CSB-B	CSB-A	CSB-1	CSB-2	CSB-3	No found
		Muraenidae	0	Gymnothorax minor	NC_038175.1	924	39.5022	0.0902896	-0.16568	-0.544962		2			coreTAS (LS)	CSB-F	CSB-E	CSB-D				CSB-1	CSB-2	CSB-3	No found
		Muraenidae	0	Gymnothorax niphostigmus	NC_039138.1	925	36.5405	0.0902896	-0.16568	-0.544962		1	124	139	coreTAS (M)	CSB-F	CSB-E	CSB-D		CSB-B	CSB-A	CSB-1	CSB-2	CSB-3	No found
		Muraenidae	Muraeninae	Rhinomuraena quaesita	NC_013610.1	919	40.37	0.0729927	-0.121294	-0.601784		3			coreTAS (LS)	CSB-F	CSB-E	CSB-D		CSB-B	CSB-A	CSB-1	CSB-2	CSB-3	No found
		Myrocongridae	0	Myroconger compressus	NC_013631.1	938	36.1407	0.0350584	-0.126844	-0.276391		1	13	28	coreTAS (LS)	CSB-F	CSB-E	CSB-D		CSB-B	CSB-A	CSB-1	CSB-2	CSB-3	No found
		Nemichthyidae	0	Avocettina infans	NC_013624.2	948	38.1857	0.0170648	-0.138122	-0.123549		3			coreTAS (LS)	CSB-F	CSB-E	CSB-D		CSB-B	CSB-A	CSB-1	CSB-2	CSB-3	No found
		Nemichthyidae	0	Labichthys carinatus	NC_013626.2	951	38.591	0.0136986	-0.138965	-0.0985764		2			coreTAS (LS)	CSB-F	CSB-E	CSB-D				CSB-1	CSB-2	CSB-3	No found
		Nemichthyidae	0	Nemichthys scolopaceus	NC_013620.1	1787	34.0235	0.000848176	-0.115132	-0.00736702		1	23	38	coreTAS (LS)	CSB-F	CSB-E	CSB-D				CSB-1	CSB-2	CSB-3	7
		Nettastomatidae	0	Facciolella oxyrhyncha	NC_013621.1	960	34.4792	0.0874404	-0.18429	-0.474472		0				CSB-F	CSB-E			CSB-B	CSB-A	CSB-1	CSB-2	CSB-3	No found
		Nettastomatidae	0	Hoplunnis punctata	NC_013623.1	972	33.5391	0.204334	-0.245399	-0.832663		0				CSB-F	CSB-E			CSB-B	CSB-A	CSB-1	CSB-2	CSB-3	1	37	33	70	19	2	19	89	0	58	42	10	5	42	1.62
		Nettastomatidae	0	Leptocephalus sp.	NC_013615.1	963	36.3448	0.0799347	-0.205714	-0.388572		0				CSB-F	CSB-E			CSB-B	CSB-A	CSB-1	CSB-2	CSB-3	No found
		Nettastomatidae	0	Nettastoma parviceps	NC_013625.1	962	37.422	0.0664452	-0.155556	-0.427148		1	32	47	coreTAS (LS)	CSB-F	CSB-E					CSB-1	CSB-2	CSB-3	No found
		Ophichthidae	Ophichthinae	Myrichthys maculosus	NC_013635.1	968	37.6033	0.0596026	-0.104396	-0.570931		1	54	69	coreTAS (M)	CSB-F	CSB-E					CSB-1	CSB-2	CSB-3	No found
		Serrivomeridae	0	Serrivomer beanii	NC_013627.1	969	34.4685	0.00472441	-0.173653	-0.0272061		1	26	41	coreTAS (LS)	CSB-F	CSB-E	CSB-D		CSB-B	CSB-A	CSB-1	CSB-2	CSB-3	No found
		Synaphobranchidae	Ilyophinae	Ilyophis brunneus	NC_013634.1	953	35.5719	0.0684039	-0.286136	-0.239061		1	94	109	coreTAS (LS)	CSB-F	CSB-E					CSB-1	CSB-2	CSB-3	No found
		Synaphobranchidae	Simenchelyinae	Simenchelys parasitica	NC_013605.1	966	34.8861	0.0524642	-0.198813	-0.263887		1	94	109	coreTAS (LS)	CSB-F	CSB-E			CSB-B	CSB-A	CSB-1	CSB-2	CSB-3	No found
	Saccopharyngiformes	Cyematidae	0	Cyema atrum	NC_013609.1	354	27.9661	0.0117647	-0.737374	-0.0159549		0													No found
		Eurypharyngidae	0	Eurypharynx pelecanoides	NC_005299.1	1818	27.7778	0.0875857	-0.259406	-0.337639		3			coreTAS (LS)					CSB-B					2
		Cyematidae	0	Neocyema erythrosoma	NC_039137.1	1572	28.8168	0.0169794	-0.192053	-0.0884102		0						CSB-D		CSB-B					3
		Saccopharyngidae	0	Saccopharynx lavenbergi	NC_005298.1	837	35.4839	-0.0888889	-0.171717	0.517647		4			coreTAS (LS)			CSB-D		CSB-B			CSB-2		2
	Hiodontiformes	Hiodontidae	0	Hiodon alosoides	NC_005145.1	911	32.9308	0.0900164	-0.193333	-0.465602		1	157	172	coreTAS (LS)	CSB-F	CSB-E	CSB-D		CSB-B		CSB-1	CSB-2	CSB-3	3
		Hiodontidae	0	Hiodon tergisus	NC_015082.1	908	33.1498	0.07743	-0.162791	-0.475641		1	154	169	coreTAS (LS)	CSB-F	CSB-E	CSB-D		CSB-B		CSB-1	CSB-2	CSB-3	2
	Osteoglossiformes	Arapaimidae	0	Arapaima gigas	NC_010570.1	767	35.3325	0.0524194	-0.239852	-0.218548		1	449	464	coreTAS (LS)	CSB-F	CSB-E	CSB-D		CSB-B		CSB-1	CSB-2	CSB-3	1	28	658	686	2	14.5	2	100	0	58	51	0	0	48	1
		Arapaimidae	0	Heterotis niloticus	NC_015081.1	882	34.0136	0.0790378	-0.186667	-0.423417		1	559	574	coreTAS (LS)	CSB-F	CSB-E	CSB-D		CSB-B		CSB-1	CSB-2	CSB-3	No found
		Gymnarchidae	0	Gymnarchus niloticus	No_ID	394	20.8122	0.0192308	-0.146341	-0.13141		0				CSB-F	CSB-E	CSB-D		CSB-B		CSB-1	CSB-2	CSB-3	1	310	84	394	35	8.9	35	99	0	613	40	11	8	40	1.71
		Mormyridae	0	Brevimyrus niger	NC_012705.1	1031	39.4762	0.0737179	-0.218673	-0.337115		2			coreTAS (LS)										No found
		Mormyridae	0	Campylomormyrus compressirostris	NC_022960.1	975	43.2821	0.157324	-0.246445	-0.638371		2			coreTAS (LS)										No found
		Mormyridae	0	Cyphomyrus discorhynchus	NC_015105.1	976	44.0574	0.150183	-0.237209	-0.633125		2			coreTAS (LS)										No found
		Mormyridae	0	Genyomyrus donnyi	NC_015086.1	978	42.4335	0.20071	-0.301205	-0.666359		2			coreTAS (LS)	CSB-F	CSB-E	CSB-D		CSB-B		CSB-1	CSB-2	CSB-3	No found
		Mormyridae	0	Gnathonemus petersii	NC_012717.2	966	42.7536	0.132007	-0.220339	-0.59911		2			coreTAS (LS)	CSB-F	CSB-E	CSB-D		CSB-B		CSB-1	CSB-2	CSB-3	No found
		Mormyridae	0	Marcusenius senegalensis	NC_015090.1	972	40.0206	0.0977702	-0.239075	-0.408953		1	660	675	coreTAS (LS)	CSB-F	CSB-E	CSB-D		CSB-B		CSB-1	CSB-2	CSB-3	No found
		Mormyridae	0	Myomyrus macrops	NC_015089.1	974	39.3224	0.0761421	-0.195822	-0.388832		1	103	118	coreTAS (M)										No found
		Mormyridae	0	Paramormyrops gabonensis	NC_015107.1	1036	40.7336	0.136808	-0.246445	-0.555124		2			coreTAS (LS)	CSB-F	CSB-E	CSB-D		CSB-B		CSB-1	CSB-2	CSB-3	No found
		Mormyridae	0	Petrocephalus microphthalmus	NC_015098.1	1436	34.5404	0.0765957	-0.21371	-0.35841		2			coreTAS (LS)	CSB-F	CSB-E	CSB-D		CSB-B		CSB-1	CSB-2	CSB-3	2
		Mormyridae	0	Petrocephalus soudanensis	NC_015092.1	1256	35.5096	0.00987654	-0.183857	-0.0537188		3			coreTAS (LS)	CSB-F	CSB-E	CSB-D		CSB-B		CSB-1	CSB-2	CSB-3	5
		Notopteridae	0	Chitala blanci	NC_012710.1	583	28.4734	0.0407674	-0.253012	-0.161128		1	294	309	coreTAS (LS)	CSB-F	CSB-E	CSB-D		CSB-B		CSB-1	CSB-2	CSB-3	1	192	193	385	39	4.9	39	98	0	368	38	8	7	45	1.64
		Notopteridae	0	Chitala lopis	NC_012711.1	489	30.2658	0.0205279	-0.202703	-0.101271		2			coreTAS (LS)	CSB-F	CSB-E	CSB-D		CSB-B		CSB-1	CSB-2	CSB-3	1	189	109	298	35	5.4	35	99	0	371	37	11	8	42	1.72
		Notopteridae	0	Chitala ornata	NC_012712.1	476	25.8403	0.00283286	-0.219512	-0.0129053		5			coreTAS (LS)	CSB-F	CSB-E	CSB-D		CSB-B		CSB-1	CSB-2	CSB-3	2
		Notopteridae	0	Papyrocranus congoensis	NC_012714.1	1119	31.9035	0.015748	-0.187675	-0.0839112		2			coreTAS (LS)	CSB-F	CSB-E	CSB-D		CSB-B		CSB-1	CSB-2	CSB-3	1	184	187	371	39	4.7	39	95	0	307	37	10	8	43	1.69
		Notopteridae	0	Xenomystus nigri	NC_012715.1	943	37.9639	-0.00512821	-0.212291	0.0241565		6			coreTAS (LS)	CSB-F	CSB-E	CSB-D		CSB-B		CSB-1		CSB-3	No found
		Osteoglossidae	0	Scleropages formosus	NC_007012.1	980	36.7347	0.0193548	-0.1	-0.193548		1	15	30	coreTAS (LS)	CSB-F	CSB-E	CSB-D		CSB-B		CSB-1	CSB-2	CSB-3	2
		Osteoglossidae	0	Scleropages jardinii	NC_022836.1	1014	36.4892	-0.00621118	-0.167568	0.0370667		1	500	515	coreTAS (LS)	CSB-F	CSB-E	CSB-D		CSB-B		CSB-1	CSB-2	CSB-3	1	282	712	994	117	2.4	117	100	0	566	40	18	8	32	1.8
	Clupeiformes	Clupeidae	Alosinae	Alosa aestivalis	NC_037017.1	989	36.7037	0.0638978	-0.162534	-0.393134		1	139	154	coreTAS (M)	CSB-F	CSB-E	CSB-D	CSB-C	CSB-B	CSB-A	CSB-1	CSB-2	CSB-3	No found
		Clupeidae	0	Alosa alabamae	NC_028275.1	1050	36.4762	0.0524738	-0.169713	-0.309192		1	198	213	coreTAS (M)	CSB-F	CSB-E	CSB-D	CSB-C	CSB-B	CSB-A	CSB-1	CSB-2	CSB-3	2
		Clupeidae	0	Alosa alosa	NC_009575.1	1041	37.0797	0.0412214	-0.145078	-0.284133		1	189	204	coreTAS (M)	CSB-F	CSB-E	CSB-D	CSB-C	CSB-B	CSB-A	CSB-1	CSB-2	CSB-3	1	106	92	198	40	2.7	40	98	0	205	39	11	8	41	1.71
		Clupeidae	0	Alosa mediocris	NC_037016.1	986	36.2069	0.0588235	-0.148459	-0.396226		1	139	154	coreTAS (M)	CSB-F	CSB-E	CSB-D	CSB-C	CSB-B	CSB-A	CSB-1	CSB-2	CSB-3	No found
		Clupeidae	0	Alosa pseudoharengus	NC_009576.1	992	36.996	0.0656	-0.171662	-0.382146		1	140	155	coreTAS (M)	CSB-F	CSB-E	CSB-D	CSB-C	CSB-B	CSB-A	CSB-1	CSB-2	CSB-3	No found
		Clupeidae	0	Alosa sapidissima	NC_014690.1	1041	35.927	0.0584708	-0.160428	-0.364468		1	190	205	coreTAS (M)	CSB-F	CSB-E	CSB-D	CSB-C	CSB-B	CSB-A	CSB-1	CSB-2	CSB-3	2
		Clupeidae	Dorosomatinae	Amblygaster sirm	NC_035064.1	1341	44.8173	-0.0162162	-0.118136	0.137267		2			coreTAS (M)	CSB-F	CSB-E	CSB-D	CSB-C	CSB-B	CSB-A	CSB-1	CSB-2	CSB-3	2
		Clupeidae	Dorosomatinae	Anodontostoma chacunda	NC_021446.1	1104	42.5725	0.00946372	-0.170213	-0.0555994		1	324	339	coreTAS (M)	CSB-F	CSB-E	CSB-D	CSB-C	CSB-B	CSB-A	CSB-1	CSB-2	CSB-3	No found
		Clupeidae	Alosinae	Brevoortia tyrannus	NC_014266.1	1036	39.1892	0.0507937	-0.147783	-0.343704		1	184	199	coreTAS (M)	CSB-F	CSB-E	CSB-D	CSB-C	CSB-B	CSB-A	CSB-1	CSB-2	CSB-3	1	74	2	76	10	7.5	10	100	0	150	20	50	20	9	1.75
		Clupeidae	Dorosomatinae	Clupanodon thrissa	NC_018600.1	1026	40.2534	0.0375204	-0.128329	-0.292376		1	187	202	coreTAS (LS)	CSB-F	CSB-E	CSB-D	CSB-C	CSB-B	CSB-A	CSB-1	CSB-2	CSB-3	No found
		Clupeidae	Clupeinae	Clupea harengus	NC_009577.1	1047	38.2044	-0.0108192	-0.135	0.080142		1	271	286	coreTAS (M)	CSB-F	CSB-E	CSB-D	CSB-C	CSB-B	CSB-A	CSB-1	CSB-2	CSB-3	No found
		Clupeidae	0	Clupea pallasii	NC_009578.1	1047	39.064	-0.00626959	-0.124694	0.0502797		2			coreTAS (M)	CSB-F	CSB-E	CSB-D	CSB-C	CSB-B	CSB-A	CSB-1	CSB-2	CSB-3	1	84	196	280	38	2.2	39	77	6	93	31	11	14	42	1.81
		Clupeidae	Ehiravinae	Clupeichthys aesarnensis	NC_016702.1	1083	34.7184	0.0212164	-0.207447	-0.102274		1	115	130	coreTAS (M)	CSB-F	CSB-E	CSB-D	CSB-C	CSB-B	CSB-A	CSB-1	CSB-2	CSB-3	2
		Clupeidae	Ehiravinae	Clupeichthys goniognathus	NC_016721.1	1067	35.0515	-0.024531	-0.176471	0.139009		1	97	112	coreTAS (M)	CSB-F	CSB-E	CSB-D	CSB-C	CSB-B	CSB-A	CSB-1	CSB-2	CSB-3	3
		Clupeidae	0	Clupeichthys perakensis	NC_016705.1	1028	35.9922	-0.00303951	-0.194595	0.0156197		1	155	170	coreTAS (M)	CSB-F	CSB-E	CSB-D	CSB-C	CSB-B	CSB-A	CSB-1	CSB-2	CSB-3	2
		Clupeidae	Ehiravinae	Clupeoides borneensis	NC_016709.1	1015	35.8621	0.0107527	-0.252747	-0.0425432		1	117	132	coreTAS (M)	CSB-F	CSB-E	CSB-D	CSB-C	CSB-B	CSB-A	CSB-1	CSB-2	CSB-3	2
		Clupeidae	0	Clupeoides sp. Chao Phraya	NC_016714.1	989	32.2548	0.0149254	-0.260188	-0.0573638		1	81	96	coreTAS (M)	CSB-F	CSB-E	CSB-D	CSB-C	CSB-B	CSB-A	CSB-1	CSB-2	CSB-3	5
		Clupeidae	Ehiravinae	Clupeonella cultriventris	NC_015109.1	1004	38.745	0.00813008	-0.0951157	-0.0854757		1	37	52	coreTAS (M)	CSB-F	CSB-E	CSB-D	CSB-C	CSB-B	CSB-A	CSB-1	CSB-2	CSB-3	2
		Clupeidae	Dorosomatinae	Dorosoma cepedianum	NC_008107.1	1043	35.2828	0.0666667	-0.125	-0.533333		1	125	140	coreTAS (LS)	CSB-F	CSB-E	CSB-D	CSB-C	CSB-B	CSB-A	CSB-1	CSB-2	CSB-3	3
		Clupeidae	0	Dorosoma petenense	NC_009580.1	1133	33.1862	0.0462351	-0.159574	-0.28974		5			coreTAS (LS)	CSB-F	CSB-E	CSB-D	CSB-C	CSB-B	CSB-A	CSB-1	CSB-2	CSB-3	2
		Clupeidae	Ehiravinae	Ehirava fluviatilis	NC_016717.1	1041	31.8924	-0.00141044	-0.150602	0.0093653		1	55	70	coreTAS (LS)	CSB-F	CSB-E	CSB-D	CSB-C	CSB-B	CSB-A	CSB-1	CSB-2	CSB-3	3
		Clupeidae	Dorosomatinae	Escualosa thoracata	NC_016706.1	1086	41.1602	-0.00469484	-0.190157	0.0246893		2			coreTAS (M)	CSB-F	CSB-E	CSB-D	CSB-C	CSB-B	CSB-A	CSB-1	CSB-2	CSB-3	No found
		Clupeidae	Dorosomatinae	Ethmalosa fimbriata	NC_009582.1	1236	31.1489	0.06698	-0.106494	-0.628959		1	411	426	coreTAS (M)	CSB-F	CSB-E	CSB-D	CSB-C	CSB-B	CSB-A	CSB-1	CSB-2	CSB-3	1	304	141	445	38	8.1	38	97	1	560	42	5	10	41	1.63
		Clupeidae	Clupeinae	Ethmidium maculatum	NC_016710.1	1092	36.9963	0.0666667	-0.156146	-0.42695		2			coreTAS (M)	CSB-F	CSB-E	CSB-D	CSB-C	CSB-B	CSB-A	CSB-1	CSB-2	CSB-3	4
		Clupeidae	Dorosomatinae	Gudusia chapra	NC_016715.1	901	33.4073	-0.0282353	-0.167702	0.168366		2			coreTAS (LS)	CSB-F	CSB-E	CSB-D	CSB-C	CSB-B	CSB-A	CSB-1	CSB-2	CSB-3	No found
		Clupeidae	Dorosomatinae	Harengula jaguana	NC_016667.1	1494	43.1058	-0.0282353	-0.167702	0.168366		1	268	283	coreTAS (LS)	CSB-F	CSB-E	CSB-D	CSB-C	CSB-B	CSB-A	CSB-1	CSB-2	CSB-3	No found
		Clupeidae	Clupeinae	Hyperlophus vittatus	NC_016671.1	1011	35.2127	-0.0259542	-0.129213	0.200863		1	163	178	coreTAS (M)	CSB-F	CSB-E	CSB-D	CSB-C	CSB-B	CSB-A	CSB-1	CSB-2	CSB-3	1	106	53	159	40	2.8	39	75	18	116	38	7	12	42	1.71
		Clupeidae	0	Jenkinsia lamprotaenia	NC_006917.1	1162	39.759	0.0171429	-0.0692641	-0.2475		2			coreTAS (LS)	CSB-F	CSB-E	CSB-D	CSB-C	CSB-B	CSB-A	CSB-1	CSB-2	CSB-3	No found
		Clupeidae	Spratelloidinae	Jenkinsia sp. CL54	NC_015076.1	1008	40.873	-0.00671141	-0.179612	0.0373662		1	89	104	coreTAS (M)	CSB-F	CSB-E	CSB-D	CSB-C	CSB-B	CSB-A	CSB-1	CSB-2	CSB-3	No found
		Clupeidae	Dorosomatinae	Konosirus punctatus	NC_016694.1	1037	40.8872	0.0603589	-0.174528	-0.34584		1	151	166	coreTAS (LS)	CSB-F	CSB-E	CSB-D	CSB-C	CSB-B	CSB-A	CSB-1	CSB-2	CSB-3	No found
		Clupeidae	Dorosomatinae	Microthrissa congica	NC_016695.1	1071	35.6676	0.0391872	-0.0942408	-0.41582		2			coreTAS (M)	CSB-F	CSB-E	CSB-D	CSB-C	CSB-B	CSB-A	CSB-1	CSB-2	CSB-3	1	36	159	195	18	2.1	18	90	10	58	40	5	8	45	1.56
		Clupeidae	0	Microthrissa royauxi AF2	NC_016683.1	1075	33.6744	0.0462833	-0.0662983	-0.698107		2			coreTAS (M)	CSB-F	CSB-E	CSB-D	CSB-C	CSB-B	CSB-A	CSB-1	CSB-2	CSB-3	2
		Clupeidae	0	Nematalosa come	NC_021447.1	977	43.1934	0.0954955	-0.156398	-0.610592		3			coreTAS (LS)	CSB-F	CSB-E	CSB-D	CSB-C	CSB-B	CSB-A	CSB-1	CSB-2	CSB-3	No found
		Clupeidae	0	Nematalosa erebi	NC_043853.1	1005	42.5871	0.0779896	-0.158879	-0.490876		1	203	218	coreTAS (LS)	CSB-F	CSB-E	CSB-D	CSB-C	CSB-B	CSB-A	CSB-1	CSB-2	CSB-3	No found
		Clupeidae	0	Nematalosa japonica	NC_009586.1	996	41.9679	0.0449827	-0.129187	-0.348199		1	191	206	coreTAS (LS)	CSB-F	CSB-E	CSB-D	CSB-C	CSB-B	CSB-A	CSB-1	CSB-2	CSB-3	No found
		Clupeidae	0	Nematalosa nasus	NC_023824.1	1009	42.5173	0.0551724	-0.104895	-0.525977		2			coreTAS (LS)	CSB-F	CSB-E	CSB-D	CSB-C	CSB-B	CSB-A	CSB-1	CSB-2	CSB-3	No found
		Clupeidae	Dorosomatinae	Odaxothrissa losera	NC_016678.1	1067	33.2709	0.0786517	-0.15493	-0.507661		3			coreTAS (M)	CSB-F	CSB-E	CSB-D	CSB-C	CSB-B	CSB-A	CSB-1	CSB-2	CSB-3	3
		Clupeidae	0	Odaxothrissa vittata	NC_009590.1	1071	35.014	0.0603448	-0.088	-0.685737		3			coreTAS (M)	CSB-F	CSB-E	CSB-D	CSB-C	CSB-B	CSB-A	CSB-1	CSB-2	CSB-3	1	143	81	224	39	3.7	39	75	7	139	40	7	10	41	1.68
		Clupeidae	Dorosomatinae	Pellonula leonensis	NC_009591.1	1070	34.0187	0.0538244	-0.0659341	-0.816336		4			coreTAS (M)	CSB-F	CSB-E	CSB-D	CSB-C	CSB-B	CSB-A	CSB-1	CSB-2	CSB-3	1	130	94	224	39	3.4	38	80	10	140	41	9	8	40	1.67
		Clupeidae	Clupeinae	Potamalosa richmondia	NC_016674.1	1033	34.5595	0.00887574	-0.204482	-0.043406		1	184	199	coreTAS (M)	CSB-F	CSB-E	CSB-D	CSB-C	CSB-B	CSB-A	CSB-1	CSB-2	CSB-3	1	119	71	190	40	3	40	84	9	174	38	5	10	45	1.64
		Clupeidae	Dorosomatinae	Potamothrissa acutirostris	NC_016688.1	1072	32.2761	0.0633609	-0.127168	-0.498247		3			coreTAS (M)	CSB-F	CSB-E	CSB-D	CSB-C	CSB-B	CSB-A	CSB-1	CSB-2	CSB-3	2
		Clupeidae	Dorosomatinae	Potamothrissa obtusirostris Odzala	NC_016698.1	1071	33.0532	0.0209205	-0.0960452	-0.217819		3			coreTAS (M)	CSB-F	CSB-E	CSB-D	CSB-C	CSB-B	CSB-A	CSB-1	CSB-2	CSB-3	4
		Clupeidae	Alosinae	Sardina pilchardus	NC_009592.1	894	45.8613	-0.00826446	-0.0926829	0.0891692		0				CSB-F	CSB-E	CSB-D	CSB-C	CSB-B	CSB-A	CSB-1	CSB-2	CSB-3	No found
		Clupeidae	Dorosomatinae	Sardinella albella	NC_016726.1	986	36.6126	0.0624	-0.124654	-0.500587		1	151	166	coreTAS (M)	CSB-F	CSB-E	CSB-D	CSB-C	CSB-B	CSB-A	CSB-1	CSB-2	CSB-3	1	110	76	186	39	2.8	39	88	1	168	43	9	7	39	1.66
		Clupeidae	0	Sardinella fijiensis	NC_044472.1	985	35.4315	0.0786164	-0.140401	-0.559941		2			coreTAS (LS)	CSB-F	CSB-E	CSB-D	CSB-C	CSB-B	CSB-A	CSB-1	CSB-2	CSB-3	2
		Clupeidae	0	Sardinella gibbosa	NC_037131.1	992	37.6008	0.00161551	-0.136729	-0.0118154		2			coreTAS (LS)	CSB-F	CSB-E	CSB-D	CSB-C	CSB-B	CSB-A	CSB-1	CSB-2	CSB-3	2
		Clupeidae	0	Sardinella lemuru	NC_039553.1	959	49.5308	0.0371901	-0.115789	-0.321187		1	671	686	coreTAS (LS)	CSB-F	CSB-E	CSB-D	CSB-C	CSB-B	CSB-A	CSB-1	CSB-2	CSB-3	No found
		Clupeidae	0	Sardinella longiceps	NC_033407.1	958	38.2046	0.0101351	-0.142077	-0.0713358		0				CSB-F	CSB-E	CSB-D	CSB-C	CSB-B	CSB-A	CSB-1	CSB-2	CSB-3	No found
		Clupeidae	0	Sardinella maderensis	NC_009587.1	986	36.2069	0.0620032	-0.12605	-0.491892		2			coreTAS (LS)	CSB-F	CSB-E	CSB-D	CSB-C	CSB-B	CSB-A	CSB-1	CSB-2	CSB-3	1	109	83	192	41	2.7	41	90	2	161	41	10	7	40	1.68
		Clupeidae	Alosinae	Sardinops melanostictus	NC_002616.1	1200	42.0833	0.0359712	-0.0772277	-0.465781		1	264	279	coreTAS (M)	CSB-F	CSB-E	CSB-D	CSB-C	CSB-B	CSB-A	CSB-1	CSB-2	CSB-3	No found
		Clupeidae	0	Spratelloides delicatulus	NC_009588.1	983	39.3693	-0.0268456	-0.131783	0.203711		2			coreTAS (LS)	CSB-F	CSB-E	CSB-D	CSB-C	CSB-B	CSB-A	CSB-1	CSB-2	CSB-3	1	89	8	97	40	2.3	40	82	5	121	35	10	8	45	1.69
		Clupeidae	Spratelloidinae	Spratelloides gracilis	NC_009589.1	1000	39.9	-0.0482529	-0.132832	0.363262		1	35	50	coreTAS (LS)	CSB-F	CSB-E	CSB-D	CSB-C	CSB-B	CSB-A	CSB-1	CSB-2	CSB-3	1	89	9	98	40	2.3	39	84	5	119	37	7	10	44	1.67
		Clupeidae	Clupeinae	Sprattus antipodum	NC_016673.1	1053	38.0817	0	-0.15212	0		1	272	287	coreTAS (M)	CSB-F	CSB-E	CSB-D	CSB-C	CSB-B	CSB-A	CSB-1	CSB-2	CSB-3	2
		Clupeidae	0	Sprattus muelleri	NC_016669.1	1073	38.5834	-0.0136571	-0.140097	0.0974831		1	292	307	coreTAS (M)	CSB-F	CSB-E	CSB-D	CSB-C	CSB-B	CSB-A	CSB-1	CSB-2	CSB-3	2
		Clupeidae	0	Sprattus sprattus	NC_009593.1	1014	38.1657	-0.0366826	-0.131783	0.278356		1	237	252	coreTAS (M)	CSB-F	CSB-E	CSB-D	CSB-C	CSB-B	CSB-A	CSB-1	CSB-2	CSB-3	1	55	162	217	18	3.1	18	73	23	55	41	12	7	39	1.7
		Clupeidae	Ehiravinae	Sundasalanx mekongensis	NC_006919.1	1108	30.9567	0.0562092	-0.166181	-0.338241		1	220	235	coreTAS (M)	CSB-F	CSB-E	CSB-D	CSB-C	CSB-B	CSB-A	CSB-1	CSB-2	CSB-3	1	107	122	229	40	2.7	40	92	0	171	41	4	11	42	1.61
		Clupeidae	0	Sundasalanx praecox	NC_016725.1	1118	33.542	-0.025572	-0.146667	0.174355		2			coreTAS (M)	CSB-F	CSB-E	CSB-D	CSB-C	CSB-B	CSB-A	CSB-1	CSB-2	CSB-3	1	104	132	236	40	2.6	40	88	5	167	37	4	12	45	1.63
		Clupeidae	0	Sundasalanx sp. Chao Phraya	NC_016663.1	1119	32.4397	0	-0.173554	0		1	235	250	coreTAS (M)	CSB-F	CSB-E	CSB-D	CSB-C	CSB-B	CSB-A	CSB-1	CSB-2	CSB-3	2
		Clupeidae	0	Tenualosa ilisha cl10	NC_016682.1	1169	36.1848	0.0107239	-0.125296	-0.0855885		0				CSB-F	CSB-E	CSB-D	CSB-C	CSB-B	CSB-A	CSB-1	CSB-2	CSB-3	2
		Clupeidae	Dorosomatinae	Tenualosa thibaudeaui	NC_016719.1	902	38.4701	0.0306306	-0.164265	-0.186471		0				CSB-F	CSB-E	CSB-D	CSB-C	CSB-B	CSB-A	CSB-1	CSB-2	CSB-3	4
		Clupeidae	0	Tenualosa toli cl03	NC_016700.1	883	40.3171	0.0322581	-0.140449	-0.229677		1	44	59	coreTAS (LS)	CSB-F	CSB-E	CSB-D	CSB-C	CSB-B	CSB-A	CSB-1	CSB-2	CSB-3	No found
		Denticipitidae	0	Denticeps clupeoides	NC_007889.1	1530	27.5817	0.0198556	-0.127962	-0.155168		1	798	813	coreTAS (LS)	CSB-F	CSB-E	CSB-D	CSB-C	CSB-B	CSB-A	CSB-1	CSB-2	CSB-3	1	429	152	581	35	12.3	35	99	0	851	37	11	8	42	1.72
		Dussumieriidae	0	Dussumieria elopsoides	NC_035063.1	1116	40.681	0.0694864	-0.193833	-0.358487		0				CSB-F	CSB-E	CSB-D	CSB-C	CSB-B	CSB-A	CSB-1	CSB-2	CSB-3	No found
		Dussumieriidae	0	Etrumeus teres	NC_009583.1	1307	36.1132	-0.0730539	-0.262712	0.278076		5			coreTAS (LS)			CSB-D	CSB-C	CSB-B	CSB-A	CSB-1	CSB-2	CSB-3	1	100	331	431	40	2.6	39	82	4	125	37	14	7	39	1.76
		Engraulidae	Engraulinae	Amazonsprattus scintilla	NC_014265.1	1072	36.7537	-0.0324484	-0.162437	0.19976		3			coreTAS (LS)	CSB-F	CSB-E	CSB-D	CSB-C	CSB-B	CSB-A	CSB-1	CSB-2	CSB-3	1	119	123	242	39	3.1	39	96	0	213	36	8	12	42	1.73
		Engraulidae	Engraulinae	Anchoviella sp.	NC_014269.1	1010	35.6436	-0.00615385	-0.194444	0.0316484		5			coreTAS (LS)	CSB-F	CSB-E	CSB-D	CSB-C	CSB-B	CSB-A	CSB-1	CSB-2	CSB-3	3
		Engraulidae	Coiliinae	Coilia brachygnathus	NC_026912.1	1214	33.6079	0.00496278	-0.166667	-0.0297767		3			coreTAS (LS)	CSB-F	CSB-E	CSB-D	CSB-C	CSB-B	CSB-A	CSB-1	CSB-2	CSB-3	1	183	206	389	38	4.8	38	96	1	325	37	7	10	44	1.68
		Engraulidae	Coilinae	Coilia grayii	NC_023538.1	1208	34.851	0.00635324	-0.140143	-0.0453341		2			coreTAS (LS)	CSB-F	CSB-E	CSB-D	CSB-C	CSB-B	CSB-A	CSB-1	CSB-2		2
		Engraulidae	Coilinae	Coilia lindmani	NC_014271.1	1191	36.272	0.0171278	-0.162037	-0.105703		3			coreTAS (LS)	CSB-F	CSB-E	CSB-D	CSB-C	CSB-B	CSB-A	CSB-1	CSB-2	CSB-3	3
		Engraulidae	Coilinae	Coilia mystus	NC_019644.1	1491	32.1261	0.0316206	-0.19833	-0.159434		2			coreTAS (LS)	CSB-F	CSB-E	CSB-D	CSB-C	CSB-B	CSB-A	CSB-1	CSB-2	CSB-3	4
		Engraulidae	Coilinae	Coilia nasus	NC_009579.1	1252	33.147	0.00358423	-0.156627	-0.0228839		2			coreTAS (LS)	CSB-F	CSB-E	CSB-D	CSB-C	CSB-B	CSB-A	CSB-1	CSB-2	CSB-3	1	214	213	427	38	5.7	38	97	1	387	37	7	10	43	1.69
		Engraulidae	Coilinae	Coilia reynaldi	NC_014276.1	1419	30.7963	0.0346232	-0.226545	-0.152832		1	738	753	coreTAS (LS)	CSB-F	CSB-E	CSB-D	CSB-C	CSB-B	CSB-A	CSB-1	CSB-2	CSB-3	1	490	102	592	39	12.6	39	100	0	982	41	12	7	38	1.72
		Engraulidae	Engraulinae	Engraulis encrasicolus	NC_009581.1	1024	39.8438	-0.0324675	-0.181373	0.17901		2			coreTAS (LS)	CSB-F	CSB-E	CSB-D	CSB-C	CSB-B	CSB-A	CSB-1	CSB-2	CSB-3	1	73	86	159	38	1.9	38	88	0	112	35	10	10	43	1.75
		Engraulidae	Engraulinae	Engraulis japonicus	NC_003097.1	1024	39.8438	-0.0227273	-0.181373	0.125307		2			coreTAS (LS)	CSB-F	CSB-E	CSB-D	CSB-C	CSB-B	CSB-A	CSB-1	CSB-2	CSB-3	1	73	86	159	38	1.9	38	86	0	103	35	12	10	41	1.77
		Engraulidae	Engraulinae	Engraulis mordax	NC_041097.1	1016	39.1732	-0.0517799	-0.20603	0.251322		1	55	70	coreTAS (M)	CSB-F	CSB-E	CSB-D	CSB-C	CSB-B	CSB-A	CSB-1	CSB-2	CSB-3	No found
		Engraulidae	Engraulinae	Engraulis ringens	NC_042728.1	1030	38.1553	-0.0423862	-0.150127	0.282335		2			coreTAS (LS)	CSB-F	CSB-E	CSB-D	CSB-C	CSB-B	CSB-A	CSB-1	CSB-2	CSB-3	5
		Engraulidae	Engraulinae	Lycengraulis grossidens	NC_014279.1	1021	38.6876	-0.0543131	-0.159494	0.340535		2			coreTAS (LS)	CSB-F	CSB-E	CSB-D	CSB-C	CSB-B	CSB-A	CSB-1	CSB-2	CSB-3	3
		Engraulidae	Coiliinae	Lycothrissa crocodilus	NC_014277.1	1424	32.1629	-0.047619	-0.266376	0.178767		10			coreTAS (LS)	CSB-F	CSB-E	CSB-D	CSB-C	CSB-B	CSB-A	CSB-1	CSB-2	CSB-3	1	337	246	583	38	8.9	38	100	0	676	39	5	7	47	1.56
		Engraulidae	Coiliinae	Setipinna taty	NC_020468.1	1231	35.6621	0.0530303	-0.257403	-0.20602		6			coreTAS (LS)	CSB-F	CSB-E	CSB-D	CSB-C	CSB-B	CSB-A	CSB-1	CSB-2	CSB-3	1	222	164	386	39	5.7	39	100	0	446	41	13	7	38	1.71
		Engraulidae	Engraulinae	Stolephorus commersonnii	NC_033521.1	1098	35.4281	0.0155148	-0.0796915	-0.194686		4			coreTAS (LS)	CSB-F	CSB-E	CSB-D	CSB-C	CSB-B	CSB-A	CSB-1	CSB-2	CSB-3	2
		Engraulidae	Engraulinae	Stolephorus insularis	NC_042729.1	1068	36.3296	-0.0176471	-0.154639	0.114118		2			coreTAS (LS)	CSB-F	CSB-E	CSB-D	CSB-C	CSB-B	CSB-A	CSB-1	CSB-2	CSB-3	5
		Engraulidae	Engraulinae	Stolephorus waitei	NC_042684.1	1046	34.0344	-0.0202899	-0.179775	0.112862		4			coreTAS (LS)	CSB-F	CSB-E	CSB-D	CSB-C	CSB-B	CSB-A	CSB-1	CSB-2	CSB-3	4
		Engraulidae	Coiliinae	Thryssa baelama	NC_014264.1	1204	39.0365	0.0163488	-0.157447	-0.103837		6			coreTAS (LS)	CSB-F	CSB-E	CSB-D	CSB-C	CSB-B	CSB-A	CSB-1	CSB-2	CSB-3	2
		Engraulidae	Coilinae	Thryssa dussumieri	NC_035065.1	1262	32.9635	0.0141844	-0.173077	-0.0819543		8			coreTAS (LS)	CSB-F	CSB-E	CSB-D	CSB-C	CSB-B	CSB-A	CSB-1	CSB-2	CSB-3	1	314	127	441	39	8.1	39	98	0	603	38	8	7	45	1.63
		Engraulidae	Coilinae	Thryssa hamiltonii	NC_036672.1	1090	38.8073	0.0254873	-0.182033	-0.140014		2			coreTAS (LS)	CSB-F	CSB-E	CSB-D	CSB-C	CSB-B	CSB-A	CSB-1	CSB-2	CSB-3	1	69	183	252	19	3.6	19	75	17	72	38	5	11	44	1.64
		Engraulidae	Coilinae	Thryssa kammalensis	NC_029940.1	1320	33.4091	0.0170648	-0.170068	-0.100341		0				CSB-F	CSB-E	CSB-D	CSB-C	CSB-B	CSB-A	CSB-1	CSB-2	CSB-3	1	320	170	490	38	8.4	38	99	0	633	36	7	10	45	1.67
		Engraulidae	Coilinae	Thryssa setirostris	NC_038196.1	1282	36.8955	0.0210136	-0.179704	-0.116934		8			coreTAS (LS)	CSB-F	CSB-E	CSB-D	CSB-C	CSB-B	CSB-A	CSB-1	CSB-2	CSB-3	2
		Engraulidae	Coilinae	Thryssa vitrirostris	NC_039819.1	1327	32.5546	0.0413408	-0.185185	-0.22324		10			coreTAS (LS)	CSB-F	CSB-E	CSB-D	CSB-C	CSB-B	CSB-A	CSB-1	CSB-2	CSB-3	1	435	51	486	39	11.2	39	98	0	829	38	12	10	38	1.77
		Pristigasteridae	0	Ilisha africana	NC_009584.1	994	36.0161	-0.0345912	-0.128492	0.26921		1	211	226	coreTAS (M)	CSB-F	CSB-E	CSB-D	CSB-C	CSB-B	CSB-A	CSB-1	CSB-2	CSB-3	No found
		Pristigasteridae	0	Ilisha elongata	NC_009585.1	1146	32.2862	-0.0463918	-0.0972973	0.476804		1	361	376	coreTAS (M)	CSB-F	CSB-E	CSB-D	CSB-C	CSB-B	CSB-A	CSB-1	CSB-2	CSB-3	4
		Pristigasteridae	0	Opisthopterus tardoore	NC_035062.1	1197	32.5815	-0.0309789	-0.133333	0.232342		2			coreTAS (M)	CSB-F	CSB-E	CSB-D	CSB-C	CSB-B	CSB-A	CSB-1	CSB-2	CSB-3	2
		Pristigasteridae	0	Pellona flavipinnis	NC_014268.1	1091	36.3886	0.0806916	-0.224181	-0.359939		3			coreTAS (M)	CSB-F	CSB-E	CSB-D	CSB-C	CSB-B	CSB-A	CSB-1	CSB-2	CSB-3	No found
	Alepocephaliformes	Alepocephalidae	0	Alepocephalus agassizii	NC_013564.1	1004	36.255	0.040625	-0.208791	-0.194572		2			coreTAS (M)	CSB-F	CSB-E	CSB-D	CSB-C	CSB-B	CSB-A	CSB-1	CSB-2	CSB-3	No found
		Alepocephalidae		Alepocephalus australis	NC_013566.1	987	37.0821	0.0402576	-0.202186	-0.199112		2			coreTAS (M)	CSB-F	CSB-E	CSB-D	CSB-C	CSB-B	CSB-A	CSB-1	CSB-2	CSB-3	No found
		Alepocephalidae	0	Alepocephalus bairdii	NC_013567.1	989	38.8271	0.014876	-0.177083	-0.0840058		2			coreTAS (M)	CSB-F	CSB-E	CSB-D	CSB-C	CSB-B	CSB-A	CSB-1	CSB-2	CSB-3	No found
		Alepocephalidae	0	Alepocephalus bicolor	NC_011012.1	1173	41.6027	-0.00437956	-0.131148	0.0333942		1	600	615	coreTAS (M)	CSB-F	CSB-E	CSB-D	CSB-C	CSB-B	CSB-A	CSB-1	CSB-2	CSB-3	1	341	1	342	174	2	176	94	2	609	24	26	22	26	2
		Alepocephalidae	0	Alepocephalus productus	NC_013570.1	986	37.6268	0.0243902	-0.191375	-0.127448		2			coreTAS (M)	CSB-F	CSB-E	CSB-D	CSB-C	CSB-B	CSB-A	CSB-1	CSB-2	CSB-3	No found
		Alepocephalidae	0	Alepocephalus tenebrosus	NC_004590.1	989	37.7149	0.0194805	-0.184987	-0.105308		2			coreTAS (M)	CSB-F	CSB-E	CSB-D	CSB-C	CSB-B	CSB-A	CSB-1	CSB-2	CSB-3	No found
		Alepocephalidae	0	Alepocephalus umbriceps	NC_013572.1	987	37.5887	0.0324675	-0.185984	-0.174572		2			coreTAS (M)	CSB-F	CSB-E	CSB-D	CSB-C	CSB-B	CSB-A	CSB-1	CSB-2	CSB-3	No found
		Alepocephalidae	0	Bajacalifornia megalops	NC_013577.1	1144	41.6084	0.0568862	-0.205882	-0.276305		1	541	556	coreTAS (M)	CSB-F	CSB-E	CSB-D	CSB-C	CSB-B	CSB-A		CSB-2	CSB-3	No found
		Alepocephalidae	0	Bathyprion danae	NC_011015.1	1100	39.7273	0.0527903	-0.189931	-0.277944		2			coreTAS (M)	CSB-F	CSB-E	CSB-D	CSB-C	CSB-B	CSB-A	CSB-1	CSB-2	CSB-3	No found
		Alepocephalidae	0	Bathytroctes breviceps	NC_013574.1	995	40.1005	0.0268456	-0.177945	-0.150865		3			coreTAS (LS)	CSB-F	CSB-E	CSB-D	CSB-C	CSB-B	CSB-A	CSB-1	CSB-2	CSB-3	1	30	2	32	13	2.5	13	94	5	55	0	74	19	6	1.03
		Alepocephalidae	0	Bathytroctes macrolepis	NC_013575.1	965	39.5855	0.0291595	-0.151832	-0.192051		3			coreTAS (LS)	CSB-F	CSB-E	CSB-D	CSB-C	CSB-B	CSB-A	CSB-1	CSB-2	CSB-3	No found
		Alepocephalidae	0	Bathytroctes michaelsarsi	NC_013579.1	967	40.848	0.0384615	-0.159494	-0.241148		3			coreTAS (LS)	CSB-F	CSB-E	CSB-D	CSB-C	CSB-B	CSB-A	CSB-1	CSB-2	CSB-3	No found
		Alepocephalidae	0	Bathytroctes microlepis	NC_011017.1	960	36.1458	0.0114192	-0.164265	-0.0695172		1	398	413	coreTAS (M)	CSB-F	CSB-E	CSB-D	CSB-C	CSB-B	CSB-A	CSB-1	CSB-2	CSB-3	No found
		Alepocephalidae	0	Conocara macropterum	NC_013581.1	956	35.8787	0.0212072	-0.195335	-0.108568		4			coreTAS (LS)	CSB-F	CSB-E	CSB-D	CSB-C	CSB-B	CSB-A	CSB-1	CSB-2	CSB-3	No found
		Alepocephalidae	0	Conocara murrayi	NC_013583.1	969	38.3901	0.00837521	-0.198925	-0.0421024		1	549	564	coreTAS (M)	CSB-F	CSB-E	CSB-D	CSB-C	CSB-B	CSB-A	CSB-1	CSB-2	CSB-3	No found
		Alepocephalidae	0	Herwigia kreffti	NC_013555.1	982	38.5947	0.0182421	-0.134565	-0.135564		2			coreTAS (M)	CSB-F	CSB-E	CSB-D	CSB-C	CSB-B	CSB-A	CSB-1	CSB-2	CSB-3	No found
		Alepocephalidae	0	Leptochilichthys agassizii	NC_011006.1	969	39.5253	0.0273038	-0.232376	-0.117498		3			coreTAS (LS)	CSB-F	CSB-E	CSB-D	CSB-C	CSB-B	CSB-A	CSB-1	CSB-2	CSB-3	No found
		Alepocephalidae	0	Leptoderma lubricum	NC_013557.1	952	37.605	0.00673401	-0.162011	-0.0415651		1	389	404	coreTAS (M)	CSB-F	CSB-E	CSB-D	CSB-C	CSB-B	CSB-A	CSB-1	CSB-2	CSB-3	No found
		Alepocephalidae	0	Leptoderma macrophthalmum	NC_015100.1	954	37.631	0.0117647	-0.164345	-0.0715852		2			coreTAS (LS)	CSB-F	CSB-E	CSB-D	CSB-C	CSB-B	CSB-A	CSB-1	CSB-2	CSB-3	No found
		Alepocephalidae	0	Leptoderma retropinna	NC_013559.1	951	37.0137	-0.00166945	-0.153409	0.0108823		1	386	401	coreTAS (M)	CSB-F	CSB-E	CSB-D	CSB-C	CSB-B	CSB-A	CSB-1	CSB-2	CSB-3	No found
		Alepocephalidae	0	Narcetes erimelas	NC_011008.1	1091	44.1797	0.0541872	-0.0788382	-0.687322		2			coreTAS (LS)	CSB-F	CSB-E	CSB-D	CSB-C	CSB-B	CSB-A	CSB-1	CSB-2	CSB-3	3
		Alepocephalidae	0	Narcetes stomias	NC_013560.1	970	38.1443	0.0333333	-0.227027	-0.146825		3			coreTAS (LS)	CSB-F	CSB-E	CSB-D	CSB-C	CSB-B	CSB-A	CSB-1	CSB-2	CSB-3	No found
		Alepocephalidae	0	Talismania bifurcata	NC_013562.1	961	39.4381	0.0206186	-0.218997	-0.0941498		1	92	107	coreTAS (LS)	CSB-F	CSB-E	CSB-D	CSB-C	CSB-B	CSB-A	CSB-1	CSB-2	CSB-3	No found
		Platytroctidae	0	Maulisia mauli	NC_011007.1	941	41.2327	0.0560579	-0.231959	-0.241672		1	400	415	coreTAS (LS)	CSB-F	CSB-E	CSB-D	CSB-C	CSB-B	CSB-A	CSB-1	CSB-2	CSB-3	No found
		Platytroctidae	0	Normichthys operosus	NC_011009.1	940	40.1064	0.0515098	-0.214854	-0.239743		1	398	413	coreTAS (LS)	CSB-F	CSB-E	CSB-D	CSB-C	CSB-B	CSB-A	CSB-1	CSB-2	CSB-3	No found
		Platytroctidae	0	Platytroctes apus	NC_004597.1	975	40.5128	0.0103448	-0.16962	-0.0609882		1	559	574	coreTAS (M)	CSB-F	CSB-E	CSB-D	CSB-C	CSB-B	CSB-A	CSB-1	CSB-2	CSB-3	No found
		Platytroctidae	0	Sagamichthys abei	NC_011010.1	938	40.5117	0.0394265	-0.252632	-0.156063		1	530	545	coreTAS (M)	CSB-F	CSB-E	CSB-D	CSB-C	CSB-B	CSB-A	CSB-1	CSB-2	CSB-3	No found
	Gonorynchiformes	Chanidae	0	Chanos chanos	NC_004693.1	520	30.5769	0.0360111	-0.00628931	-5.72576		12			coreTAS (LS)										1	504	17	521	41	12.2	41	99	0	974	36	15	14	33	1.88
		Gonorynchidae	0	Gonorynchus abbreviatus	NC_011018.1	795	39.1195	0.103306	-0.106109	-0.973579		1	23	38	coreTAS (M)	CSB-F	CSB-E	CSB-D		CSB-B		CSB-1	CSB-2	CSB-3	No found
		Gonorynchidae	0	Gonorynchus greyi	NC_004702.1	802	40.8978	0.0801688	-0.115854	-0.691983		1	32	47	coreTAS (LS)	CSB-F	CSB-E	CSB-D		CSB-B		CSB-1	CSB-2	CSB-3	No found
		Kneriidae	0	Grasseichthys gabonensis	NC_007890.1	1214	31.8781	0.0157195	-0.0284238	-0.553039		0				CSB-F	CSB-E	CSB-D		CSB-B		CSB-1	CSB-2	CSB-3	1	581	15	596	19	30.6	19	100	0	1164	36	10	15	36	1.82
		Kneriidae	0	Kneria sp	NC_007882.1	765	29.6732	-0.0223048	-0.0748899	0.297835		1	310	325	coreTAS (LS)	CSB-F	CSB-E	CSB-D		CSB-B		CSB-1	CSB-2	CSB-3	1	305	13	318	38	8.1	38	97	0	567	37	8	13	40	1.75
		Kneriidae	0	Parakneria cameronensis	NC_007891.1	962	32.1206	0.0535988	-0.0485437	-1.10413		1	340	355	coreTAS (LS)	CSB-F	CSB-E	CSB-D		CSB-B		CSB-1	CSB-2	CSB-3	2
		Phractolaemidae	0	Phractolaemus ansorgii	NC_007892.1	848	34.9057	0.076087	-0.290541	-0.261881		1	64	79	coreTAS (LS)	CSB-F	CSB-E	CSB-D		CSB-B		CSB-1	CSB-2	CSB-3	No found
	Cypriniformes	Balitoridae	0	Beaufortia kweichowensis	NC_030335.1	930	38.4946	0.027972	-0.128492	-0.217695		1	59	74	coreTAS (M)	CSB-F	CSB-E	CSB-D	CSB-C	CSB-B	CSB-A	CSB-1	CSB-2	CSB-3	1	48	16	64	15	3	16	82	11	64	44	8	10	36	1.68
		Balitoridae	0	Beaufortia szechuanensis	NC_027291.1	899	34.3715	0.040678	-0.158576	-0.25652		1	561	576	coreTAS (LS)	CSB-F	CSB-E	CSB-D		CSB-B	CSB-A	CSB-1	CSB-2	CSB-3	No found
		Balitoridae	0	Bhavania australis	NC_029440.1	893	28.5554	0.0376176	-0.0666667	-0.564263		1	559	574	coreTAS (LS)	CSB-F	CSB-E	CSB-D	CSB-C	CSB-B	CSB-A	CSB-1	CSB-2	CSB-3	No found
		Balitoridae	0	Formosania lacustris	NC_001727.1	896	34.375	0.0306122	-0.12987	-0.235714		1	47	62	coreTAS (M)	CSB-F	CSB-E	CSB-D	CSB-C	CSB-B	CSB-A	CSB-1	CSB-2	CSB-3	No found
		Balitoridae	0	Gastromyzon scitulus	NC_031578.1	905	35.3591	0.0393162	-0.14375	-0.273504		2			coreTAS (LS)	CSB-F	CSB-E	CSB-D	CSB-C	CSB-B	CSB-A	CSB-1	CSB-2	CSB-3	No found
		Balitoridae	0	Homaloptera confuzona	NC_033955.1	899	31.0345	0.0483871	-0.21147	-0.228814		1	57	72	coreTAS (M)	CSB-F	CSB-E	CSB-D	CSB-C	CSB-B	CSB-A	CSB-1	CSB-2	CSB-3	No found
		Balitoridae	0	Homaloptera ocellata	NC_033953.1	902	32.3725	0.0393443	-0.130137	-0.30233		2			coreTAS (LS)	CSB-F	CSB-E	CSB-D	CSB-C	CSB-B	CSB-A	CSB-1	CSB-2	CSB-3	1	30	36	66	16	1.9	16	93	0	53	35	6	9	48	1.62
		Balitoridae	0	Homaloptera ogilviei	NC_031635.1	902	32.1508	0.0359477	-0.172414	-0.208497		1	566	581	coreTAS (LS)	CSB-F	CSB-E	CSB-D	CSB-C	CSB-B	CSB-A	CSB-1	CSB-2	CSB-3	No found
		Balitoridae	0	Homaloptera parclitella	NC_031634.1	901	31.2986	0.085622	-0.184397	-0.464335		1	570	585	coreTAS (LS)	CSB-F	CSB-E	CSB-D	CSB-C	CSB-B	CSB-A	CSB-1	CSB-2	CSB-3	No found
		Balitoridae	0	Homalopteroides smithi	NC_033957.1	901	30.5216	0.0351438	-0.127273	-0.27613		1	566	581	coreTAS (LS)	CSB-F	CSB-E	CSB-D	CSB-C	CSB-B	CSB-A	CSB-1	CSB-2	CSB-3	No found
		Balitoridae	0	Homalosoma hainanensis	NC_031636.1	892	35.0897	0.015544	-0.169329	-0.0917978		1	44	59	coreTAS (M)	CSB-F	CSB-E	CSB-D	CSB-C	CSB-B	CSB-A	CSB-1	CSB-2	CSB-3	No found
		Balitoridae	0	Jinshaia abbreviata	NC_024606.1	903	32.5581	0.0574713	-0.183673	-0.312899		1	568	583	coreTAS (LS)	CSB-F	CSB-E	CSB-D	CSB-C	CSB-B	CSB-A	CSB-1	CSB-2	CSB-3	No found
		Balitoridae	0	Jinshaia sinensis	NC_024598.1	903	33.1118	0.0695364	-0.157191	-0.44237		1	568	583	coreTAS (LS)	CSB-F	CSB-E	CSB-D	CSB-C	CSB-B	CSB-A	CSB-1	CSB-2	CSB-3	No found
		Balitoridae	0	Lepturichthys fimbriata	NC_024609.1	902	34.0355	0.0823529	-0.185668	-0.44355		1	567	582	coreTAS (LS)	CSB-F	CSB-E	CSB-D	CSB-C	CSB-B	CSB-A	CSB-1	CSB-2	CSB-3	No found
		Balitoridae	0	Metahomaloptera omeiensis	NC_025297.1	899	34.8165	0.0273038	-0.15655	-0.17441		1	561	576	coreTAS (LS)	CSB-F	CSB-E	CSB-D	CSB-C	CSB-B	CSB-A	CSB-1	CSB-2	CSB-3	No found
		Balitoridae	0	Neohomaloptera johorensis	NC_033952.1	906	31.7881	0.0194175	-0.152778	-0.127096		1	59	74	coreTAS (M)	CSB-F	CSB-E	CSB-D	CSB-C	CSB-B	CSB-A	CSB-1	CSB-2	CSB-3	No found
		Balitoridae	0	Petruichthys brevis	NC_031637.1	923	32.7194	0.0241546	-0.218543	-0.110526		2			coreTAS (LS)	CSB-F	CSB-E	CSB-D	CSB-C	CSB-B	CSB-A	CSB-1	CSB-2	CSB-3	No found
		Balitoridae	0	Plesiomyzon baotingensis	NC_023267.1	867	35.9862	0.045045	-0.160256	-0.281081		1	37	52	coreTAS (M)	CSB-F	CSB-E	CSB-D	CSB-C	CSB-B	CSB-A	CSB-1	CSB-2	CSB-3	No found
		Balitoridae	0	Pseudogastromyzon fasciatus	NC_030759.1	902	33.0377	0.0264901	-0.187919	-0.140965		1	564	579	coreTAS (LS)	CSB-F	CSB-E	CSB-D	CSB-C	CSB-B	CSB-A	CSB-1	CSB-2	CSB-3	No found
		Balitoridae	0	Pseudohomaloptera leonardi	NC_008673.1	898	29.1759	0.103774	-0.198473	-0.522859		1	59	74	coreTAS (M)	CSB-F	CSB-E	CSB-D	CSB-C	CSB-B	CSB-A	CSB-1	CSB-2	CSB-3	No found
		Balitoridae	0	Sewellia albisuera	NC_031577.1	872	31.1927	0.0833333	-0.161765	-0.515152		1	534	549	coreTAS (LS)	CSB-F	CSB-E	CSB-D	CSB-C	CSB-B	CSB-A	CSB-1	CSB-2	CSB-3	No found
		Balitoridae	0	Sewellia lineolata	NC_015534.1	867	31.0265	0.090301	-0.197026	-0.45832		1	528	543	coreTAS (LS)	CSB-F	CSB-E	CSB-D	CSB-C	CSB-B	CSB-A	CSB-1	CSB-2	CSB-3	No found
		Balitoridae	0	Sinogastromyzon puliensis	NC_011922.1	887	32.92	0.0352941	-0.157534	-0.224041		1	552	567	coreTAS (LS)	CSB-F	CSB-E	CSB-D	CSB-C	CSB-B	CSB-A	CSB-1	CSB-2	CSB-3	No found
		Balitoridae	0	Sinogastromyzon sichangensis	NC_024534.1	901	33.2963	0.0249584	-0.133333	-0.187188		1	567	582	coreTAS (LS)	CSB-F	CSB-E	CSB-D	CSB-C	CSB-B	CSB-A	CSB-1	CSB-2	CSB-3	No found
		Balitoridae	0	Sinogastromyzon szechuanensis	NC_036741.1	900	33.7778	0.0536913	-0.144737	-0.370958		1	567	582	coreTAS (LS)	CSB-F	CSB-E	CSB-D	CSB-C	CSB-B	CSB-A	CSB-1	CSB-2	CSB-3	No found
		Balitoridae	0	Vanmanenia pingchowensis	NC_026213.1	891	34.5679	0.0222985	-0.155844	-0.143082		1	43	58	coreTAS (M)	CSB-F	CSB-E	CSB-D	CSB-C	CSB-B	CSB-A	CSB-1	CSB-2	CSB-3	No found
		Balitoridae	0	Vanmanenia stenosoma	NC_035628.1	895	36.648	0.0335097	-0.182927	-0.183186		1	47	62	coreTAS (M)	CSB-F	CSB-E	CSB-D	CSB-C	CSB-B	CSB-A	CSB-1	CSB-2	CSB-3	No found
		Balitoridae	0	Yaoshania pachychilus	NC_030634.1	905	36.7956	0.034965	-0.177177	-0.197345		1	568	583	coreTAS (LS)	CSB-F	CSB-E	CSB-D	CSB-C	CSB-B	CSB-A	CSB-1	CSB-2	CSB-3	No found
		Barbuccidae	0	Barbucca diabolica	NC_033954.1	883	32.6161	0.0386555	-0.125	-0.309244		1	550	565	coreTAS (LS)	CSB-F	CSB-E	CSB-D	CSB-C	CSB-B	CSB-A	CSB-1	CSB-2	CSB-3	1	42	5	47	16	2.7	15	79	13	50	37	9	13	39	1.78
		Botiidae	0	Botia udomritthiruji	NC_031601.1	916	31.2227	0.0761905	-0.202797	-0.375698		2			coreTAS (LS)	CSB-F	CSB-E	CSB-D	CSB-C	CSB-B	CSB-A	CSB-1	CSB-2	CSB-3	No found
		Botiidae	0	Leptobotia pellegrini	NC_031602.1	930	32.5806	0.046252	-0.181518	-0.254806		1	579	594	coreTAS (LS)	CSB-F	CSB-E	CSB-D	CSB-C	CSB-B	CSB-A	CSB-1	CSB-2	CSB-3	No found
		Botiidae	0	Parabotia fasciatus	NC_026128.1	927	32.0388	0.0412698	-0.178451	-0.231267		1	578	593	coreTAS (LS)	CSB-F	CSB-E	CSB-D	CSB-C	CSB-B	CSB-A	CSB-1	CSB-2	CSB-3	No found
		Botiidae	0	Sinibotia reevesae	NC_030322.1	904	31.4159	0.0612903	-0.225352	-0.271976		1	567	582	coreTAS (LS)	CSB-F	CSB-E	CSB-D		CSB-B	CSB-A	CSB-1	CSB-2	CSB-3	No found
		Botiidae	0	Sinibotia robusta	NC_027853.1	911	32.2722	0.0632091	-0.238095	-0.265478		1	566	581	coreTAS (LS)	CSB-F	CSB-E	CSB-D	CSB-C	CSB-B	CSB-A	CSB-1	CSB-2	CSB-3	No found
		Botiidae	0	Syncrossus hymenophysa	NC_033951.1	842	30.6413	0.0753425	-0.248062	-0.303724		0				CSB-F	CSB-E	CSB-D	CSB-C	CSB-B	CSB-A	CSB-1	CSB-2	CSB-3	1	55	687	742	2	28	2	100	0	112	50	0	0	50	1
		Botiidae	0	Yasuhikotakia morleti	NC_031600.1	910	32.7473	0.0947712	-0.241611	-0.392248		0				CSB-F	CSB-E	CSB-D	CSB-C	CSB-B	CSB-A	CSB-1	CSB-2	CSB-3	No found
		Catostomidae	Ictiobinae	Carpiodes carpio	NC_005257.1	929	37.2443	0.025729	-0.121387	-0.211958		1	70	85	coreTAS (M)	CSB-F	CSB-E	CSB-D	CSB-C	CSB-B	CSB-A	CSB-1	CSB-2	CSB-3	No found
		Catostomidae	Catostominae	Catostomus catostomus	NC_037013.1	921	36.9164	0.0671256	-0.147059	-0.456454		0				CSB-F	CSB-E	CSB-D	CSB-C	CSB-B	CSB-A	CSB-1	CSB-2	CSB-3	No found
		Catostomidae	0	Catostomus commersonii	NC_008647.1	951	36.5931	0.0514096	-0.12069	-0.425965		1	88	103	coreTAS (M)	CSB-F	CSB-E	CSB-D	CSB-C	CSB-B	CSB-A	CSB-1	CSB-2	CSB-3	No found
		Catostomidae	Cycleptinae	Cycleptus elongatus	NC_008645.1	943	37.1156	0.0219224	-0.0914286	-0.239777		0				CSB-F	CSB-E	CSB-D		CSB-B	CSB-A	CSB-1	CSB-2	CSB-3	No found
		Catostomidae	Catostominae	Erimyzon oblongus	NC_013064.1	964	34.0249	0.0157233	-0.158537	-0.0991776		1	814	829	coreTAS (LS)	CSB-F	CSB-E	CSB-D	CSB-C	CSB-B	CSB-A	CSB-1	CSB-2	CSB-3	2
		Catostomidae	Catostominae	Hypentelium nigricans	NC_008676.1	955	36.5445	0.0462046	-0.140401	-0.32909		0				CSB-F	CSB-E	CSB-D	CSB-C	CSB-B	CSB-A	CSB-1	CSB-2	CSB-3	1	33	826	859	2	17	2	100	0	68	50	0	0	50	1
		Catostomidae	Ictiobinae	Ictiobus bubalus	NC_013071.1	932	38.1974	0.03125	-0.123596	-0.252841		0				CSB-F	CSB-E	CSB-D	CSB-C	CSB-B	CSB-A	CSB-1	CSB-2	CSB-3	No found
		Catostomidae	0	Ictiobus cyprinellus	NC_026528.1	931	38.0236	0.0398614	-0.141243	-0.282218		0				CSB-F	CSB-E	CSB-D	CSB-C	CSB-B	CSB-A	CSB-1	CSB-2	CSB-3	No found
		Catostomidae	Catostominae	Minytrema melanops	NC_008113.1	952	36.0294	0.0344828	-0.148688	-0.231913		1	87	102	coreTAS (M)	CSB-F	CSB-E	CSB-D	CSB-C	CSB-B	CSB-A	CSB-1	CSB-2	CSB-3	1	30	65	95	16	1.9	16	100	0	62	38	6	9	45	1.63
		Catostomidae	Catostominae	Moxostoma congestum	NC_013074.1	955	37.5916	0.0436242	-0.153203	-0.284747		0				CSB-F	CSB-E	CSB-D	CSB-C	CSB-B	CSB-A	CSB-1	CSB-2	CSB-3	1	48	822	870	2	24.5	2	100	0	98	48	0	0	51	1
		Catostomidae	0	Moxostoma poecilurum	NC_008674.1	966	36.3354	0.0471545	-0.156695	-0.300931		0				CSB-F	CSB-E	CSB-D	CSB-C	CSB-B	CSB-A	CSB-1	CSB-2	CSB-3	1	50	822	872	2	25.5	2	100	0	102	50	0	0	49	1
		Catostomidae	Myxocyprininae	Myxocyprinus asiaticus	NC_006401.1	944	40.3602	0.062167	-0.144357	-0.430648		0				CSB-F	CSB-E	CSB-D	CSB-C	CSB-B	CSB-A	CSB-1	CSB-2	CSB-3	No found
		Catostomidae	Catostominae	Thoburnia rhothoeca	NC_031633.1	955	37.5916	0.0436242	-0.153203	-0.284747		0				CSB-F	CSB-E	CSB-D	CSB-C	CSB-B	CSB-A	CSB-1	CSB-2	CSB-3	1	48	822	870	2	24.5	2	100	0	98	48	0	0	51	1
		Catostomidae	Catostominae	Xyrauchen texanus	NC_010234.1	947	36.8532	0.0635452	-0.13467	-0.471857		1	596	611	coreTAS (LS)	CSB-F	CSB-E	CSB-D	CSB-C	CSB-B	CSB-A	CSB-1	CSB-2	CSB-3	No found
		Cobitidae	Botiinae	Leptobotia mantschurica	NC_008677.1	926	32.1814	0.044586	-0.187919	-0.237261		2			coreTAS (LS)	CSB-F	CSB-E	CSB-D		CSB-B	CSB-A	CSB-1	CSB-2	CSB-3	No found
		Cobitidae	Botiinae	Leptobotia microphthalma	NC_024049.1	925	32.5405	0.0608974	-0.169435	-0.359414		1	575	590	coreTAS (LS)	CSB-F	CSB-E	CSB-D		CSB-B	CSB-A	CSB-1	CSB-2	CSB-3	No found
		Cobitidae	Botiinae	Leptobotia rubrilabris	NC_022851.1	927	32.6861	0.0673077	-0.20132	-0.334332		1	578	593	coreTAS (LS)	CSB-F	CSB-E	CSB-D	CSB-C	CSB-B	CSB-A		CSB-2	CSB-3	No found
		Cobitidae	Botiinae	Leptobotia taeniops	NC_026130.1	927	32.4703	0.0511182	-0.17608	-0.290313		1	577	592	coreTAS (LS)	CSB-F	CSB-E	CSB-D		CSB-B	CSB-A	CSB-1	CSB-2	CSB-3	No found
		Cobitidae	Botiinae	Ambastaia sidthimunki	NC_027175.1	912	33.5526	0.049505	-0.215686	-0.229523		1	568	583	coreTAS (LS)	CSB-F	CSB-E	CSB-D	CSB-C	CSB-B	CSB-A	CSB-1	CSB-2	CSB-3	No found
		Cobitidae	Botiinae	Botia lohachata	NC_027495.1	918	32.0261	0.0865385	-0.197279	-0.43866		2			coreTAS (LS)	CSB-F	CSB-E	CSB-D		CSB-B	CSB-A	CSB-1		CSB-3	No found
		Cobitidae	Botiinae	Chromobotia macracanthus	NC_008671.1	1266	22.9858	0.0728205	-0.189003	-0.385287		2			coreTAS (LS)	CSB-F	CSB-E	CSB-D	CSB-C	CSB-B	CSB-A	CSB-1	CSB-2	CSB-3	1	394	815	1209	23	16.8	23	88	8	541	50	0	4	43	1.22
		Cobitidae	Botiinae	Leptobotia elongata	NC_018764.1	925	32.6486	0.0561798	-0.15894	-0.353464		1	575	590	coreTAS (LS)	CSB-F	CSB-E	CSB-D	CSB-C	CSB-B	CSB-A	CSB-1	CSB-2	CSB-3	No found
		Cobitidae	Botiinae	Parabotia banarescui	NC_026127.1	928	32.9741	0.0675241	-0.20915	-0.32285		1	578	593	coreTAS (LS)	CSB-F	CSB-E	CSB-D	CSB-C	CSB-B	CSB-A	CSB-1	CSB-2	CSB-3	No found
		Cobitidae	Botiinae	Sinibotia pulchra	NC_033950.1	907	32.7453	0.0557377	-0.239057	-0.233156		1	60	75	coreTAS (M)	CSB-F	CSB-E	CSB-D	CSB-C	CSB-B	CSB-A	CSB-1	CSB-2	CSB-3	No found
		Cobitidae	Botiinae	Sinibotia superciliaris	NC_020327.1	909	32.3432	0.0666667	-0.231293	-0.288235		1	569	584	coreTAS (LS)	CSB-F	CSB-E	CSB-D	CSB-C	CSB-B	CSB-A	CSB-1	CSB-2	CSB-3	No found
		Cobitidae	Botiinae	Syncrossus beauforti	NC_031546.1	900	29.6667	0.0774092	-0.183521	-0.421801		0				CSB-F	CSB-E	CSB-D	CSB-C	CSB-B	CSB-A	CSB-1	CSB-2	CSB-3	1	42	765	807	2	21.5	2	100	0	86	48	0	0	51	1
		Cobitidae	Botiinae	Yasuhikotakia modesta	NC_035145.1	928	31.0345	0.103125	-0.291667	-0.353571		0				CSB-F	CSB-E	CSB-D		CSB-B	CSB-A	CSB-1	CSB-2	CSB-3	3
		Cobitidae	0	Kichulchoia multifasciata	NC_027166.1	913	34.0635	0.0332226	-0.144695	-0.229605		1	564	579	coreTAS (LS)	CSB-F	CSB-E	CSB-D	CSB-C	CSB-B	CSB-A		CSB-2	CSB-3	No found
		Cobitidae	Cobitinae	Cobitis matsubarai	NC_029441.1	917	33.5878	0.0311987	-0.155844	-0.200192		2			coreTAS (LS)	CSB-F	CSB-E	CSB-D	CSB-C	CSB-B	CSB-A	CSB-1	CSB-2	CSB-3	1	32	28	60	16	2.1	15	94	5	57	39	6	9	45	1.61
		Cobitidae	Cobitinae	Cobitis melanoleuca granoei	NC_023473.1	915	33.5519	0.0361842	-0.14658	-0.246857		1	566	581	coreTAS (LS)	CSB-F	CSB-E	CSB-D	CSB-C	CSB-B	CSB-A	CSB-1	CSB-2	CSB-3	No found
		Cobitidae	Cobitinae	Cobitis nalbanti	NC_042396.1	921	34.0934	0.0378913	-0.140127	-0.270406		1	565	580	coreTAS (LS)	CSB-F	CSB-E	CSB-D	CSB-C	CSB-B	CSB-A	CSB-1	CSB-2	CSB-3	No found
		Cobitidae	Cobitinae	Cobitis sinensis	NC_007229.1	914	33.698	0.049505	-0.155844	-0.317657		1	568	583	coreTAS (LS)	CSB-F	CSB-E	CSB-D	CSB-C	CSB-B	CSB-A	CSB-1	CSB-2	CSB-3	No found
		Cobitidae	Cobitinae	Cobitis striata	NC_004695.1	916	34.1703	0.0480929	-0.188498	-0.255137		1	565	580	coreTAS (LS)	CSB-F	CSB-E	CSB-D	CSB-C	CSB-B	CSB-A	CSB-1	CSB-2	CSB-3	No found
		Cobitidae	Cobitinae	Cobitis takatsuensis	NC_015306.1	990	34.4444	0.0570108	-0.184751	-0.308582		1	631	646	coreTAS (LS)	CSB-F	CSB-E	CSB-D	CSB-C	CSB-B	CSB-A	CSB-1	CSB-2	CSB-3	No found
		Cobitidae	Cobitinae	Iksookimia longicorpa	NC_027850.1	910	33.5165	0.0115702	-0.134426	-0.0860714		1	561	576	coreTAS (LS)	CSB-F	CSB-E	CSB-D	CSB-C	CSB-B	CSB-A	CSB-1	CSB-2	CSB-3	No found
		Cobitidae	Cobitinae	Iksookimia yongdokensis	NC_045225.1	910	33.1868	0.0197368	-0.152318	-0.129577		1	563	578	coreTAS (LS)	CSB-F	CSB-E	CSB-D	CSB-C	CSB-B	CSB-A		CSB-2	CSB-3	No found
		Cobitidae	Cobitinae	Koreocobitis rotundicaudata	NC_018755.1	913	33.954	0.0514096	-0.187097	-0.274776		1	160	175	coreTAS (M)	CSB-F	CSB-E	CSB-D		CSB-B	CSB-A	CSB-1	CSB-2	CSB-3	1	30	33	63	16	1.9	16	93	0	53	38	6	12	41	1.69
		Cobitidae	Cobitinae	Lepidocephalichthys micropogon	NC_031595.1	961	32.9865	0.00931677	-0.173502	-0.0536985		1	577	592	coreTAS (LS)	CSB-F	CSB-E	CSB-D	CSB-C	CSB-B	CSB-A	CSB-1	CSB-2	CSB-3	No found
		Cobitidae	Cobitinae	Acantopsis choirorhynchos	NC_008669.1	924	33.0087	0.0500808	-0.17377	-0.288201		1	568	583	coreTAS (LS)	CSB-F	CSB-E	CSB-D	CSB-C	CSB-B	CSB-A	CSB-1	CSB-2	CSB-3	1	34	804	838	15	2.3	16	90	5	54	54	8	0	37	1.31
		Cobitidae	Cobitinae	Canthophrys gongota	NC_031576.1	901	31.6315	0.0422078	-0.192982	-0.218713		2			coreTAS (LS)	CSB-F	CSB-E	CSB-D	CSB-C	CSB-B	CSB-A	CSB-1	CSB-2	CSB-3	1	35	783	818	2	17.5	2	94	5	63	47	2	0	50	1.15
		Cobitidae	Cobitinae	Cobitis biwae	NC_027663.1	917	33.4787	0.0360656	-0.179153	-0.201311		1	563	578	coreTAS (LS)	CSB-F	CSB-E	CSB-D		CSB-B	CSB-A	CSB-1	CSB-2	CSB-3	No found
		Cobitidae	Cobitinae	Cobitis choii	NC_010649.2	913	32.9682	0.0359477	-0.156146	-0.230218		1	566	581	coreTAS (LS)	CSB-F	CSB-E	CSB-D		CSB-B	CSB-A	CSB-1	CSB-2	CSB-3	1	30	33	63	16	1.9	16	93	0	53	38	6	12	41	1.69
		Cobitidae	Cobitinae	Cobitis elongatoides	NC_023947.1	910	33.7363	0.0480929	-0.159609	-0.301317		1	564	579	coreTAS (LS)	CSB-F	CSB-E	CSB-D		CSB-B	CSB-A	CSB-1	CSB-2	CSB-3	No found
		Cobitidae	Cobitinae	Cobitis lutheri	NC_022717.1	985	34.1117	0.0292758	-0.136905	-0.213841		2			coreTAS (LS)	CSB-F	CSB-E	CSB-D	CSB-C	CSB-B	CSB-A	CSB-1	CSB-2	CSB-3	No found
		Cobitidae	Cobitinae	Iksookimia koreensis	NC_027849.1	911	34.7969	0.0606061	-0.154574	-0.392084		1	563	578	coreTAS (LS)	CSB-F	CSB-E	CSB-D		CSB-B	CSB-A	CSB-1	CSB-2	CSB-3	No found
		Cobitidae	Cobitinae	Koreocobitis naktongensis	NC_015798.1	910	32.5275	0.0586319	-0.195946	-0.299225		1	561	576	coreTAS (LS)	CSB-F	CSB-E	CSB-D		CSB-B	CSB-A	CSB-1	CSB-2	CSB-3	1	30	32	62	16	1.9	16	93	0	53	38	6	12	41	1.69
		Cobitidae	Cobitinae	Kottelatlimia pristes	NC_031597.1	927	34.4121	0.0625	-0.210031	-0.297575		1	68	83	coreTAS (M)	CSB-F	CSB-E	CSB-D	CSB-C	CSB-B	CSB-A	CSB-1	CSB-2	CSB-3	No found
		Cobitidae	Cobitinae	Lepidocephalichthys guntea	NC_031593.1	920	35.9783	0.0152801	-0.190332	-0.0802813		1	574	589	coreTAS (LS)	CSB-F	CSB-E	CSB-D		CSB-B	CSB-A	CSB-1	CSB-2	CSB-3	No found
		Cobitidae	Cobitinae	Lepidocephalus macrochir	NC_031596.1	872	30.6193	0.061157	-0.340824	-0.179439		1	510	525	coreTAS (LS)	CSB-F	CSB-E	CSB-D	CSB-C	CSB-B	CSB-A	CSB-1	CSB-2	CSB-3	1	35	745	780	2	18	2	100	0	72	50	0	0	50	1
		Cobitidae	Cobitinae	Misgurnus anguillicaudatus	NC_011209.1	912	32.4561	0.0681818	-0.128378	-0.5311		1	564	579	coreTAS (LS)	CSB-F	CSB-E	CSB-D	CSB-C	CSB-B	CSB-A	CSB-1	CSB-2	CSB-3	1	30	32	62	16	1.9	16	93	0	53	38	6	12	41	1.69
		Cobitidae	Cobitinae	Misgurnus anguillicaudatus x Misgurnus bipartitus	NC_043847.1	919	34.1676	0.0380165	-0.165605	-0.229561		1	568	583	coreTAS (LS)	CSB-F	CSB-E	CSB-D	CSB-C	CSB-B	CSB-A	CSB-1	CSB-2	CSB-3	1	30	32	62	16	1.9	16	93	0	53	38	6	12	41	1.69
		Cobitidae	Cobitinae	Misgurnus anguillicaudatus x Paramisgurnus dabryanus	NC_027448.1	918	34.3137	0.0281924	-0.161905	-0.174129		1	567	582	coreTAS (LS)	CSB-F	CSB-E	CSB-D	CSB-C	CSB-B	CSB-A	CSB-1	CSB-2	CSB-3	1	30	32	62	16	1.9	16	93	0	53	38	6	12	41	1.69
		Cobitidae	Cobitinae	Misgurnus bipartitus	NC_022854.1	916	34.4978	0.0466667	-0.151899	-0.307222		1	570	585	coreTAS (LS)	CSB-F	CSB-E	CSB-D		CSB-B	CSB-A	CSB-1	CSB-2	CSB-3	No found
		Cobitidae	Cobitinae	Misgurnus mizolepis	NC_038151.1	913	32.4206	0.0632091	-0.141892	-0.445473		1	564	579	coreTAS (LS)	CSB-F	CSB-E	CSB-D	CSB-C	CSB-B	CSB-A	CSB-1	CSB-2	CSB-3	1	30	32	62	16	1.9	16	93	0	53	38	6	12	41	1.69
		Cobitidae	Cobitinae	Misgurnus mohoity	NC_022712.1	915	32.6776	0.0487013	-0.16388	-0.297177		1	54	69	coreTAS (M)	CSB-F	CSB-E	CSB-D	CSB-C	CSB-B	CSB-A	CSB-1	CSB-2	CSB-3	No found
		Cobitidae	Cobitinae	Misgurnus nikolskyi	NC_008678.1	920	33.3696	0.0538336	-0.159609	-0.337284		1	54	69	coreTAS (M)	CSB-F	CSB-E	CSB-D	CSB-C	CSB-B	CSB-A	CSB-1	CSB-2	CSB-3	No found
		Cobitidae	Cobitinae	Niwaella delicata	NC_015307.1	913	32.4206	0.0243112	-0.101351	-0.23987		1	565	580	coreTAS (LS)	CSB-F	CSB-E	CSB-D	CSB-C	CSB-B	CSB-A	CSB-1	CSB-2	CSB-3	No found
		Cobitidae	Cobitinae	Pangio anguillaris	NC_008675.1	928	32.9741	0.0450161	-0.196078	-0.229582		1	568	583	coreTAS (LS)	CSB-F	CSB-E	CSB-D	CSB-C	CSB-B	CSB-A	CSB-1	CSB-2	CSB-3	1	33	806	839	15	2.2	16	89	5	52	55	8	0	35	1.31
		Cobitidae	Cobitinae	Pangio cf. anguillaris CBM ZF 11605	NC_031598.1	925	34.4865	0.0528053	-0.241379	-0.218765		1	568	583	coreTAS (LS)	CSB-F	CSB-E	CSB-D	CSB-C	CSB-B	CSB-A	CSB-1	CSB-2	CSB-3	No found
		Cobitidae	Cobitinae	Pangio cuneovirgata	NC_031594.1	927	33.8727	0.0440457	-0.22293	-0.197576		1	570	585	coreTAS (LS)	CSB-F	CSB-E	CSB-D	CSB-C	CSB-B	CSB-A	CSB-1	CSB-2	CSB-3	No found
		Cobitidae	Cobitinae	Pangio kuhlii	NC_031599.1	932	35.0858	0.031405	-0.186544	-0.168351		1	571	586	coreTAS (LS)	CSB-F	CSB-E	CSB-D	CSB-C	CSB-B	CSB-A	CSB-1	CSB-2	CSB-3	No found
		Cobitidae	Cobitinae	Pangio oblonga	NC_031592.1	934	33.94	0.0632091	-0.211356	-0.299064		2			coreTAS (LS)	CSB-F	CSB-E	CSB-D	CSB-C	CSB-B	CSB-A	CSB-1	CSB-2	CSB-3	No found
		Cobitidae	Cobitinae	Paramisgurnus dabryanus	NC_023803.1	913	32.6396	0.0699187	-0.127517	-0.54831		1	565	580	coreTAS (LS)	CSB-F	CSB-E	CSB-D	CSB-C	CSB-B	CSB-A	CSB-1	CSB-2	CSB-3	1	30	32	62	16	1.9	16	93	0	53	38	6	12	41	1.69
		Cobitidae	Cobitinae	Sabanejewia radnensis	NC_031545.1	922	33.731	0.0474632	-0.170418	-0.27851		1	571	586	coreTAS (LS)	CSB-F	CSB-E	CSB-D	CSB-C	CSB-B	CSB-A	CSB-1	CSB-2	CSB-3	No found
		Cyprinidae	0	Anematichthys apogon	NC_031554.1	932	33.9056	0.0519481	-0.265823	-0.195424		1	833	848	coreTAS (LS)	CSB-F	CSB-E	CSB-D	CSB-C	CSB-B	CSB-A	CSB-1	CSB-2	CSB-3	No found
		Cyprinidae	0	Aphyocypris chinensis	NC_008650.1	931	34.5865	0.00164204	-0.192547	-0.00852799		1	64	79	coreTAS (M)	CSB-F	CSB-E	CSB-D	CSB-C	CSB-B	CSB-A	CSB-1	CSB-2	CSB-3	No found
		Cyprinidae	0	Aphyocypris kikuchii	NC_019620.1	930	34.6237	0.00657895	-0.204969	-0.0320973		1	64	79	coreTAS (M)	CSB-F	CSB-E	CSB-D	CSB-C	CSB-B	CSB-A	CSB-1	CSB-2	CSB-3	No found
		Cyprinidae	0	Candidia barbatus	NC_037156.1	926	33.5853	-0.00162602	-0.202572	0.00802684		1	63	78	coreTAS (M)	CSB-F	CSB-E	CSB-D	CSB-C	CSB-B	CSB-A	CSB-1	CSB-2	CSB-3	No found
		Cyprinidae	0	Chagunius chagunio	NC_031613.1	1346	33.0609	0.045505	-0.0426966	-1.06577		1	209	224	coreTAS (M)	CSB-F	CSB-E	CSB-D	CSB-C	CSB-B	CSB-A	CSB-1	CSB-2	CSB-3	3
		Cyprinidae	0	Chuanchia labiosa	NC_029181.1	938	36.9936	-0.00846024	-0.175793	0.0481263		0				CSB-F	CSB-E	CSB-D	CSB-C	CSB-B	CSB-A	CSB-1	CSB-2	CSB-3	1	24	812	836	2	12.5	2	100	0	50	48	0	0	52	1
		Cyprinidae	0	Cyclocheilichthys enoplos	NC_023231.1	921	31.3789	0.0537975	-0.245675	-0.218978		1	68	83	coreTAS (M)	CSB-F	CSB-E	CSB-D		CSB-B	CSB-A	CSB-1	CSB-2	CSB-3	No found
		Cyprinidae	0	Elopichthys bambusa	NC_024834.1	930	32.7957	-0.0848	-0.167213	0.507137		1	62	77	coreTAS (M)	CSB-F	CSB-E	CSB-D	CSB-C	CSB-B	CSB-A	CSB-1	CSB-2	CSB-3	No found
		Cyprinidae	0	Folifer brevifilis	NC_031606.1	1050	31.2381	0.0581717	-0.237805	-0.24462		0				CSB-F	CSB-E	CSB-D	CSB-C	CSB-B	CSB-A	CSB-1	CSB-2	CSB-3	1	238	25	263	122	2	122	100	0	478	45	13	8	33	1.73
		Cyprinidae	0	Hampala macrolepidota	NC_029149.1	1125	30.7556	0.101412	-0.202312	-0.501265		6			coreTAS (M)	CSB-F	CSB-E	CSB-D		CSB-B	CSB-A	CSB-1	CSB-2	CSB-3	1	268	5	273	88	3.1	88	98	0	529	39	12	12	36	1.8
		Cyprinidae	0	Herzensteinia microcephalus	NC_033403.1	939	36.5282	-0.0167785	-0.154519	0.108586		0				CSB-F	CSB-E	CSB-D	CSB-C	CSB-B	CSB-A	CSB-1	CSB-2	CSB-3	1	24	813	837	2	12.5	2	100	0	50	48	0	0	52	1
		Cyprinidae	0	Zacco platypus	NC_023105.1	929	34.6609	0.00823723	-0.173913	-0.0473641		1	63	78	coreTAS (M)	CSB-F	CSB-E	CSB-D	CSB-C	CSB-B	CSB-A	CSB-1	CSB-2	CSB-3	No found
		Cyprinidae	Acheilognathinae	Acanthorhodeus chankaensis	NC_023101.1	1125	32.6222	0.00338983	-0.211009	-0.0160648		2			coreTAS (M)	CSB-F	CSB-E	CSB-D	CSB-C	CSB-B	CSB-A	CSB-1	CSB-2	CSB-3	No found
		Cyprinidae	Acheilognathinae	Acheilognathus barbatus	NC_026872.1	1117	32.5873	0.065073	-0.153846	-0.422975		2			coreTAS (M)	CSB-F	CSB-E	CSB-D	CSB-C	CSB-B	CSB-A	CSB-1	CSB-2	CSB-3	No found
		Cyprinidae	Acheilognathinae	Acheilognathus intermedia	NC_013705.1	957	36.1546	0.0350195	-0.185596	-0.188687		2			coreTAS (M)	CSB-F	CSB-E	CSB-D	CSB-C	CSB-B	CSB-A	CSB-1	CSB-2	CSB-3	No found
		Cyprinidae	Acheilognathinae	Acheilognathus macropterus	NC_013711.1	1125	32.8	0.0349462	-0.153846	-0.227151		2			coreTAS (M)	CSB-F	CSB-E	CSB-D	CSB-C	CSB-B	CSB-A	CSB-1	CSB-2	CSB-3	No found
		Cyprinidae	Acheilognathinae	Acheilognathus signifer	NC_013702.1	913	36.4732	0.025729	-0.16208	-0.158743		1	59	74	coreTAS (M)	CSB-F	CSB-E	CSB-D	CSB-C	CSB-B	CSB-A	CSB-1	CSB-2	CSB-3	No found
		Cyprinidae	Acheilognathinae	Acheilognathus somjinensis	NC_014882.1	911	36.0044	0.0225764	-0.115903	-0.194787		1	59	74	coreTAS (M)	CSB-F	CSB-E	CSB-D		CSB-B	CSB-A	CSB-1	CSB-2	CSB-3	No found
		Cyprinidae	Acheilognathinae	Acheilognathus typus	NC_008668.1	1125	32.2667	0.0445026	-0.194521	-0.228781		2			coreTAS (M)	CSB-F	CSB-E	CSB-D	CSB-C	CSB-B	CSB-A	CSB-1	CSB-2	CSB-3	No found
		Cyprinidae	Acheilognathinae	Acheilognathus yamatsutae	NC_013712.1	1052	32.8897	0.0818792	-0.224599	-0.364557		2			coreTAS (M)	CSB-F	CSB-E	CSB-D	CSB-C	CSB-B	CSB-A	CSB-1	CSB-2	CSB-3	No found
		Cyprinidae	Acheilognathidae	Acheilognathus gracilis	NC_028416.1	1132	31.8905	0.0350195	-0.185596	-0.188687		2			coreTAS (M)	CSB-F	CSB-E	CSB-D	CSB-C	CSB-B	CSB-A	CSB-1	CSB-2	CSB-3	No found
		Cyprinidae	Acheilognathidae	Acheilognathus majusculus	NC_028736.1	1134	34.3915	0.0349462	-0.153846	-0.227151		2			coreTAS (M)	CSB-F	CSB-E	CSB-D	CSB-C	CSB-B	CSB-A	CSB-1	CSB-2	CSB-3	No found
		Cyprinidae	Acheilognathidae	Acheilognathus meridianus	NC_031152.1	910	35.9341	0.025729	-0.16208	-0.158743		1	51	66	coreTAS (M)	CSB-F	CSB-E	CSB-D	CSB-C	CSB-B	CSB-A	CSB-1	CSB-2	CSB-3	No found
		Cyprinidae	Acheilognathidae	Acheilognathus omeiensis	NC_037404.1	1124	33.0071	0.0225764	-0.115903	-0.194787		2			coreTAS (M)	CSB-F	CSB-E	CSB-D	CSB-C	CSB-B	CSB-A	CSB-1	CSB-2	CSB-3	No found
		Cyprinidae	Acheilognathidae	Acheilognathus rhombeus	NC_028433.1	1129	32.3295	0.0445026	-0.194521	-0.228781		2			coreTAS (M)	CSB-F	CSB-E	CSB-D		CSB-B	CSB-A	CSB-1	CSB-2	CSB-3	No found
		Cyprinidae	Acheilognathidae	Acheilognathus tonkinensis	NC_042407.1	1119	33.4227	0.0818792	-0.224599	-0.364557		2			coreTAS (M)	CSB-F	CSB-E	CSB-D	CSB-C	CSB-B	CSB-A	CSB-1	CSB-2	CSB-3	No found
		Cyprinidae	Acheilognathidae	Sinorhodeus microlepis	NC_042717.1	933	35.9057	0.0234114	-0.170149	-0.137593		1	76	91	coreTAS (M)	CSB-F	CSB-E	CSB-D		CSB-B	CSB-A	CSB-1	CSB-2	CSB-3	No found
		Cyprinidae	Acheilognathidae	Rhodeus notatus	NC_029718.1	910	34.5055	0.0100671	-0.152866	-0.0658557		1	56	71	coreTAS (M)	CSB-F	CSB-E	CSB-D	CSB-C	CSB-B	CSB-A	CSB-1	CSB-2	CSB-3	No found
		Cyprinidae	Acheilognathinae	Rhodeus amarus	NC_031538.1	924	36.039	-0.0118443	-0.141141	0.0839183		1	56	71	coreTAS (M)	CSB-F	CSB-E	CSB-D	CSB-C	CSB-B	CSB-A	CSB-1	CSB-2	CSB-3	No found
		Cyprinidae	Acheilognathinae	Rhodeus fangi	NC_027437.1	910	35.8242	0.0100671	-0.152866	-0.0658557		1	57	72	coreTAS (M)	CSB-F	CSB-E	CSB-D	CSB-C	CSB-B	CSB-A	CSB-1	CSB-2	CSB-3	No found
		Cyprinidae	Acheilognathinae	Rhodeus lighti	NC_024885.1	1015	34.7783	-0.0422961	-0.201133	0.210289		2			coreTAS (M)	CSB-F	CSB-E	CSB-D	CSB-C	CSB-B	CSB-A	CSB-1	CSB-2	CSB-3	No found
		Cyprinidae	Acheilognathinae	Rhodeus ocellatus	NC_011211.1	1015	34.9754	-0.0272727	-0.183099	0.148951		2			coreTAS (M)	CSB-F	CSB-E	CSB-D	CSB-C	CSB-B	CSB-A	CSB-1	CSB-2	CSB-3	No found
		Cyprinidae	Acheilognathinae	Rhodeus ocellatus kurumeus	NC_008642.1	1014	35.9961	-0.0323575	-0.216438	0.1495		2			coreTAS (M)	CSB-F	CSB-E	CSB-D	CSB-C	CSB-B	CSB-A	CSB-1	CSB-2	CSB-3	No found
		Cyprinidae	Acheilognathinae	Rhodeus sericeus	NC_025326.1	925	36.5405	-0.00511073	-0.142012	0.0359881		1	56	71	coreTAS (M)	CSB-F	CSB-E	CSB-D	CSB-C	CSB-B	CSB-A	CSB-1	CSB-2	CSB-3	1	27	897	924	12	2.3	12	100	0	56	64	7	7	21	1.43
		Cyprinidae	Acheilognathinae	Rhodeus shitaiensis	NC_022690.1	901	35.7381	0.00172712	-0.198758	-0.00868955		1	46	61	coreTAS (M)	CSB-F	CSB-E	CSB-D	CSB-C	CSB-B	CSB-A	CSB-1	CSB-2	CSB-3	No found
		Cyprinidae	Acheilognathinae	Rhodeus sinensis	NC_022721.1	1015	34.7783	-0.021148	-0.189802	0.111422		3			coreTAS (M)	CSB-F	CSB-E	CSB-D	CSB-C	CSB-B	CSB-A	CSB-1	CSB-2	CSB-3	No found
		Cyprinidae	Acheilognathinae	Rhodeus suigensis	NC_013709.1	910	36.044	0	-0.164634	0		1	57	72	coreTAS (M)	CSB-F	CSB-E	CSB-D	CSB-C	CSB-B	CSB-A	CSB-1	CSB-2	CSB-3	No found
		Cyprinidae	Acheilognathinae	Rhodeus uyekii	NC_007885.1	938	36.5672	-0.0554622	-0.137026	0.404756		1	54	69	coreTAS (M)	CSB-F	CSB-E	CSB-D	CSB-C	CSB-B	CSB-A	CSB-1	CSB-2	CSB-3	No found
		Cyprinidae	Acheilognathinae	Tanakia himantegus	NC_027084.1	913	34.8302	0.0285714	-0.169811	-0.168254		1	52	67	coreTAS (M)	CSB-F	CSB-E	CSB-D	CSB-C	CSB-B	CSB-A	CSB-1	CSB-2	CSB-3	No found
		Cyprinidae	Acheilognathinae	Tanakia latimarginata	NC_039820.1	910	37.6923	0.0194004	-0.212828	-0.0911551		1	59	74	coreTAS (M)	CSB-F	CSB-E	CSB-D		CSB-B	CSB-A	CSB-1	CSB-2	CSB-3	No found
		Cyprinidae	Acheilognathinae	Tanakia koreensis	NC_013704.1	912	36.6228	0.00692042	-0.173653	-0.039852		0				CSB-F	CSB-E	CSB-D	CSB-C	CSB-B	CSB-A	CSB-1	CSB-2	CSB-3	No found
		Cyprinidae	Acheilognathinae	Tanakia lanceolata	NC_024566.1	954	35.8491	0.0196078	-0.210526	-0.0931373		2			coreTAS (M)	CSB-F	CSB-E	CSB-D	CSB-C	CSB-B	CSB-A	CSB-1	CSB-2	CSB-3	No found
		Cyprinidae	Acheilognathinae	Tanakia limbata	NC_025515.1	910	36.5934	0.0017331	-0.219219	-0.0079058		1	58	73	coreTAS (M)	CSB-F	CSB-E	CSB-D	CSB-C	CSB-B	CSB-A	CSB-1	CSB-2	CSB-3	No found
		Cyprinidae	Acheilognathinae	Tanakia tanago	NC_027665.1	919	35.9086	0.00509338	-0.169697	-0.0300146		1	60	75	coreTAS (M)	CSB-F	CSB-E	CSB-D	CSB-C	CSB-B	CSB-A	CSB-1	CSB-2	CSB-3	No found
		Cyprinidae	Acrossocheilinae	Onychostoma alticorpus	NC_021473.1	935	33.4759	0.0257235	-0.220447	-0.116688		0				CSB-F	CSB-E	CSB-D		CSB-B	CSB-A	CSB-1	CSB-2	CSB-3	1	26	807	833	2	13.5	2	100	0	54	48	0	0	51	1
		Cyprinidae	Acrossocheilinae	Onychostoma barbatulum	NC_021644.1	934	34.7966	0.0279146	-0.273846	-0.101935		0				CSB-F	CSB-E	CSB-D	CSB-C	CSB-B	CSB-A	CSB-1	CSB-2	CSB-3	1	25	808	833	2	13	2	100	0	52	50	0	0	50	1
		Cyprinidae	Acrossocheilinae	Onychostoma barbatum	NC_019630.1	937	32.8709	0.00158983	-0.246753	-0.00644298		0				CSB-F	CSB-E	CSB-D		CSB-B	CSB-A	CSB-1	CSB-2	CSB-3	1	24	810	834	2	12.5	2	100	0	50	48	0	0	52	1
		Cyprinidae	Acrossocheilinae	Onychostoma fangi	NC_031529.1	944	32.6271	0.00314465	-0.246753	-0.0127441		0				CSB-F	CSB-E	CSB-D		CSB-B	CSB-A	CSB-1	CSB-2	CSB-3	1	30	811	841	2	15.5	2	100	0	62	48	0	0	51	1
		Cyprinidae	Acrossocheilinae	Onychostoma gerlachi	NC_026549.1	934	32.5482	0.0222222	-0.230263	-0.0965079		0				CSB-F	CSB-E	CSB-D		CSB-B	CSB-A	CSB-1	CSB-2	CSB-3	1	27	810	837	2	14	2	100	0	56	50	0	0	50	1
		Cyprinidae	Acrossocheilinae	Onychostoma lini	NC_018043.1	941	32.9437	0.00475436	-0.23871	-0.0199169		0				CSB-F	CSB-E	CSB-D	CSB-C	CSB-B	CSB-A	CSB-1	CSB-2	CSB-3	1	30	808	838	2	15.5	2	100	0	62	48	0	0	51	1
		Cyprinidae	Acrossocheilinae	Onychostoma macrolepis	NC_023799.1	940	33.1915	0.0191693	-0.2	-0.0958466		0				CSB-F	CSB-E	CSB-D		CSB-B	CSB-A	CSB-1	CSB-2	CSB-3	1	28	810	838	2	14.5	2	100	0	58	48	0	0	51	1
		Cyprinidae	Acrossocheilinae	Onychostoma meridionale	NC_031603.1	931	32.7605	0.00636943	-0.230769	-0.0276008		0				CSB-F	CSB-E	CSB-D		CSB-B	CSB-A	CSB-1	CSB-2	CSB-3	1	28	807	835	2	14.5	2	100	0	58	48	0	0	51	1
		Cyprinidae	Acrossocheilinae	Onychostoma rara	NC_022869.1	935	34.3316	0.0162866	-0.246106	-0.0661774		0				CSB-F	CSB-E	CSB-D		CSB-B	CSB-A	CSB-1	CSB-2	CSB-3	1	28	808	836	2	14.5	2	100	0	58	48	0	0	51	1
		Cyprinidae	Acrossocheilinae	Onychostoma simum	NC_021972.1	934	32.4411	0.0206022	-0.240924	-0.0855133		0				CSB-F	CSB-E	CSB-D		CSB-B	CSB-A	CSB-1	CSB-2	CSB-3	1	27	810	837	2	14	2	100	0	56	50	0	0	50	1
		Cyprinidae	Acrossocheilinae	Acrossocheilus barbodon	NC_022184.1	934	33.7259	0.0468498	-0.238095	-0.196769		1	69	84	coreTAS (M)	CSB-F	CSB-E	CSB-D	CSB-C	CSB-B	CSB-A	CSB-1	CSB-2	CSB-3	1	24	808	832	2	12.5	2	100	0	50	48	0	0	52	1
		Cyprinidae	Acrossocheilinae	Acrossocheilus beijiangensis	NC_028206.1	939	33.5463	0.0288462	-0.212698	-0.13562		0				CSB-F	CSB-E	CSB-D		CSB-B	CSB-A	CSB-1	CSB-2	CSB-3	1	28	810	838	2	14.5	2	100	0	58	48	0	0	51	1
		Cyprinidae	Acrossocheilinae	Acrossocheilus fasciatus	NC_023378.1	938	33.3689	0.04	-0.246006	-0.162597		0				CSB-F	CSB-E	CSB-D	CSB-C	CSB-B	CSB-A	CSB-1	CSB-2	CSB-3	1	28	810	838	2	14.5	2	100	0	58	48	0	0	51	1
		Cyprinidae	Acrossocheilinae	Acrossocheilus hemispinus	NC_022183.1	940	32.234	0.0518053	-0.254125	-0.203857		0				CSB-F	CSB-E	CSB-D	CSB-C	CSB-B	CSB-A	CSB-1	CSB-2	CSB-3	1	26	811	837	2	13.5	2	100	0	54	48	0	0	51	1
		Cyprinidae	Acrossocheilinae	Acrossocheilus iridescens	NC_031551.1	935	33.9037	0.0485437	-0.230284	-0.210799		1	69	84	coreTAS (M)	CSB-F	CSB-E	CSB-D	CSB-C	CSB-B	CSB-A	CSB-1	CSB-2	CSB-3	1	24	809	833	2	12.5	2	100	0	50	48	0	0	52	1
		Cyprinidae	Acrossocheilinae	Acrossocheilus jishouensis	NC_034917.1	942	32.0594	0.05625	-0.278146	-0.202232		0				CSB-F	CSB-E	CSB-D	CSB-C	CSB-B	CSB-A	CSB-1	CSB-2	CSB-3	1	24	814	838	2	12.5	2	100	0	50	48	0	0	52	1
		Cyprinidae	Acrossocheilinae	Acrossocheilus kreyenbergii	NC_024844.1	1213	32.5639	0.0660147	-0.250633	-0.263392		0				CSB-F	CSB-E	CSB-D		CSB-B	CSB-A	CSB-1	CSB-2	CSB-3	2
		Cyprinidae	Acrossocheilinae	Acrossocheilus longipinnis	NC_047455.1	933	34.0836	0.0504065	-0.232704	-0.216612		1	68	83	coreTAS (M)	CSB-F	CSB-E	CSB-D	CSB-C	CSB-B	CSB-A	CSB-1	CSB-2	CSB-3	1	24	807	831	2	12.5	2	100	0	50	48	0	0	52	1
		Cyprinidae	Acrossocheilinae	Acrossocheilus monticola	NC_022145.1	941	34.8565	0.00489396	-0.243902	-0.0200653		0				CSB-F	CSB-E	CSB-D		CSB-B	CSB-A	CSB-1	CSB-2	CSB-3	1	24	816	840	2	12.5	2	100	0	50	48	0	0	52	1
		Cyprinidae	Acrossocheilinae	Acrossocheilus paradoxus	NC_029453.1	937	33.5112	0.0272873	-0.210191	-0.129821		1	51	66	coreTAS (LS)	CSB-F	CSB-E	CSB-D		CSB-B	CSB-A	CSB-1	CSB-2	CSB-3	1	25	810	835	2	13	2	100	0	52	50	0	0	50	1
		Cyprinidae	Acrossocheilinae	Acrossocheilus parallens	NC_026973.1	942	32.1656	0.0485133	-0.254125	-0.190903		0				CSB-F	CSB-E	CSB-D		CSB-B	CSB-A	CSB-1	CSB-2	CSB-3	1	26	812	838	2	13.5	2	100	0	54	48	0	0	51	1
		Cyprinidae	Acrossocheilinae	Acrossocheilus spinifer	NC_034918.1	932	33.9056	0.0422078	-0.234177	-0.180239		0				CSB-F	CSB-E	CSB-D		CSB-B	CSB-A	CSB-1	CSB-2	CSB-3	1	24	812	836	2	12.5	2	100	0	50	48	0	0	52	1
		Cyprinidae	Acrossocheilinae	Acrossocheilus stenotaeniatus	NC_024934.1	935	33.9037	0.0420712	-0.236593	-0.177821		0				CSB-F	CSB-E	CSB-D		CSB-B	CSB-A	CSB-1	CSB-2	CSB-3	1	27	811	838	2	14	2	100	0	56	50	0	0	50	1
		Cyprinidae	Acrossocheilinae	Acrossocheilus wenchowensis	NC_020145.1	939	33.6528	0.024077	-0.234177	-0.102815		0				CSB-F	CSB-E	CSB-D		CSB-B	CSB-A	CSB-1	CSB-2	CSB-3	1	26	810	836	2	13.5	2	100	0	54	48	0	0	51	1
		Cyprinidae	Acrossocheilinae	Acrossocheilus wuyiensis	NC_034919.1	939	34.1853	0.038835	-0.227414	-0.170767		0				CSB-F	CSB-E	CSB-D		CSB-B	CSB-A	CSB-1	CSB-2	CSB-3	1	25	812	837	2	13	2	100	0	52	50	0	0	50	1
		Cyprinidae	Acrossocheilinae	Acrossocheilus yunnanensis	NC_028527.1	931	32.9753	0.0288462	-0.250814	-0.11501		0				CSB-F	CSB-E	CSB-D		CSB-B	CSB-A	CSB-1	CSB-2	CSB-3	1	27	805	832	2	14	2	100	0	56	50	0	0	50	1
		Cyprinidae	Alburninae	Alburnus alburnus	NC_008659.1	931	37.3792	-0.00857633	-0.166667	0.051458		1	62	77	coreTAS (M)	CSB-F	CSB-E	CSB-D		CSB-B	CSB-A	CSB-1	CSB-2	CSB-3	No found
		Cyprinidae	Alburninae	Alburnus istanbulensis	NC_019574.1	931	35.2309	-0.00497512	-0.189024	0.02632		1	62	77	coreTAS (M)	CSB-F	CSB-E	CSB-D	CSB-C	CSB-B	CSB-A	CSB-1	CSB-2	CSB-3	No found
		Cyprinidae	Alburninae	Alburnus tarichi	NC_019575.1	925	36.6486	-0.0341297	-0.168142	0.202982		1	59	74	coreTAS (M)	CSB-F	CSB-E	CSB-D	CSB-C	CSB-B	CSB-A	CSB-1	CSB-2	CSB-3	No found
		Cyprinidae	Alburninae	Aspiolucius esocinus	NC_031563.1	931	36.9495	-0.00511073	-0.186047	0.0274702		1	62	77	coreTAS (M)	CSB-F	CSB-E	CSB-D	CSB-C	CSB-B	CSB-A	CSB-1	CSB-2	CSB-3	No found
		Cyprinidae	Alburninae	Aspiorhynchus laticeps	NC_022855.1	940	32.5532	0.0126183	-0.176471	-0.0715037		1	68	83	coreTAS (M)	CSB-F	CSB-E	CSB-D	CSB-C	CSB-B	CSB-A	CSB-1	CSB-2	CSB-3	1	26	812	838	2	13.5	2	100	0	54	48	0	0	51	1
		Cyprinidae	Alburninae	Metzia formosae	NC_022458.1	938	33.049	0.0159236	-0.219355	-0.0725927		1	65	80	coreTAS (M)	CSB-F	CSB-E	CSB-D	CSB-C	CSB-B	CSB-A	CSB-1	CSB-2	CSB-3	No found
		Cyprinidae	Alburninae	Metzia longinasus	NC_024729.1	937	33.0843	0.0207337	-0.212903	-0.0973853		2			coreTAS (M)	CSB-F	CSB-E	CSB-D	CSB-C	CSB-B	CSB-A	CSB-1	CSB-2	CSB-3	1	55	18	73	18	3.2	18	73	14	62	39	7	8	44	1.63
		Cyprinidae	Alburninae	Metzia mesembrinum	NC_023797.1	936	33.1197	0.0383387	-0.219355	-0.174779		1	65	80	coreTAS (M)	CSB-F	CSB-E	CSB-D	CSB-C	CSB-B	CSB-A	CSB-1	CSB-2	CSB-3	No found
		Cyprinidae	Barbinae	Capoeta damascina	NC_031522.1	943	36.3733	0.04	-0.195335	-0.204776		0				CSB-F	CSB-E	CSB-D	CSB-C	CSB-B	CSB-A	CSB-1	CSB-2	CSB-3	No found
		Cyprinidae	Barbinae	Scaphiodonichthys burmanicus	NC_031605.1	933	33.0118	0.056	-0.227273	-0.2464		0				CSB-F	CSB-E	CSB-D		CSB-B	CSB-A	CSB-1	CSB-2	CSB-3	1	26	811	837	2	13.5	2	100	0	54	48	0	0	51	1
		Cyprinidae	Barbinae	Scaphognathops bandanensis	NC_031615.1	928	29.9569	0.0369231	-0.23741	-0.155524		1	53	68	coreTAS (LS)	CSB-F	CSB-E	CSB-D		CSB-B	CSB-A	CSB-1	CSB-2	CSB-3	No found
		Cyprinidae	Barbinae	Aulopyge huegelii	NC_031520.1	940	35.1064	0.0459016	-0.187879	-0.244315		0				CSB-F	CSB-E	CSB-D	CSB-C	CSB-B	CSB-A	CSB-1	CSB-2	CSB-3	1	26	812	838	2	13.5	2	100	0	54	48	0	0	51	1
		Cyprinidae	Barbinae	Balantiocheilos melanopterus	NC_031552.1	859	30.0349	0.104825	-0.162791	-0.643927		1	263	278	coreTAS (LS)	CSB-F	CSB-E	CSB-D	CSB-C	CSB-B	CSB-A	CSB-1	CSB-2	CSB-3	1	38	746	784	2	19.5	2	100	0	78	51	0	0	48	1
		Cyprinidae	Barbinae	Barbus barbus	NC_008654.1	936	35.1496	0.0477759	-0.18541	-0.257677		0				CSB-F	CSB-E	CSB-D	CSB-C	CSB-B	CSB-A	CSB-1	CSB-2	CSB-3	1	28	807	835	2	14.5	2	100	0	58	48	0	0	51	1
		Cyprinidae	Barbinae	Clypeobarbus pleuropholis	NC_031627.1	939	33.2268	0.0271132	-0.153846	-0.176236		3			coreTAS (LS)	CSB-F	CSB-E	CSB-D	CSB-C	CSB-B	CSB-A	CSB-1	CSB-2	CSB-3	No found
		Cyprinidae	Barbinae	Dawkinsia tambraparniei	NC_031614.1	941	28.6929	0.0432191	-0.244444	-0.176805		0				CSB-F	CSB-E	CSB-D	CSB-C	CSB-B	CSB-A	CSB-1	CSB-2	CSB-3	1	24	819	843	2	12.5	2	100	0	50	48	0	0	52	1
		Cyprinidae	Barbinae	Diptychus maculatus	NC_025650.1	933	35.5841	-0.0183028	-0.156627	0.116857		0				CSB-F	CSB-E	CSB-D	CSB-C	CSB-B	CSB-A	CSB-1	CSB-2	CSB-3	1	24	808	832	2	12.5	2	100	0	50	48	0	0	52	1
		Cyprinidae	Barbinae	Luciobarbus capito	NC_020338.1	933	34.0836	0.0666667	-0.264151	-0.252381		0				CSB-F	CSB-E	CSB-D	CSB-C	CSB-B	CSB-A	CSB-1	CSB-2	CSB-3	No found
		Cyprinidae	Barbinae	Luciobarbus sclateri	NC_031532.1	941	35.7067	0.077686	-0.202381	-0.38386		1	69	84	coreTAS (M)	CSB-F	CSB-E	CSB-D	CSB-C	CSB-B	CSB-A	CSB-1	CSB-2	CSB-3	1	24	813	837	2	12.5	2	100	0	50	48	0	0	52	1
		Cyprinidae	Barbinae	Luciocyprinus striolatus	NC_029436.1	935	33.1551	0.04	-0.206452	-0.19375		0				CSB-F	CSB-E	CSB-D	CSB-C	CSB-B	CSB-A	CSB-1	CSB-2	CSB-3	1	25	811	836	2	13	2	100	0	52	50	0	0	50	1
		Cyprinidae	Barbinae	Oreichthys crenuchoides	NC_033915.1	1233	29.116	0.02746	-0.147632	-0.186002		2			coreTAS (M)	CSB-F	CSB-E	CSB-D		CSB-B	CSB-A	CSB-1	CSB-2	CSB-3	3
		Cyprinidae	Barbinae	Oreinus molesworthi	NC_037183.1	933	33.0118	-0.0112	-0.149351	0.0749913		1	64	79	coreTAS (M)	CSB-F	CSB-E	CSB-D		CSB-B	CSB-A	CSB-1	CSB-2	CSB-3	1	24	809	833	2	12.5	2	100	0	50	48	0	0	52	1
		Cyprinidae	Barbinae	Pethia conchonius	NC_022856.1	1423	31.9747	0.0640496	-0.265934	-0.240848		3			coreTAS (M)	CSB-F	CSB-E	CSB-D	CSB-C	CSB-B	CSB-A	CSB-1	CSB-2	CSB-3	2
		Cyprinidae	Barbinae	Pethia ticto	NC_008658.1	1644	29.927	0.0486111	-0.268293	-0.181187		4			coreTAS (M)	CSB-F	CSB-E	CSB-D	CSB-C	CSB-B	CSB-A	CSB-1	CSB-2	CSB-3	2
		Cyprinidae	Barbinae	Puntigrus partipentazona	NC_031610.1	950	31.1579	-0.0122324	-0.175676	0.0696307		2			coreTAS (M)	CSB-F	CSB-E	CSB-D		CSB-B	CSB-A	CSB-1	CSB-2	CSB-3	No found
		Cyprinidae	Barbinae	Puntigrus tetrazona	NC_010110.1	905	32.7072	0.046683	-0.181347	-0.257424		1	67	82	coreTAS (M)	CSB-F	CSB-E	CSB-D		CSB-B	CSB-A	CSB-1	CSB-2	CSB-3	No found
		Cyprinidae	Barbinae	Puntioplites proctozystron	NC_031553.1	930	32.9032	0.0128205	-0.235294	-0.0544872		1	66	81	coreTAS (M)	CSB-F	CSB-E	CSB-D	CSB-C	CSB-B	CSB-A	CSB-1	CSB-2	CSB-3	No found
		Cyprinidae	Barbinae	Puntius eugrammus	NC_031611.1	1200	32.1667	0.046683	-0.181347	-0.257424		1	276	291	coreTAS (M)	CSB-F	CSB-E	CSB-D	CSB-C	CSB-B	CSB-A	CSB-1	CSB-2	CSB-3	1	200	79	279	34	5.9	34	99	0	393	35	11	14	37	1.84
		Cyprinidae	Barbinae	Puntius sahyadriensis	NC_033916.1	1152	31.9444	0.0153061	-0.217391	-0.0704082		4			coreTAS (M)	CSB-F	CSB-E	CSB-D	CSB-C	CSB-B	CSB-A	CSB-1	CSB-2	CSB-3	1	326	6	332	85	3.8	85	99	0	645	37	18	9	34	1.83
		Cyprinidae	Barbinae	Puntius semifasciolatus	NC_020096.1	943	30.859	-0.00613497	-0.168385	0.0364342		1	70	85	coreTAS (M)	CSB-F	CSB-E	CSB-D	CSB-C	CSB-B	CSB-A	CSB-1	CSB-2	CSB-3	1	37	807	844	2	19	2	100	0	76	50	0	0	50	1
		Cyprinidae	Barbinae	Puntius snyderi	NC_020097.1	927	30.205	-0.0262751	-0.178571	0.147141		1	65	80	coreTAS (M)	CSB-F	CSB-E	CSB-D	CSB-C	CSB-B	CSB-A	CSB-1	CSB-2	CSB-3	1	27	804	831	2	14	2	100	0	56	50	0	0	50	1
		Cyprinidae	Barbinae	Sahyadria chalakkudiensis	NC_018566.1	1336	27.6198	0.0486039	-0.219512	-0.221418		11			coreTAS (M)	CSB-F	CSB-E	CSB-D	CSB-C	CSB-B	CSB-A	CSB-1	CSB-2	CSB-3	3
		Cyprinidae	Barbinae	Systomus orphoides	NC_031527.1	922	31.6703	0.0444444	-0.171233	-0.259556		1	68	83	coreTAS (M)	CSB-F	CSB-E	CSB-D		CSB-B	CSB-A		CSB-2	CSB-3	No found
		Cyprinidae	Cultrinae	Amblyrhynchichthys truncatus	NC_031519.1	942	32.2718	0.0031348	-0.164474	-0.0190596		1	67	82	coreTAS (M)	CSB-F	CSB-E	CSB-D	CSB-C	CSB-B	CSB-A	CSB-1	CSB-2	CSB-3	1	38	812	850	2	19.5	2	100	0	78	48	0	0	51	1
		Cyprinidae	Cultrinae	Ancherythroculter lini	NC_027741.1	937	34.6852	0.0326797	-0.218462	-0.14959		1	65	80	coreTAS (M)	CSB-F	CSB-E	CSB-D	CSB-C	CSB-B	CSB-A	CSB-1	CSB-2	CSB-3	No found
		Cyprinidae	Cultrinae	Ancherythroculter nigrocauda	NC_021414.1	937	34.0448	0.038835	-0.216301	-0.179541		1	65	80	coreTAS (M)	CSB-F	CSB-E	CSB-D	CSB-C	CSB-B	CSB-A	CSB-1	CSB-2	CSB-3	No found
		Cyprinidae	Cultrinae	Chanodichthys dabryi	NC_021418.1	938	33.6887	0.0514469	-0.227848	-0.225795		1	65	80	coreTAS (M)	CSB-F	CSB-E	CSB-D	CSB-C	CSB-B	CSB-A	CSB-1	CSB-2	CSB-3	No found
		Cyprinidae	Cultrinae	Chanodichthys erythropterus	NC_024749.1	938	35.1812	0.0361842	-0.181818	-0.199013		1	65	80	coreTAS (M)	CSB-F	CSB-E	CSB-D		CSB-B	CSB-A	CSB-1	CSB-2	CSB-3	No found
		Cyprinidae	Cultrinae	Chanodichthys mongolicus	NC_008683.1	938	34.5416	0.0423453	-0.216049	-0.195998		1	65	80	coreTAS (M)	CSB-F	CSB-E	CSB-D		CSB-B	CSB-A	CSB-1	CSB-2	CSB-3	No found
		Cyprinidae	Cultrinae	Chanodichthys recurviceps	NC_024277.1	937	34.2583	0.0422078	-0.208723	-0.202219		1	66	81	coreTAS (M)	CSB-F	CSB-E	CSB-D	CSB-C	CSB-B	CSB-A	CSB-1	CSB-2	CSB-3	No found
		Cyprinidae	Cultrinae	Culter alburnus	NC_013616.1	936	33.9744	0.0420712	-0.220126	-0.191123		1	65	80	coreTAS (M)	CSB-F	CSB-E	CSB-D		CSB-B	CSB-A	CSB-1	CSB-2	CSB-3	No found
		Cyprinidae	Cultrinae	Cultrichthys compressocorpus	NC_024183.1	935	35.1872	0.0363036	-0.18541	-0.195802		1	65	80	coreTAS (M)	CSB-F	CSB-E	CSB-D		CSB-B	CSB-A	CSB-1	CSB-2	CSB-3	No found
		Cyprinidae	Cultrinae	diploid Megalobrama amblycephala x Xenocypris davidi	NC_013994.1	937	36.1793	0.0434783	-0.20354	-0.213611		1	65	80	coreTAS (M)	CSB-F	CSB-E	CSB-D	CSB-C	CSB-B	CSB-A	CSB-1	CSB-2	CSB-3	No found
		Cyprinidae	Cultrinae	diploid Xenocypris davidi x Megalobrama amblycephala	NC_015838.1	935	34.5455	0.0490196	-0.201238	-0.24359		1	64	79	coreTAS (M)	CSB-F	CSB-E	CSB-D	CSB-C	CSB-B	CSB-A	CSB-1	CSB-2	CSB-3	No found
		Cyprinidae	Cultrinae	Hemiculter bleekeri	NC_029831.1	931	39.957	-0.0375671	-0.150538	0.249553		1	64	79	coreTAS (M)	CSB-F	CSB-E	CSB-D		CSB-B	CSB-A	CSB-1	CSB-2	CSB-3	No found
		Cyprinidae	Cultrinae	Hemiculter leucisculus	NC_022929.1	932	36.1588	0.0184874	-0.186944	-0.0988929		1	65	80	coreTAS (M)	CSB-F	CSB-E	CSB-D	CSB-C	CSB-B	CSB-A	CSB-1	CSB-2	CSB-3	No found
		Cyprinidae	Cultrinae	Hemiculterella sauvagei	NC_026693.1	934	36.4026	0.030303	-0.182353	-0.166178		2			coreTAS (M)	CSB-F	CSB-E	CSB-D	CSB-C	CSB-B	CSB-A	CSB-1	CSB-2	CSB-3	No found
		Cyprinidae	Cultrinae	Megalobrama amblycephala	NC_010341.1	937	36.286	0.041876	-0.2	-0.20938		1	65	80	coreTAS (M)	CSB-F	CSB-E	CSB-D	CSB-C	CSB-B	CSB-A	CSB-1	CSB-2	CSB-3	No found
		Cyprinidae	Cultrinae	Megalobrama amblycephala x Megalobrama hoffmanni	NC_026118.1	937	36.1793	0.0434783	-0.20354	-0.213611		1	65	80	coreTAS (M)	CSB-F	CSB-E	CSB-D	CSB-C	CSB-B	CSB-A	CSB-1	CSB-2	CSB-3	No found
		Cyprinidae	Cultrinae	Megalobrama amblycephala x Parabramis pekinensis	NC_023534.1	937	36.1793	0.0434783	-0.20354	-0.213611		1	65	80	coreTAS (M)	CSB-F	CSB-E	CSB-D	CSB-C	CSB-B	CSB-A	CSB-1	CSB-2	CSB-3	No found
		Cyprinidae	Cultrinae	Megalobrama pellegrini	NC_026458.1	937	35.6457	0.0381426	-0.203593	-0.187348		1	65	80	coreTAS (M)	CSB-F	CSB-E	CSB-D	CSB-C	CSB-B	CSB-A	CSB-1	CSB-2	CSB-3	No found
		Cyprinidae	Cultrinae	Megalobrama skolkovii	NC_024422.1	937	35.6457	0.0381426	-0.209581	-0.181995		1	65	80	coreTAS (M)	CSB-F	CSB-E	CSB-D	CSB-C	CSB-B	CSB-A	CSB-1	CSB-2	CSB-3	No found
		Cyprinidae	Cultrinae	Megalobrama terminalis	NC_018816.1	938	35.0746	0.0377668	-0.215805	-0.175004		1	65	80	coreTAS (M)	CSB-F	CSB-E	CSB-D	CSB-C	CSB-B	CSB-A	CSB-1	CSB-2	CSB-3	No found
		Cyprinidae	Cultrinae	Megalobrama terminalis x Culter alburnus	NC_047207.1	937	35.7524	0.0465116	-0.21791	-0.213444		1	65	80	coreTAS (M)	CSB-F	CSB-E	CSB-D	CSB-C	CSB-B	CSB-A	CSB-1	CSB-2	CSB-3	No found
		Cyprinidae	Cultrinae	Parabramis pekinensis	NC_022678.1	936	34.9359	0.0344828	-0.211009	-0.163418		1	65	80	coreTAS (M)	CSB-F	CSB-E	CSB-D	CSB-C	CSB-B	CSB-A	CSB-1	CSB-2	CSB-3	No found
		Cyprinidae	Cultrinae	Paralaubuca typus	NC_015194.1	931	33.4049	0.0290323	-0.228296	-0.127169		2			coreTAS (M)	CSB-F	CSB-E	CSB-D	CSB-C	CSB-B	CSB-A	CSB-1	CSB-2	CSB-3	No found
		Cyprinidae	Cultrinae	Pseudohemiculter dispar	NC_020435.1	937	35.2188	0.0214168	-0.187879	-0.113993		2			coreTAS (M)	CSB-F	CSB-E	CSB-D	CSB-C	CSB-B	CSB-A	CSB-1	CSB-2	CSB-3	No found
		Cyprinidae	Cultrinae	Pseudolaubuca engraulis	NC_020462.1	928	35.1293	0.0265781	-0.208589	-0.127418		2			coreTAS (M)	CSB-F	CSB-E	CSB-D	CSB-C	CSB-B	CSB-A	CSB-1	CSB-2	CSB-3	No found
		Cyprinidae	Cultrinae	Pseudolaubuca sinensis	NC_026712.1	931	34.3716	0.0343699	-0.21875	-0.157119		2			coreTAS (M)	CSB-F	CSB-E	CSB-D		CSB-B	CSB-A		CSB-2	CSB-3	No found
		Cyprinidae	Cultrinae	Sikukia gudgeri	NC_031586.1	927	32.2546	0.022293	-0.210702	-0.105803		1	426	441	coreTAS (LS)	CSB-F	CSB-E	CSB-D	CSB-C	CSB-B	CSB-A		CSB-2	CSB-3	No found
		Cyprinidae	Cultrinae	Sinibrama macrops	NC_020013.1	939	34.7178	0.00815661	-0.184049	-0.0443176		1	65	80	coreTAS (M)	CSB-F	CSB-E	CSB-D	CSB-C	CSB-B	CSB-A		CSB-2	CSB-3	No found
		Cyprinidae	Cultrinae	Sinibrama taeniatus	NC_026119.1	937	35.2188	0.0313015	-0.187879	-0.166605		1	65	80	coreTAS (M)	CSB-F	CSB-E	CSB-D	CSB-C	CSB-B	CSB-A	CSB-1	CSB-2	CSB-3	No found
		Cyprinidae	Cultrinae	Toxabramis houdemeri	NC_029348.1	932	35.8369	0.0367893	-0.185629	-0.198188		1	65	80	coreTAS (M)	CSB-F	CSB-E	CSB-D	CSB-C	CSB-B	CSB-A	CSB-1	CSB-2	CSB-3	No found
		Cyprinidae	Cultrinae	triploid Megalobrama amblycephala x Xenocypris davidi	NC_013995.1	937	36.1793	0.0434783	-0.20354	-0.213611		1	65	80	coreTAS (M)	CSB-F	CSB-E	CSB-D		CSB-B	CSB-A	CSB-1	CSB-2	CSB-3	No found
		Cyprinidae	Cyprinidae	Ctenopharyngodon idella x Squaliobarbus curriculus	NC_020466.1	927	33.2255	0.0339257	-0.253247	-0.133963		1	64	79	coreTAS (M)	CSB-F	CSB-E	CSB-D		CSB-B	CSB-A	CSB-1	CSB-2	CSB-3	No found
		Cyprinidae	Cyprinidae	Ctenopharyngodon idellus x Elopichthys bambusa	NC_025590.1	927	33.2255	0.0339257	-0.253247	-0.133963		1	64	79	coreTAS (M)	CSB-F	CSB-E	CSB-D		CSB-B	CSB-A	CSB-1	CSB-2	CSB-3	No found
		Cyprinidae	Cyprinidae	Culter alburnus x Ancherythroculter nigrocauda	NC_024645.1	933	34.0836	0.0406504	-0.220126	-0.184669		1	62	77	coreTAS (M)	CSB-F	CSB-E	CSB-D	CSB-C	CSB-B	CSB-A	CSB-1	CSB-2	CSB-3	No found
		Cyprinidae	Cyprinidae	Cyprinus carpio 'Furong' x Carassius auratus red var.	NC_026543.1	916	33.952	0.00165289	-0.189711	-0.0087127		0				CSB-F	CSB-E	CSB-D	CSB-C	CSB-B	CSB-A	CSB-1	CSB-2	CSB-3	No found
		Cyprinidae	Cyprinidae	Cyprinus carpio haematopterus	NC_018037.1	927	33.657	0.00162602	-0.166667	-0.0097561		0				CSB-F	CSB-E	CSB-D	CSB-C	CSB-B	CSB-A	CSB-1	CSB-2	CSB-3	No found
		Cyprinidae	Cyprinidae	Cyprinus carpio 'mirror' x Cyprinus carpio 'singuonensis'	NC_031808.1	841	33.2937	-0.030303	-0.114286	0.265152		0				CSB-F	CSB-E	CSB-D	CSB-C	CSB-B	CSB-A	CSB-1	CSB-2	CSB-3	No found
		Cyprinidae	Cyprinidae	Cyprinus carpio specularis x Carassius cuvieri	NC_026870.1	930	33.6559	0.00162075	-0.162939	-0.00994693		0				CSB-F	CSB-E	CSB-D	CSB-C	CSB-B	CSB-A	CSB-1	CSB-2	CSB-3	No found
		Cyprinidae	Cyprinidae	Cyprinus carpio 'wuyuanensis'	NC_018039.1	927	34.0885	0.00818331	-0.177215	-0.0461772		0				CSB-F	CSB-E	CSB-D	CSB-C	CSB-B	CSB-A	CSB-1	CSB-2	CSB-3	No found
		Cyprinidae	Cyprinidae	Cyprinus carpio wuyuanensis x Carassius auratus	NC_018038.1	927	33.5491	0.00974026	-0.176849	-0.0550767		0				CSB-F	CSB-E	CSB-D	CSB-C	CSB-B	CSB-A	CSB-1	CSB-2	CSB-3	No found
		Cyprinidae	Cyprinidae	Cyprinus carpio x Megalobrama amblycephala	NC_042402.1	923	34.8862	0.0116473	-0.198758	-0.0586002		1	67	82	coreTAS (M)	CSB-F	CSB-E	CSB-D	CSB-C	CSB-B	CSB-A	CSB-1	CSB-2	CSB-3	No found
		Cyprinidae	Cyprinidae	Cyprinus carpio 'xingguonensis'	NC_018036.1	927	33.7648	0.00325733	-0.169329	-0.0192367		0				CSB-F	CSB-E	CSB-D	CSB-C	CSB-B	CSB-A	CSB-1	CSB-2	CSB-3	No found
		Cyprinidae	Cyprinidae	Cyprinus megalophthalmus	NC_028417.1	926	33.9093	0.00980392	-0.191083	-0.0513072		0				CSB-F	CSB-E	CSB-D	CSB-C	CSB-B	CSB-A	CSB-1	CSB-2	CSB-3	No found
		Cyprinidae	Cyprinidae	Cyprinus multitaeniata	NC_028419.1	926	33.6933	-0.00325733	-0.153846	0.0211726		0				CSB-F	CSB-E	CSB-D	CSB-C	CSB-B	CSB-A	CSB-1	CSB-2	CSB-3	No found
		Cyprinidae	Cyprinidae	Procypris mera	NC_025770.1	927	33.9806	0.00326797	-0.161905	-0.0201845		0				CSB-F	CSB-E	CSB-D	CSB-C	CSB-B	CSB-A	CSB-1	CSB-2	CSB-3	No found
		Cyprinidae	Cyprinidae	Procypris rabaudi	NC_011192.1	943	31.6013	0.0170543	-0.174497	-0.097734		0				CSB-F	CSB-E	CSB-D	CSB-C	CSB-B	CSB-A	CSB-1	CSB-2	CSB-3	1	26	814	840	2	13.5	2	100	0	54	48	0	0	51	1
		Cyprinidae	Cyprinidae	Pseudaspius leptocephalus	NC_008681.1	933	37.299	-0.00854701	-0.189655	0.045066		1	70	85	coreTAS (M)	CSB-F	CSB-E	CSB-D	CSB-C	CSB-B	CSB-A	CSB-1	CSB-2	CSB-3	1	26	810	836	2	13.5	2	100	0	54	48	0	0	51	1
		Cyprinidae	Cyprininae	(Cyprinus carpio 'mirror' x Cyprinus carpio 'singuonensis') x Carassius auratus red var.	NC_031807.1	841	33.4126	-0.0178571	-0.13879	0.128663		0				CSB-F	CSB-E	CSB-D	CSB-C	CSB-B	CSB-A	CSB-1	CSB-2	CSB-3	No found
		Cyprinidae	Cyprininae	Barboides gracilis	NC_031550.1	924	29.9784	0.0015456	-0.169675	-0.00910915		1	64	79	coreTAS (M)	CSB-F	CSB-E	CSB-D	CSB-C	CSB-B	CSB-A	CSB-1	CSB-2	CSB-3	1	40	30	70	17	2.4	17	95	0	73	41	4	9	43	1.59
		Cyprinidae	Cyprininae	Barbonymus altus	NC_031521.1	930	32.043	0.0474684	-0.208054	-0.228154		1	796	811	coreTAS (M)	CSB-F	CSB-E	CSB-D	CSB-C	CSB-B	CSB-A	CSB-1	CSB-2	CSB-3	No found
		Cyprinidae	Cyprininae	Barbonymus gonionotus	NC_008655.1	922	32.9718	0.0841424	-0.223684	-0.376166		1	51	66	coreTAS (LS)	CSB-F	CSB-E	CSB-D	CSB-C	CSB-B	CSB-A	CSB-1	CSB-2	CSB-3	1	36	27	63	19	1.9	19	88	0	56	43	10	8	37	1.69
		Cyprinidae	Cyprininae	Barbonymus schwanefeldii	NC_024274.1	909	33.6634	0.0480929	-0.215686	-0.222976		1	770	785	coreTAS (M)	CSB-F	CSB-E	CSB-D	CSB-C	CSB-B	CSB-A	CSB-1	CSB-2	CSB-3	No found
		Cyprinidae	Cyprininae	Capoeta aculeata	NC_031549.1	938	36.1407	0.0383973	-0.168142	-0.228363		0				CSB-F	CSB-E	CSB-D	CSB-C	CSB-B	CSB-A	CSB-1	CSB-2	CSB-3	1	24	812	836	2	12.5	2	100	0	50	48	0	0	52	1
		Cyprinidae	Cyprininae	Carassioides acuminatus	NC_031430.1	928	33.1897	0.0193548	-0.194805	-0.0993548		0				CSB-F	CSB-E	CSB-D	CSB-C	CSB-B	CSB-A	CSB-1	CSB-2	CSB-3	No found
		Cyprinidae	Cyprininae	Carassius auratus	NC_002079.1	921	33.9848	0.00328947	-0.220447	-0.0149218		1	65	80	coreTAS (M)	CSB-F	CSB-E	CSB-D	CSB-C	CSB-B	CSB-A	CSB-1	CSB-2	CSB-3	No found
		Cyprinidae	Cyprininae	Carassius auratus auratus Wakin	NC_006580.1	923	34.8862	0.00166389	-0.192547	-0.00864151		1	67	82	coreTAS (M)	CSB-F	CSB-E	CSB-D	CSB-C	CSB-B	CSB-A	CSB-1	CSB-2	CSB-3	No found
		Cyprinidae	Cyprininae	Carassius auratus ssp. 'Pingxiang'	NC_015142.1	919	35.1469	0.0033557	-0.195046	-0.0172046		1	67	82	coreTAS (M)	CSB-F	CSB-E	CSB-D	CSB-C	CSB-B	CSB-A	CSB-1	CSB-2	CSB-3	No found
		Cyprinidae	Cyprininae	Carassius auratus x Cyprinus carpio	NC_006136.1	923	35.2113	-0.00668896	-0.193846	0.0345066		1	67	82	coreTAS (M)	CSB-F	CSB-E	CSB-D	CSB-C	CSB-B	CSB-A	CSB-1	CSB-2	CSB-3	No found
		Cyprinidae	Cyprininae	Carassius auratus x Cyprinus carpio x Carassius cuvieri	NC_006387.1	924	33.9827	0.00655738	-0.184713	-0.0355003		1	67	82	coreTAS (M)	CSB-F	CSB-E	CSB-D	CSB-C	CSB-B	CSB-A	CSB-1	CSB-2	CSB-3	1	52	23	75	15	3.2	16	76	13	54	41	7	9	41	1.66
		Cyprinidae	Cyprininae	Carassius auratus x Megalobrama amblycephala pentaploid hybrid	NC_013433.1	924	34.3074	0.00494234	-0.179811	-0.0274863		1	67	82	coreTAS (M)	CSB-F	CSB-E	CSB-D	CSB-C	CSB-B	CSB-A		CSB-2	CSB-3	1	52	23	75	15	3.2	16	76	13	54	41	7	9	41	1.66
		Cyprinidae	Cyprininae	Carassius auratus x Megalobrama amblycephala tetraploid hybrid	NC_013430.1	923	34.8862	0.00166389	-0.192547	-0.00864151		1	67	82	coreTAS (M)	CSB-F	CSB-E	CSB-D	CSB-C	CSB-B	CSB-A	CSB-1	CSB-2	CSB-3	No found
		Cyprinidae	Cyprininae	Carassius auratus x Megalobrama amblycephala triploid hybrid	NC_013431.1	923	35.3196	-0.0117253	-0.171779	0.068258		1	67	82	coreTAS (M)	CSB-F	CSB-E	CSB-D	CSB-C	CSB-B	CSB-A		CSB-2	CSB-3	No found
		Cyprinidae	Cyprininae	Carassius auratus x Megalobrama amblycephala x Carassius cuvieri	NC_035976.1	922	35.5748	-0.013468	-0.164634	0.0818057		1	67	82	coreTAS (M)	CSB-F	CSB-E	CSB-D	CSB-C	CSB-B	CSB-A		CSB-2	CSB-3	No found
		Cyprinidae	Cyprininae	Carassius carassius	NC_006291.1	923	34.9946	0	-0.188854	0		1	67	82	coreTAS (M)	CSB-F	CSB-E	CSB-D	CSB-C	CSB-B	CSB-A	CSB-1	CSB-2	CSB-3	No found
		Cyprinidae	Cyprininae	Carassius cuvieri	NC_010768.1	924	34.3074	0.00494234	-0.179811	-0.0274863		1	67	82	coreTAS (M)	CSB-F	CSB-E	CSB-D	CSB-C	CSB-B	CSB-A		CSB-2	CSB-3	1	52	23	75	15	3.2	16	76	13	54	41	7	9	41	1.66
		Cyprinidae	Cyprininae	Carassius gibelio	NC_014177.1	924	34.1991	-0.00986842	-0.177215	0.0556861		1	67	82	coreTAS (M)	CSB-F	CSB-E	CSB-D	CSB-C	CSB-B	CSB-A	CSB-1	CSB-2	CSB-3	No found
		Cyprinidae	Cyprininae	Cyprinion semiplotum	NC_031556.1	925	32.6486	0.0304976	-0.251656	-0.121188		1	68	83	coreTAS (M)	CSB-F	CSB-E	CSB-D		CSB-B	CSB-A	CSB-1	CSB-2	CSB-3	No found
		Cyprinidae	Cyprininae	Cyprinus acutidorsalis	NC_028418.1	926	33.6933	0.0130293	-0.179487	-0.0725919		0				CSB-F	CSB-E	CSB-D		CSB-B	CSB-A	CSB-1	CSB-2	CSB-3	No found
		Cyprinidae	Cyprininae	Cyprinus carpio	NC_001606.1	920	33.6957	-0.00327869	-0.174194	0.0188221		0				CSB-F	CSB-E	CSB-D		CSB-B	CSB-A	CSB-1	CSB-2	CSB-3	No found
		Cyprinidae	Cyprininae	Cyprinus carpio carpio	NC_018035.1	927	33.5491	0.00974026	-0.176849	-0.0550767		0				CSB-F	CSB-E	CSB-D	CSB-C	CSB-B	CSB-A	CSB-1	CSB-2	CSB-3	No found
		Cyprinidae	Cyprininae	Cyprinus carpio 'color'	NC_018366.1	927	34.1963	0.00327869	-0.160883	-0.0203793		0				CSB-F	CSB-E	CSB-D	CSB-C	CSB-B	CSB-A	CSB-1	CSB-2	CSB-3	No found
		Cyprinidae	Cyprininae	Danio albolineatus	NC_029771.1	933	38.0493	-0.0380623	-0.171831	0.22151		0				CSB-F	CSB-E	CSB-D	CSB-C	CSB-B	CSB-A	CSB-1	CSB-2	CSB-3	No found
		Cyprinidae	Cyprininae	Danio dangila	NC_015525.1	1217	30.9778	0.047619	-0.27321	-0.174295		1	452	467	coreTAS (M)	CSB-F	CSB-E	CSB-D	CSB-C	CSB-B	CSB-A	CSB-1	CSB-2	CSB-3	No found
		Cyprinidae	Cyprininae	Danio nigrofasciatus	NC_027688.1	952	31.1975	-0.0137405	-0.151515	0.090687		1	207	222	coreTAS (M)	CSB-F	CSB-E	CSB-D	CSB-C	CSB-B	CSB-A	CSB-1	CSB-2	CSB-3	No found
		Cyprinidae	Cyprininae	Enteromius eburneensis	NC_031617.1	1031	28.807	0.0245232	-0.164983	-0.14864		1	174	189	coreTAS (M)	CSB-F	CSB-E	CSB-D	CSB-C	CSB-B	CSB-A	CSB-1	CSB-2	CSB-3	3
		Cyprinidae	Cyprininae	natural gynogenetic Carassius auratus red var.	NC_012980.1	923	34.8862	0.00166389	-0.192547	-0.00864151		1	67	82	coreTAS (M)	CSB-F	CSB-E	CSB-D	CSB-C	CSB-B	CSB-A	CSB-1	CSB-2	CSB-3	No found
		Cyprinidae	Cyprininae	Sinocyclocheilus altishoulderus	NC_013186.1	933	34.0836	0.00813008	-0.201258	-0.0403963		0				CSB-F	CSB-E	CSB-D	CSB-C	CSB-B	CSB-A	CSB-1	CSB-2	CSB-3	1	26	807	833	2	13.5	2	100	0	54	48	0	0	51	1
		Cyprinidae	Cyprininae	Sinocyclocheilus anophthalmus	NC_023472.1	919	34.0588	0	-0.182109	0		0				CSB-F	CSB-E	CSB-D	CSB-C	CSB-B	CSB-A	CSB-1	CSB-2	CSB-3	1	24	795	819	2	12.5	2	100	0	50	48	0	0	52	1
		Cyprinidae	Cyprininae	Sinocyclocheilus anshuiensis	NC_027169.1	961	34.2352	0.028481	-0.203647	-0.139855		1	85	100	coreTAS (M)	CSB-F	CSB-E	CSB-D	CSB-C	CSB-B	CSB-A	CSB-1	CSB-2	CSB-3	2
		Cyprinidae	Cyprininae	Sinocyclocheilus bicornutus	NC_031382.1	946	33.8266	0	-0.182109	0		0				CSB-F	CSB-E	CSB-D	CSB-C	CSB-B	CSB-A	CSB-1	CSB-2	CSB-3	2
		Cyprinidae	Cyprininae	Sinocyclocheilus furcodorsalis	NC_019995.1	925	34.1622	0.0673235	-0.234177	-0.287489		0				CSB-F	CSB-E	CSB-D	CSB-C	CSB-B	CSB-A	CSB-1	CSB-2	CSB-3	No found
		Cyprinidae	Cyprininae	Sinocyclocheilus grahami	NC_013189.1	934	33.5118	-0.00483092	-0.169329	0.0285298		1	25	40	coreTAS (LS)	CSB-F	CSB-E	CSB-D	CSB-C	CSB-B	CSB-A	CSB-1	CSB-2	CSB-3	1	24	809	833	2	12.5	2	100	0	50	48	0	0	52	1
		Cyprinidae	Cyprininae	Sinocyclocheilus huizeensis	NC_044072.1	936	34.2949	-0.00162602	-0.158879	0.0102343		1	26	41	coreTAS (LS)	CSB-F	CSB-E	CSB-D	CSB-C	CSB-B	CSB-A	CSB-1	CSB-2	CSB-3	1	24	810	834	2	12.5	2	100	0	50	48	0	0	52	1
		Cyprinidae	Cyprininae	Sinocyclocheilus jii	NC_037197.1	929	35.0915	0.0480929	-0.184049	-0.261305		0				CSB-F	CSB-E	CSB-D	CSB-C	CSB-B	CSB-A	CSB-1	CSB-2	CSB-3	1	24	805	829	2	12.5	2	100	0	50	48	0	0	52	1
		Cyprinidae	Cyprininae	Sinocyclocheilus oxycephalus	NC_037858.1	933	32.9046	0.0127796	-0.205212	-0.062275		0				CSB-F	CSB-E	CSB-D	CSB-C	CSB-B	CSB-A	CSB-1	CSB-2	CSB-3	1	24	807	831	2	12.5	2	100	0	50	48	0	0	52	1
		Cyprinidae	Cyprininae	Sinocyclocheilus qujingensis	NC_043910.1	936	32.906	0.00636943	-0.162338	-0.0392357		0				CSB-F	CSB-E	CSB-D	CSB-C	CSB-B	CSB-A	CSB-1	CSB-2	CSB-3	1	24	810	834	2	12.5	2	100	0	50	48	0	0	52	1
		Cyprinidae	Cyprininae	Sinocyclocheilus rhinocerous	NC_027168.1	933	33.2262	0.0208668	-0.187097	-0.111529		0				CSB-F	CSB-E	CSB-D	CSB-C	CSB-B	CSB-A	CSB-1	CSB-2	CSB-3	1	26	807	833	2	13.5	2	100	0	54	48	0	0	51	1
		Cyprinidae	Cyprininae	Sinocyclocheilus ronganensis	NC_032385.1	936	32.4786	-0.0158228	-0.157895	0.100211		0				CSB-F	CSB-E	CSB-D	CSB-C	CSB-B	CSB-A	CSB-1	CSB-2	CSB-3	1	28	811	839	2	14.5	2	100	0	58	48	0	0	51	1
		Cyprinidae	Cyprininae	Sinocyclocheilus tingi	NC_039594.1	935	34.6524	0.00163666	-0.154321	-0.0106056		1	25	40	coreTAS (LS)	CSB-F	CSB-E	CSB-D	CSB-C	CSB-B	CSB-A	CSB-1	CSB-2	CSB-3	1	24	809	833	2	12.5	2	100	0	50	48	0	0	52	1
		Cyprinidae	Cyprininae	Sinocyclocheilus wumengshanensis	NC_039769.1	936	33.4402	-0.00481541	-0.15016	0.0320686		1	26	41	coreTAS (LS)	CSB-F	CSB-E	CSB-D	CSB-C	CSB-B	CSB-A	CSB-1	CSB-2	CSB-3	1	24	811	835	2	12.5	2	100	0	50	48	0	0	52	1
		Cyprinidae	Cyprininae	Spinibarbus caldwelli	NC_022149.1	884	32.6923	0.0386555	-0.197232	-0.19599		0				CSB-F	CSB-E	CSB-D	CSB-C	CSB-B	CSB-A	CSB-1	CSB-2	CSB-3	1	34	753	787	2	17.5	2	93	0	61	48	0	2	48	1.16
		Cyprinidae	Cyprininae	Spinibarbus denticulatus	NC_021616.1	884	32.9186	0.0286678	-0.182131	-0.157402		0				CSB-F	CSB-E	CSB-D	CSB-C	CSB-B	CSB-A	CSB-1	CSB-2	CSB-3	1	34	753	787	2	17.5	2	93	0	61	48	0	2	48	1.16
		Cyprinidae	Cyprininae	Spinibarbus hollandi	NC_026129.1	867	33.218	0.0466321	-0.25	-0.186528		0				CSB-F	CSB-E	CSB-D	CSB-C	CSB-B	CSB-A	CSB-1	CSB-2	CSB-3	1	31	740	771	2	16	2	100	0	64	50	0	0	50	1
		Cyprinidae	Cyprininae	Spinibarbus sinensis	NC_022465.1	923	30.4442	0.0280374	-0.202847	-0.138219		0				CSB-F	CSB-E	CSB-D	CSB-C	CSB-B	CSB-A	CSB-1	CSB-2	CSB-3	No found
		Cyprinidae	Cyprininae	Varicorhinus maroccanus	NC_031528.1	945	32.1693	0.0265211	-0.223684	-0.118565		0				CSB-F	CSB-E	CSB-D		CSB-B	CSB-A	CSB-1	CSB-2	CSB-3	1	47	800	847	2	24.5	2	95	4	89	47	0	0	52	1
		Cyprinidae	Danioninae	Barilius bendelisis	NC_015533.1	909	38.6139	0.0286738	-0.139601	-0.205398		1	159	174	coreTAS (LS)	CSB-F	CSB-E	CSB-D	CSB-C	CSB-B	CSB-A	CSB-1	CSB-2	CSB-3	1	33	785	818	2	17	2	100	0	68	50	0	0	50	1
		Cyprinidae	Danioninae	Cabdio morar	NC_015536.1	798	40.4762	0.0484211	-0.102167	-0.473939		1	53	68	coreTAS (M)	CSB-F	CSB-E	CSB-D	CSB-C	CSB-B	CSB-A	CSB-1	CSB-2	CSB-3	No found
		Cyprinidae	Danioninae	Devario devario	NC_031630.1	1371	29.9052	0.0114464	-0.180488	-0.0634193		5			coreTAS (M)	CSB-F	CSB-E	CSB-D	CSB-C	CSB-B	CSB-A	CSB-1	CSB-2	CSB-3	1	614	62	676	124	5	124	99	0	1212	39	10	7	42	1.68
		Cyprinidae	Danioninae	Devario laoensis	NC_026122.1	925	34.4865	0.00330033	-0.166144	-0.0198643		1	68	83	coreTAS (M)	CSB-F	CSB-E	CSB-D	CSB-C	CSB-B	CSB-A	CSB-1	CSB-2	CSB-3	No found
		Cyprinidae	Danioninae	Esomus metallicus	NC_008660.1	1389	30.7415	0.0997921	-0.199063	-0.501309		8			coreTAS (M)	CSB-F	CSB-E	CSB-D	CSB-C	CSB-B	CSB-A	CSB-1	CSB-2	CSB-3	2
		Cyprinidae	Danioninae	Hemigrammocypris rasborella	NC_015548.1	935	34.2246	0.0373984	-0.24375	-0.153429		1	65	80	coreTAS (M)	CSB-F	CSB-E	CSB-D	CSB-C	CSB-B	CSB-A	CSB-1	CSB-2	CSB-3	No found
		Cyprinidae	Danioninae	Henicorhynchus lineatus	NC_022950.1	1158	31.1744	0.02133	-0.274238	-0.077779		3			coreTAS (LS)	CSB-F	CSB-E	CSB-D	CSB-C	CSB-B	CSB-A	CSB-1	CSB-2	CSB-3	1	435	715	1150	238	1.8	238	100	0	872	41	19	7	31	1.8
		Cyprinidae	Danioninae	Henicorhynchus siamensis	NC_031623.1	1355	29.2251	0.0552659	-0.368687	-0.149899		0				CSB-F	CSB-E	CSB-D	CSB-C	CSB-B	CSB-A	CSB-1	CSB-2	CSB-3	1	574	773	1347	221	2.6	221	100	0	1150	45	18	4	31	1.7
		Cyprinidae	Danioninae	Horadandia atukorali	NC_015544.1	818	31.7848	0.0250896	-0.192308	-0.130466		1	107	122	coreTAS (M)	CSB-F	CSB-E	CSB-D	CSB-C	CSB-B	CSB-A	CSB-1	CSB-2	CSB-3	1	27	695	722	2	14	2	100	0	56	50	0	0	50	1
		Cyprinidae	Danioninae	Huigobio chenhsienensis	NC_032291.1	927	32.6861	0.0192308	-0.168317	-0.114253		1	64	79	coreTAS (M)	CSB-F	CSB-E	CSB-D	CSB-C	CSB-B	CSB-A	CSB-1	CSB-2	CSB-3	No found
		Cyprinidae	Danioninae	Luciosoma bleekeri	NC_015541.1	870	31.8391	0.0151771	-0.148014	-0.102538		1	135	150	coreTAS (M)	CSB-F	CSB-E	CSB-D	CSB-C	CSB-B	CSB-A	CSB-1	CSB-2	CSB-3	No found
		Cyprinidae	Danioninae	Macrochirichthys macrochirus	NC_015551.1	1180	33.8136	0.0985915	-0.253133	-0.389485		1	62	77	coreTAS (M)	CSB-F	CSB-E	CSB-D	CSB-C	CSB-B	CSB-A	CSB-1	CSB-2	CSB-3	2
		Cyprinidae	Danioninae	Microdevario kubotai	NC_037360.1	1093	31.107	0.0119522	-0.123529	-0.0967558		2			coreTAS (M)	CSB-F	CSB-E	CSB-D	CSB-C	CSB-B	CSB-A	CSB-1	CSB-2	CSB-3	1	44	987	1031	2	22.5	2	91	8	74	51	0	2	46	1.13
		Cyprinidae	Danioninae	Microdevario nana	NC_015546.1	1087	33.3027	0.0151724	-0.138122	-0.109848		2			coreTAS (M)	CSB-F	CSB-E	CSB-D	CSB-C	CSB-B	CSB-A	CSB-1	CSB-2	CSB-3	No found
		Cyprinidae	Danioninae	Nicholsicypris normalis	NC_015538.1	934	33.7259	-0.00807754	-0.225397	0.035837		1	65	80	coreTAS (M)	CSB-F	CSB-E	CSB-D	CSB-C	CSB-B	CSB-A	CSB-1	CSB-2	CSB-3	No found
		Cyprinidae	Danioninae	Nipponocypris koreanus	NC_025286.1	929	32.831	-0.025641	-0.180328	0.142191		1	63	78	coreTAS (M)	CSB-F	CSB-E	CSB-D	CSB-C	CSB-B	CSB-A	CSB-1	CSB-2	CSB-3	1	49	17	66	16	2.9	17	80	14	57	44	10	8	38	1.68
		Cyprinidae	Danioninae	Nipponocypris sieboldii	NC_008653.1	929	32.6157	0.0151724	-0.138122	-0.109848		1	63	78	coreTAS (M)	CSB-F	CSB-E	CSB-D	CSB-C	CSB-B	CSB-A	CSB-1	CSB-2	CSB-3	No found
		Cyprinidae	Danioninae	Nipponocypris temminckii	NC_027664.1	927	33.0097	-0.0112721	-0.196078	0.0574879		1	63	78	coreTAS (M)	CSB-F	CSB-E	CSB-D	CSB-C	CSB-B	CSB-A	CSB-1	CSB-2	CSB-3	1	49	17	66	16	2.9	17	80	14	57	44	12	8	36	1.71
		Cyprinidae	Danioninae	Ochetobius elongatus	NC_025646.1	928	34.1595	0.00818331	-0.211356	-0.038718		2			coreTAS (M)	CSB-F	CSB-E	CSB-D	CSB-C	CSB-B	CSB-A	CSB-1	CSB-2	CSB-3	1	52	19	71	15	3.1	18	76	18	67	37	5	9	47	1.6
		Cyprinidae	Danioninae	Opsaridium ubangiense	NC_031575.1	1066	36.3977	0.0235988	-0.21134	-0.111663		3			coreTAS (LS)	CSB-F	CSB-E	CSB-D	CSB-C	CSB-B	CSB-A	CSB-1	CSB-2	CSB-3	3
		Cyprinidae	Danioninae	Opsariichthys acutipinnis	NC_028595.1	928	34.5905	-0.0181219	-0.17757	0.102055		1	62	77	coreTAS (M)	CSB-F	CSB-E	CSB-D	CSB-C	CSB-B	CSB-A	CSB-1	CSB-2	CSB-3	No found
		Cyprinidae	Danioninae	Opsariichthys bidens	NC_008744.1	927	34.1963	-0.0131148	-0.173502	0.0755887		1	62	77	coreTAS (M)	CSB-F	CSB-E	CSB-D	CSB-C	CSB-B	CSB-A	CSB-1	CSB-2	CSB-3	No found
		Cyprinidae	Danioninae	Opsariichthys uncirostris	NC_008652.1	926	34.4492	-0.0115321	-0.184953	0.0623517		1	62	77	coreTAS (M)	CSB-F	CSB-E	CSB-D		CSB-B	CSB-A	CSB-1	CSB-2	CSB-3	No found
		Cyprinidae	Danioninae	Paedocypris progenetica	NC_020436.1	1763	30.1758	-0.0544273	0.0150376	-3.61942		1	879	894	coreTAS (M)	CSB-F	CSB-E	CSB-D	CSB-C	CSB-B	CSB-A	CSB-1	CSB-2	CSB-3	2
		Cyprinidae	Danioninae	Pararasbora moltrechti	NC_019621.1	934	33.2976	-0.024077	-0.221865	0.108521		1	65	80	coreTAS (M)	CSB-F	CSB-E	CSB-D	CSB-C	CSB-B	CSB-A	CSB-1	CSB-2	CSB-3	No found
		Cyprinidae	Danioninae	Parazacco spilurus	NC_023786.1	927	33.8727	0.0114192	-0.191083	-0.0597607		1	63	78	coreTAS (M)	CSB-F	CSB-E	CSB-D	CSB-C	CSB-B	CSB-A	CSB-1	CSB-2	CSB-3	No found
		Cyprinidae	Danioninae	Raiamas guttatus	NC_015547.1	884	37.6697	-0.00181488	-0.177177	0.0102433		1	127	142	coreTAS (LS)	CSB-F	CSB-E	CSB-D	CSB-C	CSB-B	CSB-A	CSB-1	CSB-2	CSB-3	1	33	756	789	2	17	2	100	0	68	50	0	0	50	1
		Cyprinidae	Danioninae	Raiamas senegalensis	NC_013764.1	1245	35.261	-0.00744417	-0.161731	0.046028		4			coreTAS (M)	CSB-F	CSB-E	CSB-D	CSB-C	CSB-B	CSB-A	CSB-1	CSB-2	CSB-3	2
		Cyprinidae	Danioninae	Rasbora aprotaenia	NC_032722.1	884	33.5973	-0.0153322	-0.185185	0.0827939		1	151	166	coreTAS (M)	CSB-F	CSB-E	CSB-D	CSB-C	CSB-B	CSB-A	CSB-1	CSB-2	CSB-3	No found
		Cyprinidae	Danioninae	Rasbora daniconius	NC_015527.1	856	33.1776	-0.0454545	-0.197183	0.230519		1	123	138	coreTAS (M)	CSB-F	CSB-E	CSB-D	CSB-C	CSB-B	CSB-A	CSB-1	CSB-2	CSB-3	1	53	76	129	21	2.6	21	88	2	83	33	11	12	42	1.79
		Cyprinidae	Danioninae	Rasbora steineri	NC_020005.1	885	31.5254	-0.0132013	-0.168459	0.0783653		1	152	167	coreTAS (M)	CSB-F	CSB-E	CSB-D	CSB-C	CSB-B	CSB-A	CSB-1	CSB-2	CSB-3	1	39	103	142	21	1.9	21	84	0	53	37	12	12	37	1.81
		Cyprinidae	Danioninae	Rasbora trilineata	NC_025336.1	1095	34.3379	0.0125174	-0.244681	-0.051158		1	223	238	coreTAS (M)	CSB-F	CSB-E	CSB-D	CSB-C	CSB-B	CSB-A	CSB-1	CSB-2	CSB-3	2
		Cyprinidae	Danioninae	Rasboroides vaterifloris	NC_015531.1	790	29.8734	0.0108303	-0.254237	-0.0425993		1	103	118	coreTAS (LS)	CSB-F	CSB-E	CSB-D	CSB-C	CSB-B	CSB-A	CSB-1	CSB-2	CSB-3	No found
		Cyprinidae	Danioninae	Salmostoma bacaila	NC_015549.1	829	36.9119	0.0516252	-0.189542	-0.272368		1	83	98	coreTAS (M)	CSB-F	CSB-E	CSB-D	CSB-C	CSB-B	CSB-A	CSB-1	CSB-2	CSB-3	No found
		Cyprinidae	Danioninae	Tanichthys albonubes	NC_015539.1	877	33.9795	0.0328152	-0.214765	-0.152796		1	56	71	coreTAS (M)	CSB-F	CSB-E	CSB-D	CSB-C	CSB-B	CSB-A	CSB-1	CSB-2	CSB-3	No found
		Cyprinidae	Danioninae	Trigonostigma espei	NC_015535.1	1509	30.55	0.00954198	-0.101952	-0.0935927		3			coreTAS (M)	CSB-F	CSB-E	CSB-D		CSB-B	CSB-A	CSB-1	CSB-2	CSB-3	2
		Cyprinidae	Danioninae	Yaoshanicus arcus	NC_015540.1	933	33.3333	-0.0128617	-0.228296	0.056338		1	65	80	coreTAS (M)	CSB-F	CSB-E	CSB-D		CSB-B	CSB-A	CSB-1	CSB-2	CSB-3	No found
		Cyprinidae	Danioninae	Zacco acanthogenys	NC_028546.1	927	34.4121	0.0131579	-0.184953	-0.0711418		1	63	78	coreTAS (M)	CSB-F	CSB-E	CSB-D		CSB-B	CSB-A	CSB-1	CSB-2	CSB-3	No found
		Cyprinidae	Gobioninae	Abbottina obtusirostris	NC_026900.1	926	34.0173	0.00490998	-0.180952	-0.0271341		1	64	79	coreTAS (M)	CSB-F	CSB-E	CSB-D		CSB-B	CSB-A	CSB-1	CSB-2	CSB-3	No found
		Cyprinidae	Gobioninae	Abbottina rivularis	NC_023781.1	928	35.1293	-0.0183028	-0.191617	0.0955179		1	64	79	coreTAS (M)	CSB-F	CSB-E	CSB-D		CSB-B	CSB-A	CSB-1	CSB-2	CSB-3	No found
		Cyprinidae	Gobioninae	Belligobio nummifer	NC_023975.1	931	35.0161	0.0115702	-0.202454	-0.05715		1	63	78	coreTAS (M)	CSB-F	CSB-E	CSB-D	CSB-C	CSB-B	CSB-A	CSB-1	CSB-2	CSB-3	1	50	19	69	16	3.1	17	86	11	70	43	5	7	43	1.57
		Cyprinidae	Gobioninae	Biwia springeri	NC_022188.1	930	33.9785	-0.00651466	-0.189873	0.0343105		1	64	79	coreTAS (M)	CSB-F	CSB-E	CSB-D	CSB-C	CSB-B	CSB-A	CSB-1	CSB-2	CSB-3	1	60	12	72	17	3.5	17	75	18	63	36	8	9	45	1.67
		Cyprinidae	Gobioninae	Biwia zezera	NC_008324.1	923	34.0195	0.00821018	-0.210191	-0.0390606		1	64	79	coreTAS (M)	CSB-F	CSB-E	CSB-D	CSB-C	CSB-B	CSB-A	CSB-1	CSB-2	CSB-3	No found
		Cyprinidae	Gobioninae	Coreius guichenoti	NC_020041.1	930	34.9462	0.0479339	-0.218462	-0.219416		1	64	79	coreTAS (M)	CSB-F	CSB-E	CSB-D	CSB-C	CSB-B	CSB-A	CSB-1	CSB-2	CSB-3	No found
		Cyprinidae	Gobioninae	Coreius heterodon	NC_020042.1	931	33.6198	0.0453074	-0.214058	-0.21166		1	64	79	coreTAS (M)	CSB-F	CSB-E	CSB-D	CSB-C	CSB-B	CSB-A	CSB-1	CSB-2	CSB-3	No found
		Cyprinidae	Gobioninae	Coreoleuciscus splendidus	NC_007783.2	885	34.3503	0.00860585	-0.223684	-0.0384732		1	61	76	coreTAS (M)										No found
		Cyprinidae	Gobioninae	Cosmochilus harmandi	NC_031612.1	935	29.9465	0.0473282	-0.235714	-0.200786		1	66	81	coreTAS (M)	CSB-F	CSB-E	CSB-D		CSB-B	CSB-A		CSB-2	CSB-3	1	39	807	846	2	20	2	100	0	80	50	0	0	50	1
		Cyprinidae	Gobioninae	Gnathopogon elongatus	NC_008649.1	926	33.0454	0.00322581	-0.169935	-0.0189826		1	62	77	coreTAS (M)	CSB-F	CSB-E	CSB-D		CSB-B	CSB-A	CSB-1	CSB-2	CSB-3	No found
		Cyprinidae	Gobioninae	Gnathopogon imberbis	NC_027255.1	922	34.7072	-0.0498339	-0.16875	0.295312		1	61	76	coreTAS (M)	CSB-F	CSB-E	CSB-D	CSB-C	CSB-B	CSB-A		CSB-2	CSB-3	1	51	18	69	16	3.2	16	78	13	61	36	7	9	46	1.66
		Cyprinidae	Gobioninae	Gnathopogon polytaenia	NC_024837.1	926	35.4212	-0.0133779	-0.207317	0.0645288		1	63	78	coreTAS (M)	CSB-F	CSB-E	CSB-D	CSB-C	CSB-B	CSB-A	CSB-1	CSB-2	CSB-3	No found
		Cyprinidae	Gobioninae	Gnathopogon strigatus	NC_022189.1	927	34.6278	-0.0165017	-0.202492	0.0814928		1	63	78	coreTAS (M)	CSB-F	CSB-E	CSB-D	CSB-C	CSB-B	CSB-A	CSB-1	CSB-2	CSB-3	No found
		Cyprinidae	Gobioninae	Gnathopogon taeniellus	NC_027270.1	924	34.8485	-0.0232558	-0.198758	0.117006		1	63	78	coreTAS (M)	CSB-F	CSB-E	CSB-D	CSB-C	CSB-B	CSB-A	CSB-1	CSB-2	CSB-3	No found
		Cyprinidae	Gobioninae	Gobio cynocephalus	NC_032294.1	925	34.4865	0	-0.178683	0		1	64	79	coreTAS (M)	CSB-F	CSB-E	CSB-D		CSB-B	CSB-A	CSB-1	CSB-2	CSB-3	No found
		Cyprinidae	Gobioninae	Gobio gobio	NC_008662.1	926	34.0173	-0.00163666	-0.193651	0.00845161		1	64	79	coreTAS (M)	CSB-F	CSB-E	CSB-D	CSB-C	CSB-B	CSB-A	CSB-1	CSB-2	CSB-3	No found
		Cyprinidae	Gobioninae	Gobiobotia brevibarba	NC_014878.1	921	35.9392	0.020339	-0.178248	-0.114105		2			coreTAS (M)	CSB-F	CSB-E	CSB-D	CSB-C	CSB-B	CSB-A	CSB-1	CSB-2	CSB-3	No found
		Cyprinidae	Gobioninae	Gobiobotia intermedia	NC_022931.1	906	36.3135	-0.0121317	-0.179331	0.0676497		2			coreTAS (M)	CSB-F	CSB-E	CSB-D	CSB-C	CSB-B	CSB-A	CSB-1	CSB-2	CSB-3	No found
		Cyprinidae	Gobioninae	Gobiobotia macrocephala	NC_014877.1	935	36.2567	0.00671141	-0.174041	-0.0385622		1	66	81	coreTAS (M)	CSB-F	CSB-E	CSB-D	CSB-C	CSB-B	CSB-A	CSB-1	CSB-2	CSB-3	No found
		Cyprinidae	Gobioninae	Gobiobotia naktongensis	NC_020464.1	932	33.3691	-0.00483092	-0.196141	0.0246298		3			coreTAS (M)	CSB-F	CSB-E	CSB-D	CSB-C	CSB-B	CSB-A	CSB-1	CSB-2	CSB-3	No found
		Cyprinidae	Gobioninae	Gobiocypris rarus	NC_018099.1	927	33.8727	-0.0375204	-0.197452	0.190023		1	63	78	coreTAS (M)	CSB-F	CSB-E	CSB-D	CSB-C	CSB-B	CSB-A	CSB-1	CSB-2	CSB-3	No found
		Cyprinidae	Gobioninae	Hemibarbus barbus	NC_008644.1	1002	34.6307	0.0229008	-0.204611	-0.111923		1	63	78	coreTAS (M)	CSB-F	CSB-E	CSB-D		CSB-B	CSB-A	CSB-1	CSB-2	CSB-3	2
		Cyprinidae	Gobioninae	Hemibarbus labeo	NC_007785.2	932	35.3004	0.0116086	-0.18541	-0.0626104		1	64	79	coreTAS (M)	CSB-F	CSB-E	CSB-D		CSB-B	CSB-A	CSB-1	CSB-2	CSB-3	1	50	20	70	16	3.1	17	86	11	70	43	5	7	43	1.57
		Cyprinidae	Gobioninae	Hemibarbus longirostris	NC_007784.2	931	36.5199	0.0152284	-0.170588	-0.0892701		1	65	80	coreTAS (M)	CSB-F	CSB-E	CSB-D	CSB-C	CSB-B	CSB-A	CSB-1	CSB-2	CSB-3	No found
		Cyprinidae	Gobioninae	Hemibarbus maculatus	NC_018534.1	933	34.8339	0.0131579	-0.187692	-0.0701035		1	64	79	coreTAS (M)	CSB-F	CSB-E	CSB-D		CSB-B	CSB-A	CSB-1	CSB-2	CSB-3	1	50	20	70	16	3.1	17	86	11	70	43	5	7	43	1.57
		Cyprinidae	Gobioninae	Hemibarbus medius	NC_024527.1	932	34.9785	0.0132013	-0.190184	-0.0694134		1	63	78	coreTAS (M)	CSB-F	CSB-E	CSB-D	CSB-C	CSB-B	CSB-A	CSB-1	CSB-2	CSB-3	1	50	19	69	16	3.1	17	86	11	70	43	5	7	43	1.57
		Cyprinidae	Gobioninae	Hemibarbus mylodon	NC_007786.2	928	35.1293	0	-0.165644	0		1	62	77	coreTAS (M)	CSB-F	CSB-E	CSB-D	CSB-C	CSB-B	CSB-A	CSB-1	CSB-2	CSB-3	No found
		Cyprinidae	Gobioninae	Hemibarbus umbrifer	NC_022192.1	932	35.3004	0.00829187	-0.18541	-0.0447217		1	63	78	coreTAS (M)	CSB-F	CSB-E	CSB-D	CSB-C	CSB-B	CSB-A	CSB-1	CSB-2	CSB-3	1	50	19	69	16	3.1	17	86	11	70	43	5	7	43	1.57
		Cyprinidae	Gobioninae	Ladislavia taczanowskii	NC_024634.1	934	35.3319	0.0165563	-0.212121	-0.0780511		1	65	80	coreTAS (M)	CSB-F	CSB-E	CSB-D	CSB-C	CSB-B	CSB-A		CSB-2	CSB-3	No found
		Cyprinidae	Gobioninae	Microphysogobio alticorpus	NC_021451.1	890	32.4719	0.00166389	-0.183391	-0.00907293		1	62	77	coreTAS (M)	CSB-F	CSB-E	CSB-D		CSB-B	CSB-A	CSB-1	CSB-2	CSB-3	1	68	2	70	17	4.1	16	75	15	59	37	8	13	40	1.75
		Cyprinidae	Gobioninae	Microphysogobio brevirostris	NC_022704.1	929	34.9839	-0.00662252	-0.187692	0.0352839		1	64	79	coreTAS (M)	CSB-F	CSB-E	CSB-D		CSB-B	CSB-A	CSB-1	CSB-2	CSB-3	1	60	12	72	17	3.5	17	77	18	72	39	8	9	42	1.68
		Cyprinidae	Gobioninae	Microphysogobio fukiensis	NC_024930.1	929	32.6157	0	-0.194719	0		1	64	79	coreTAS (M)	CSB-F	CSB-E	CSB-D	CSB-C	CSB-B	CSB-A	CSB-1	CSB-2	CSB-3	No found
		Cyprinidae	Gobioninae	Microphysogobio koreensis	NC_014880.1	928	33.8362	-0.00325733	-0.171975	0.0189408		1	64	79	coreTAS (M)	CSB-F	CSB-E	CSB-D	CSB-C	CSB-B	CSB-A	CSB-1	CSB-2	CSB-3	No found
		Cyprinidae	Gobioninae	Microphysogobio longidorsalis	NC_022191.1	926	35.2052	0.00666667	-0.177914	-0.0374713		2			coreTAS (M)	CSB-F	CSB-E	CSB-D	CSB-C	CSB-B	CSB-A	CSB-1	CSB-2	CSB-3	No found
		Cyprinidae	Gobioninae	Microphysogobio tafangensis	NC_023461.1	929	35.0915	0.00829187	-0.184049	-0.0450525		1	63	78	coreTAS (M)	CSB-F	CSB-E	CSB-D	CSB-C	CSB-B	CSB-A	CSB-1	CSB-2	CSB-3	1	67	1	68	17	4	16	73	17	57	39	10	13	36	1.78
		Cyprinidae	Gobioninae	Microphysogobio yaluensis	NC_027165.1	923	34.8862	0.00499168	-0.180124	-0.0277124		1	64	79	coreTAS (M)	CSB-F	CSB-E	CSB-D	CSB-C	CSB-B	CSB-A		CSB-2	CSB-3	1	60	12	72	17	3.5	17	70	18	54	37	9	9	42	1.71
		Cyprinidae	Gobioninae	Paracanthobrama guichenoti	NC_024430.1	932	31.6524	-0.00156986	-0.261017	0.00601439		1	63	78	coreTAS (M)	CSB-F	CSB-E	CSB-D	CSB-C	CSB-B	CSB-A	CSB-1	CSB-2	CSB-3	No found
		Cyprinidae	Gobioninae	Platysmacheilus exiguus	NC_024163.1	927	32.5782	0.0016	-0.192053	-0.00833103		1	64	79	coreTAS (M)	CSB-F	CSB-E	CSB-D	CSB-C	CSB-B	CSB-A	CSB-1	CSB-2	CSB-3	No found
		Cyprinidae	Gobioninae	Platysmacheilus nudiventris	NC_025631.1	925	33.9459	0.0163934	-0.237179	-0.0691183		1	65	80	coreTAS (M)	CSB-F	CSB-E	CSB-D	CSB-C	CSB-B	CSB-A	CSB-1	CSB-2	CSB-3	No found
		Cyprinidae	Gobioninae	Pseudogobio esocinus	NC_013759.1	927	33.4412	0.00162075	-0.206452	-0.00785049		1	64	79	coreTAS (M)	CSB-F	CSB-E	CSB-D		CSB-B	CSB-A	CSB-1	CSB-2	CSB-3	No found
		Cyprinidae	Gobioninae	Pseudopungtungia nigra	NC_011161.1	928	35.3448	0.01	-0.219512	-0.0455556		1	64	79	coreTAS (LS)	CSB-F	CSB-E	CSB-D	CSB-C	CSB-B	CSB-A	CSB-1	CSB-2	CSB-3	No found
		Cyprinidae	Gobioninae	Pseudopungtungia tenuicorpus	NC_014873.1	922	33.8395	0.0163934	-0.237179	-0.0691183		1	64	79	coreTAS (M)	CSB-F	CSB-E	CSB-D		CSB-B	CSB-A		CSB-2	CSB-3	No found
		Cyprinidae	Gobioninae	Pseudorasbora elongata	NC_021769.1	912	31.6886	0.00160514	-0.217993	-0.00736324		1	45	60	coreTAS (M)	CSB-F	CSB-E	CSB-D		CSB-B	CSB-A	CSB-1	CSB-2	CSB-3	No found
		Cyprinidae	Gobioninae	Pseudorasbora parva	NC_015614.1	931	33.7272	0.0178282	-0.248408	-0.0717699		1	64	79	coreTAS (M)	CSB-F	CSB-E	CSB-D	CSB-C	CSB-B	CSB-A	CSB-1	CSB-2	CSB-3	No found
		Cyprinidae	Gobioninae	Pseudorasbora pumila	NC_008665.1	929	31.5393	0.0157233	-0.262799	-0.0598301		1	63	78	coreTAS (M)	CSB-F	CSB-E	CSB-D	CSB-C	CSB-B	CSB-A	CSB-1	CSB-2	CSB-3	1	44	130	174	23	2	23	84	16	60	53	2	0	44	1.13
		Cyprinidae	Gobioninae	Pungtungia herzi	NC_008664.1	995	34.3719	0.0321593	-0.239766	-0.134128		1	131	146	coreTAS (LS)	CSB-F	CSB-E	CSB-D		CSB-B	CSB-A	CSB-1	CSB-2	CSB-3	No found
		Cyprinidae	Gobioninae	Rhinogobio cylindricus	NC_024540.1	930	34.086	0.00489396	-0.223975	-0.0218505		1	62	77	coreTAS (M)	CSB-F	CSB-E	CSB-D		CSB-B	CSB-A	CSB-1	CSB-2	CSB-3	No found
		Cyprinidae	Gobioninae	Rhinogobio typus	NC_024423.1	925	33.7297	-0.00489396	-0.217949	0.0224547		1	61	76	coreTAS (M)	CSB-F	CSB-E	CSB-D	CSB-C	CSB-B	CSB-A	CSB-1	CSB-2	CSB-3	No found
		Cyprinidae	Gobioninae	Rhinogobio ventralis	NC_022720.1	921	33.6591	-0.00490998	-0.225806	0.0217442		1	60	75	coreTAS (M)	CSB-F	CSB-E	CSB-D	CSB-C	CSB-B	CSB-A	CSB-1	CSB-2	CSB-3	No found
		Cyprinidae	Gobioninae	Romanogobio ciscaucasicus	NC_031558.1	928	33.4052	-0.00647249	-0.193548	0.0334412		1	65	80	coreTAS (M)	CSB-F	CSB-E	CSB-D	CSB-C	CSB-B	CSB-A	CSB-1	CSB-2	CSB-3	No found
		Cyprinidae	Gobioninae	Romanogobio tenuicorpus	NC_022930.1	924	34.8485	0.013289	-0.167702	-0.079242		1	63	78	coreTAS (M)	CSB-F	CSB-E	CSB-D	CSB-C	CSB-B	CSB-A	CSB-1	CSB-2	CSB-3	1	59	12	71	18	3.5	18	74	17	65	40	6	10	43	1.64
		Cyprinidae	Gobioninae	Sarcocheilichthys biwaensis	NC_033918.1	1000	34.1	0.0713202	-0.208211	-0.342538		1	64	79	coreTAS (M)	CSB-F	CSB-E	CSB-D	CSB-C	CSB-B	CSB-A	CSB-1	CSB-2	CSB-3	No found
		Cyprinidae	Gobioninae	Sarcocheilichthys lacustris	NC_022934.1	1010	32.3762	0.0512445	-0.204893	-0.250104		1	64	79	coreTAS (M)	CSB-F	CSB-E	CSB-D	CSB-C	CSB-B	CSB-A	CSB-1	CSB-2	CSB-3	No found
		Cyprinidae	Gobioninae	Sarcocheilichthys nigripinnis	NC_020608.1	1008	31.5476	0.0405797	-0.157233	-0.258087		1	64	79	coreTAS (M)	CSB-F	CSB-E	CSB-D	CSB-C	CSB-B	CSB-A	CSB-1	CSB-2	CSB-3	No found
		Cyprinidae	Gobioninae	Sarcocheilichthys parvus	NC_018786.1	1008	32.0437	0.00437956	-0.188854	-0.0231901		1	65	80	coreTAS (M)	CSB-F	CSB-E	CSB-D	CSB-C	CSB-B	CSB-A	CSB-1	CSB-2	CSB-3	1	141	98	239	73	1.9	73	85	5	198	47	12	6	33	1.67
		Cyprinidae	Gobioninae	Sarcocheilichthys sinensis	NC_022475.1	1011	32.4431	0.0541728	-0.207317	-0.261304		1	64	79	coreTAS (M)	CSB-F	CSB-E	CSB-D	CSB-C	CSB-B	CSB-A	CSB-1	CSB-2	CSB-3	No found
		Cyprinidae	Gobioninae	Sarcocheilichthys variegatus microoculus	NC_004694.1	1000	34.1	0.0713202	-0.208211	-0.342538		1	64	79	coreTAS (M)	CSB-F	CSB-E	CSB-D		CSB-B	CSB-A	CSB-1	CSB-2	CSB-3	No found
		Cyprinidae	Gobioninae	Saurogobio dabryi	NC_022845.1	926	34.4492	-0.00494234	-0.197492	0.0250255		1	64	79	coreTAS (M)	CSB-F	CSB-E	CSB-D		CSB-B	CSB-A	CSB-1	CSB-2	CSB-3	No found
		Cyprinidae	Gobioninae	Saurogobio dumerili	NC_022187.1	928	32.9741	0.0128617	-0.169935	-0.0756864		1	64	79	coreTAS (M)	CSB-F	CSB-E	CSB-D		CSB-B	CSB-A	CSB-1	CSB-2	CSB-3	No found
		Cyprinidae	Gobioninae	Sawbwa resplendens	NC_031526.1	919	33.4059	0.0392157	-0.192182	-0.204055		1	51	66	coreTAS (M)	CSB-F	CSB-E	CSB-D		CSB-B	CSB-A	CSB-1	CSB-2	CSB-3	No found
		Cyprinidae	Gobioninae	Scaphiodonichthys acanthopterus	NC_018789.1	941	33.9001	0.0675241	-0.222571	-0.303383		0				CSB-F	CSB-E	CSB-D		CSB-B	CSB-A	CSB-1	CSB-2	CSB-3	1	24	818	842	2	12.5	2	100	0	50	48	0	0	52	1
		Cyprinidae	Incetae	Discherodontus ashmeadi	NC_031590.1	921	32.139	0.0144	-0.121622	-0.1184		1	45	60	coreTAS (M)	CSB-F	CSB-E	CSB-D	CSB-C	CSB-B	CSB-A	CSB-1	CSB-2	CSB-3	1	30	20	50	16	1.9	16	100	0	62	38	9	12	38	1.77
		Cyprinidae	Labeoninae	Akrokolioplax bicornis	NC_029448.1	851	32.1974	0.0606586	-0.138686	-0.43738		0				CSB-F	CSB-E	CSB-D		CSB-B	CSB-A	CSB-1	CSB-2	CSB-3	1	37	63	100	19	2	19	85	10	51	42	10	5	42	1.62
		Cyprinidae	Labeoninae	Albulichthys albuloides	NC_031557.1	925	30.9189	0.0610329	-0.230769	-0.264476		1	275	290	coreTAS (LS)	CSB-F	CSB-E	CSB-D		CSB-B	CSB-A	CSB-1	CSB-2	CSB-3	1	27	807	834	2	14	2	100	0	56	50	0	0	50	1
		Cyprinidae	Labeoninae	Bangana decora	NC_026221.1	935	34.2246	0.0569106	-0.21875	-0.260163		0				CSB-F	CSB-E	CSB-D	CSB-C	CSB-B	CSB-A	CSB-1	CSB-2	CSB-3	1	24	810	834	2	12.5	2	100	0	50	48	0	0	52	1
		Cyprinidae	Labeoninae	Bangana tungting	NC_027069.1	887	31.4543	-0.0263158	-0.197133	0.133493		0				CSB-F	CSB-E	CSB-D	CSB-C	CSB-B	CSB-A	CSB-1	CSB-2	CSB-3	1	26	807	833	2	13.5	2	100	0	54	48	0	0	51	1
		Cyprinidae	Labeoninae	Catla catla	NC_016892.1	927	35.5987	0.038526	-0.212121	-0.181622		0				CSB-F	CSB-E	CSB-D	CSB-C	CSB-B	CSB-A	CSB-1	CSB-2	CSB-3	No found
		Cyprinidae	Labeoninae	Catlocarpio siamensis	NC_031523.1	889	30.8211	0.0699187	-0.270073	-0.258888		1	24	39	coreTAS (M)	CSB-F	CSB-E	CSB-D	CSB-C	CSB-B	CSB-A	CSB-1	CSB-2	CSB-3	No found
		Cyprinidae	Labeoninae	Cirrhinus cirrhosus	NC_033964.1	923	32.5027	0.0176565	-0.226667	-0.0778963		0				CSB-F	CSB-E	CSB-D	CSB-C	CSB-B	CSB-A	CSB-1	CSB-2	CSB-3	No found
		Cyprinidae	Labeoninae	Cirrhinus microlepis	NC_031608.1	912	32.1272	0.0436187	-0.221843	-0.19662		0				CSB-F	CSB-E	CSB-D	CSB-C	CSB-B	CSB-A	CSB-1	CSB-2	CSB-3	1	25	789	814	2	13	2	100	0	52	50	0	0	50	1
		Cyprinidae	Labeoninae	Cirrhinus molitorella	NC_022182.1	944	34.0042	0.0433387	-0.221184	-0.19594		1	384	399	coreTAS (LS)	CSB-F	CSB-E	CSB-D	CSB-C	CSB-B	CSB-A	CSB-1	CSB-2	CSB-3	1	24	817	841	2	12.5	2	100	0	50	48	0	0	52	1
		Cyprinidae	Labeoninae	Cirrhinus mrigala	NC_017611.1	919	32.8618	0.0145867	-0.225166	-0.0647822		0				CSB-F	CSB-E	CSB-D	CSB-C	CSB-B	CSB-A	CSB-1	CSB-2	CSB-3	No found
		Cyprinidae	Labeoninae	Cirrhinus mrigala x Labeo rohita	NC_025930.1	929	32.6157	0.0255591	-0.240924	-0.106088		0				CSB-F	CSB-E	CSB-D	CSB-C	CSB-B	CSB-A	CSB-1	CSB-2	CSB-3	1	27	809	836	2	14	2	100	0	56	50	0	0	50	1
		Cyprinidae	Labeoninae	Cirrhinus reba	NC_029445.1	931	32.4382	0.0111288	-0.172185	-0.0646325		1	792	807	coreTAS (M)	CSB-F	CSB-E	CSB-D	CSB-C	CSB-B	CSB-A	CSB-1	CSB-2	CSB-3	1	24	808	832	2	12.5	2	100	0	50	48	0	0	52	1
		Cyprinidae	Labeoninae	Crossocheilus atrilimes	NC_029447.1	932	34.7639	0.0493421	-0.253086	-0.194961		1	785	800	coreTAS (LS)	CSB-F	CSB-E	CSB-D	CSB-C	CSB-B	CSB-A	CSB-1	CSB-2	CSB-3	1	26	806	832	2	13.5	2	100	0	54	48	0	0	51	1
		Cyprinidae	Labeoninae	Crossocheilus langei	NC_029443.1	913	34.6112	0.0720268	-0.265823	-0.270958		0				CSB-F	CSB-E	CSB-D		CSB-B	CSB-A	CSB-1	CSB-2	CSB-3	No found
		Cyprinidae	Labeoninae	Crossocheilus reticulatus	NC_031624.1	929	35.1991	0.0797342	-0.253823	-0.314134		1	279	294	coreTAS (LS)	CSB-F	CSB-E	CSB-D		CSB-B	CSB-A	CSB-1	CSB-2	CSB-3	1	26	802	828	2	13.5	2	100	0	54	48	0	0	51	1
		Cyprinidae	Labeoninae	Crossocheilus siamensis	NC_031827.1	923	34.3445	0.0759076	-0.242902	-0.312503		0				CSB-F	CSB-E	CSB-D	CSB-C	CSB-B	CSB-A		CSB-2	CSB-3	No found
		Cyprinidae	Labeoninae	Discocheilus wui	NC_045066.1	934	31.7987	-0.0204082	-0.212121	0.0962099		1	69	84	coreTAS (M)	CSB-F	CSB-E	CSB-D	CSB-C	CSB-B	CSB-A	CSB-1	CSB-2	CSB-3	No found
		Cyprinidae	Labeoninae	Discogobio laticeps	NC_045918.1	939	31.4164	-0.0217391	-0.2	0.108696		1	69	84	coreTAS (M)	CSB-F	CSB-E	CSB-D	CSB-C	CSB-B	CSB-A	CSB-1	CSB-2	CSB-3	1	26	811	837	2	13.5	2	100	0	54	48	0	0	51	1
		Cyprinidae	Labeoninae	Discogobio longibarbatus	NC_036301.1	936	33.1197	-0.00638978	-0.2	0.0319489		1	68	83	coreTAS (M)	CSB-F	CSB-E	CSB-D	CSB-C	CSB-B	CSB-A	CSB-1	CSB-2	CSB-3	No found
		Cyprinidae	Labeoninae	Discogobio tetrabarbatus	NC_024578.1	936	32.1581	-0.0110236	-0.196013	0.0562392		1	69	84	coreTAS (M)	CSB-F	CSB-E	CSB-D	CSB-C	CSB-B	CSB-A	CSB-1	CSB-2	CSB-3	1	24	811	835	2	12.5	2	100	0	50	48	0	0	52	1
		Cyprinidae	Labeoninae	Discogobio yunnanensis	NC_025319.1	943	31.7073	-0.0248447	-0.197324	0.125908		1	69	84	coreTAS (M)	CSB-F	CSB-E	CSB-D		CSB-B	CSB-A	CSB-1	CSB-2	CSB-3	1	30	811	841	2	15.5	2	100	0	62	48	0	0	51	1
		Cyprinidae	Labeoninae	Discolabeo wuluoheensis	NC_045067.1	931	32.116	-0.0126582	-0.217391	0.0582278		1	68	83	coreTAS (M)	CSB-F	CSB-E	CSB-D		CSB-B	CSB-A	CSB-1	CSB-2	CSB-3	No found
		Cyprinidae	Labeoninae	Epalzeorhynchos frenatus	NC_033962.1	807	31.4746	-0.0307414	-0.228346	0.134626		2			coreTAS (LS)	CSB-F	CSB-E	CSB-D	CSB-C	CSB-B	CSB-A	CSB-1	CSB-2	CSB-3	No found
		Cyprinidae	Labeoninae	Garra congoensis	NC_031535.1	858	34.6154	0.0695187	-0.252525	-0.275294		0				CSB-F	CSB-E	CSB-D	CSB-C	CSB-B	CSB-A	CSB-1	CSB-2	CSB-3	No found
		Cyprinidae	Labeoninae	Garra flavatra	NC_022953.1	847	34.7107	0.0198915	-0.210884	-0.0943242		2			coreTAS (M)	CSB-F	CSB-E	CSB-D		CSB-B	CSB-A	CSB-1	CSB-2	CSB-3	No found
		Cyprinidae	Labeoninae	Garra imberba	NC_025562.1	938	33.9019	0.00645161	-0.201258	-0.0320565		1	66	81	coreTAS (M)	CSB-F	CSB-E	CSB-D		CSB-B	CSB-A	CSB-1	CSB-2	CSB-3	1	24	811	835	2	12.5	2	100	0	50	48	0	0	52	1
		Cyprinidae	Labeoninae	Garra kempi	NC_028426.1	1450	31.3793	0.0894472	-0.279121	-0.320461		1	1185	1200	coreTAS (M)	CSB-F	CSB-E	CSB-D	CSB-C	CSB-B	CSB-A	CSB-1	CSB-2	CSB-3	2
		Cyprinidae	Labeoninae	Garra orientalis	NC_021935.1	1704	32.3944	0.0989583	-0.300725	-0.329066		0				CSB-F	CSB-E	CSB-D		CSB-B	CSB-A	CSB-1	CSB-2	CSB-3	2
		Cyprinidae	Labeoninae	Garra poecilura	NC_031628.1	1110	30.9009	0.0352021	-0.206997	-0.170061		6			coreTAS (M)	CSB-F	CSB-E	CSB-D		CSB-B	CSB-A	CSB-1	CSB-2	CSB-3	1	405	33	438	68	6	68	97	0	753	41	13	8	36	1.75
		Cyprinidae	Labeoninae	Garra qiaojiensis	NC_028403.1	905	33.0387	0.0627063	-0.257525	-0.243496		1	213	228	coreTAS (LS)	CSB-F	CSB-E	CSB-D		CSB-B	CSB-A	CSB-1	CSB-2	CSB-3	1	30	37	67	16	1.9	16	93	0	53	35	9	9	45	1.7
		Cyprinidae	Labeoninae	Garra rufa	NC_022941.1	855	36.3743	0.0441176	-0.189711	-0.232552		0				CSB-F	CSB-E	CSB-D		CSB-B	CSB-A	CSB-1	CSB-2	CSB-3	No found
		Cyprinidae	Labeoninae	Garra salweenica	NC_033389.1	828	33.2126	0.0379747	-0.214545	-0.177001		0				CSB-F	CSB-E	CSB-D		CSB-B	CSB-A	CSB-1	CSB-2	CSB-3	No found
		Cyprinidae	Labeoninae	Garra spilota	NC_022944.1	864	34.6065	0.0761062	-0.210702	-0.361202		1	68	83	coreTAS (M)	CSB-F	CSB-E	CSB-D		CSB-B	CSB-A	CSB-1	CSB-2	CSB-3	No found
		Cyprinidae	Labeoninae	Garra tibetana	NC_045032.1	897	33.5563	0.0234899	-0.215947	-0.108776		1	20	35	coreTAS (LS)	CSB-F	CSB-E	CSB-D		CSB-B	CSB-A	CSB-1	CSB-2	CSB-3	No found
		Cyprinidae	Labeoninae	Incisilabeo behri	NC_031607.1	938	30.597	-0.00460829	-0.198606	0.0232032		0				CSB-F	CSB-E	CSB-D	CSB-C	CSB-B	CSB-A	CSB-1	CSB-2	CSB-3	1	24	813	837	2	12.5	2	100	0	50	48	0	0	52	1
		Cyprinidae	Labeoninae	Ischikauia steenackeri	NC_008667.1	934	34.4754	0.0359477	-0.198758	-0.180862		1	65	80	coreTAS (M)	CSB-F	CSB-E	CSB-D	CSB-C	CSB-B	CSB-A	CSB-1	CSB-2	CSB-3	No found
		Cyprinidae	Labeoninae	Labeo altivelis	NC_029444.1	936	32.5855	0.0206022	-0.180328	-0.114249		0				CSB-F	CSB-E	CSB-D	CSB-C	CSB-B	CSB-A	CSB-1	CSB-2	CSB-3	1	25	809	834	2	13	2	100	0	52	50	0	0	50	1
		Cyprinidae	Labeoninae	Labeo angra	NC_022945.1	932	33.2618	-0.0160772	-0.212903	0.075514		0				CSB-F	CSB-E	CSB-D		CSB-B	CSB-A	CSB-1	CSB-2	CSB-3	No found
		Cyprinidae	Labeoninae	Labeo bata	NC_015193.1	941	32.4123	0.0345912	-0.239344	-0.144525		0				CSB-F	CSB-E	CSB-D		CSB-B	CSB-A	CSB-1	CSB-2	CSB-3	1	24	815	839	2	12.5	2	100	0	50	48	0	0	52	1
		Cyprinidae	Labeoninae	Labeo batesii	NC_008656.1	1005	31.8408	0.0510949	-0.25625	-0.199395		0				CSB-F	CSB-E	CSB-D		CSB-B	CSB-A	CSB-1	CSB-2	CSB-3	1	27	885	912	2	14	2	100	0	56	50	0	0	50	1
		Cyprinidae	Labeoninae	Labeo boggut	NC_029450.1	937	33.191	0.0159744	-0.189711	-0.0842043		0				CSB-F	CSB-E	CSB-D		CSB-B	CSB-A	CSB-1	CSB-2	CSB-3	1	24	813	837	2	12.5	2	100	0	50	48	0	0	52	1
		Cyprinidae	Labeoninae	Labeo calbasu	NC_017614.1	932	34.4421	0.0507365	-0.214953	-0.236035		0				CSB-F	CSB-E	CSB-D		CSB-B	CSB-A	CSB-1	CSB-2	CSB-3	1	24	808	832	2	12.5	2	100	0	50	48	0	0	52	1
		Cyprinidae	Labeoninae	Labeo chrysophekadion	NC_022942.1	932	35.3004	0.0414594	-0.179331	-0.231189		0				CSB-F	CSB-E	CSB-D		CSB-B	CSB-A	CSB-1	CSB-2	CSB-3	No found
		Cyprinidae	Labeoninae	Labeo coubie	NC_033963.1	940	33.8298	0.0385852	-0.232704	-0.165812		0				CSB-F	CSB-E	CSB-D	CSB-C	CSB-B	CSB-A	CSB-1	CSB-2	CSB-3	1	27	811	838	2	14	2	100	0	56	50	0	0	50	1
		Cyprinidae	Labeoninae	Labeo cyclorhynchus	NC_022949.1	939	33.2268	0.0526316	-0.211538	-0.248804		0				CSB-F	CSB-E	CSB-D	CSB-C	CSB-B	CSB-A	CSB-1	CSB-2	CSB-3	1	27	810	837	2	14	2	100	0	56	50	0	0	50	1
		Cyprinidae	Labeoninae	Labeo cylindricus	NC_031536.1	930	32.3656	0.0333863	-0.196013	-0.170327		0				CSB-F	CSB-E	CSB-D	CSB-C	CSB-B	CSB-A	CSB-1	CSB-2	CSB-3	1	24	806	830	2	12.5	2	100	0	50	48	0	0	52	1
		Cyprinidae	Labeoninae	Labeo dussumieri	NC_031622.1	943	33.8282	0.0320513	-0.197492	-0.162291		0				CSB-F	CSB-E	CSB-D	CSB-C	CSB-B	CSB-A	CSB-1	CSB-2	CSB-3	1	24	816	840	2	12.5	2	100	0	50	48	0	0	52	1
		Cyprinidae	Labeoninae	Labeo fimbriatus	NC_026217.1	943	33.9343	0.0208668	-0.16875	-0.123655		0				CSB-F	CSB-E	CSB-D	CSB-C	CSB-B	CSB-A	CSB-1	CSB-2	CSB-3	1	24	816	840	2	12.5	2	100	0	50	48	0	0	52	1
		Cyprinidae	Labeoninae	Labeo gonius	NC_027856.1	943	33.9343	0.0208668	-0.16875	-0.123655		0				CSB-F	CSB-E	CSB-D	CSB-C	CSB-B	CSB-A	CSB-1	CSB-2	CSB-3	1	24	816	840	2	12.5	2	100	0	50	48	0	0	52	1
		Cyprinidae	Labeoninae	Labeo lineatus	NC_022956.1	939	33.5463	0.0352564	-0.187302	-0.188233		0				CSB-F	CSB-E	CSB-D	CSB-C	CSB-B	CSB-A	CSB-1	CSB-2	CSB-3	1	25	812	837	2	13	2	100	0	52	50	0	0	50	1
		Cyprinidae	Labeoninae	Labeo nasus	NC_029449.1	930	31.6129	0.0283019	-0.231293	-0.122364		0				CSB-F	CSB-E	CSB-D		CSB-B	CSB-A	CSB-1	CSB-2	CSB-3	1	25	804	829	2	13	2	100	0	52	50	0	0	50	1
		Cyprinidae	Labeoninae	Labeo pangusia	NC_029451.1	934	33.5118	0.0466989	-0.246006	-0.189828		0				CSB-F	CSB-E	CSB-D	CSB-C	CSB-B	CSB-A	CSB-1	CSB-2	CSB-3	No found
		Cyprinidae	Labeoninae	Labeo pierrei	NC_022943.1	1081	32.6549	0.0824176	-0.25779	-0.319708		1	221	236	coreTAS (LS)	CSB-F	CSB-E	CSB-D	CSB-C	CSB-B	CSB-A	CSB-1	CSB-2	CSB-3	2
		Cyprinidae	Labeoninae	Labeo rohita	NC_017608.1	948	33.9662	0.0607029	-0.273292	-0.222117		0				CSB-F	CSB-E	CSB-D	CSB-C	CSB-B	CSB-A	CSB-1	CSB-2	CSB-3	2
		Cyprinidae	Labeoninae	Labeo senegalensis	NC_008657.1	936	33.6538	0.0434783	-0.187302	-0.23213		0				CSB-F	CSB-E	CSB-D	CSB-C	CSB-B	CSB-A	CSB-1	CSB-2	CSB-3	1	25	809	834	2	13	2	100	0	52	50	0	0	50	1
		Cyprinidae	Labeoninae	Labeobarbus intermedius	NC_031531.1	927	32.1467	0.00794913	-0.221477	-0.0358915		0				CSB-F	CSB-E	CSB-D	CSB-C	CSB-B	CSB-A	CSB-1	CSB-2	CSB-3	2
		Cyprinidae	Labeoninae	Labiobarbus leptocheilus	NC_022954.1	934	34.1542	0.0308943	-0.22884	-0.135004		0				CSB-F	CSB-E	CSB-D	CSB-C	CSB-B	CSB-A	CSB-1	CSB-2	CSB-3	1	24	810	834	2	12.5	2	100	0	50	48	0	0	52	1
		Cyprinidae	Labeoninae	Labiobarbus lineatus	NC_022955.1	935	33.7968	0.0242326	-0.221519	-0.109393		0				CSB-F	CSB-E	CSB-D	CSB-C	CSB-B	CSB-A	CSB-1	CSB-2	CSB-3	1	24	808	832	2	12.5	2	100	0	50	48	0	0	52	1
		Cyprinidae	Labeoninae	Labiobarbus ocellatus	NC_022947.1	939	34.1853	-0.012945	-0.233645	0.0554045		0				CSB-F	CSB-E	CSB-D	CSB-C	CSB-B	CSB-A	CSB-1	CSB-2	CSB-3	1	24	813	837	2	12.5	2	100	0	50	48	0	0	52	1
		Cyprinidae	Labeoninae	Labiobarbus spilopleura	NC_031533.1	933	33.6549	0.0242326	-0.242038	-0.100119		0				CSB-F	CSB-E	CSB-D	CSB-C	CSB-B	CSB-A	CSB-1	CSB-2	CSB-3	1	24	810	834	2	12.5	2	100	0	50	48	0	0	52	1
		Cyprinidae	Labeoninae	Osteochilus hasseltii	NC_029442.1	863	33.1402	-0.0190641	-0.188811	0.100969		0				CSB-F	CSB-E	CSB-D	CSB-C	CSB-B	CSB-A	CSB-1	CSB-2	CSB-3	1	26	736	762	2	13.5	2	100	0	54	48	0	0	51	1
		Cyprinidae	Labeoninae	Osteochilus nashii	NC_022946.1	935	32.2995	-0.00473934	-0.218543	0.0216861		0				CSB-F	CSB-E	CSB-D	CSB-C	CSB-B	CSB-A	CSB-1	CSB-2	CSB-3	1	26	807	833	2	13.5	2	100	0	54	48	0	0	51	1
		Cyprinidae	Labeoninae	Osteochilus pentalineatus	NC_031625.1	917	34.2421	0.0182421	-0.216561	-0.0842357		0				CSB-F	CSB-E	CSB-D	CSB-C	CSB-B	CSB-A	CSB-1	CSB-2	CSB-3	2
		Cyprinidae	Labeoninae	Osteochilus salsburyi	NC_021385.1	941	31.881	-0.00780031	-0.24	0.0325013		1	586	601	coreTAS (LS)	CSB-F	CSB-E	CSB-D		CSB-B	CSB-A	CSB-1	CSB-2	CSB-3	1	29	814	843	2	15	2	100	0	60	50	0	0	50	1
		Cyprinidae	Labeoninae	Osteochilus schlegelii	NC_022951.1	918	32.8976	0.025974	-0.271523	-0.0956604		1	49	64	coreTAS (M)	CSB-F	CSB-E	CSB-D	CSB-C	CSB-B	CSB-A	CSB-1	CSB-2	CSB-3	1	26	792	818	2	13.5	2	100	0	54	48	0	0	51	1
		Cyprinidae	Labeoninae	Oxygymnocypris stewartii	NC_022718.1	935	36.0428	0.00668896	-0.192878	-0.0346797		0				CSB-F	CSB-E	CSB-D	CSB-C	CSB-B	CSB-A	CSB-1	CSB-2	CSB-3	No found
		Cyprinidae	Labeoninae	Parasinilabeo assimilis	NC_025947.1	940	33.5106	-0.008	-0.206349	0.0387692		1	70	85	coreTAS (M)	CSB-F	CSB-E	CSB-D	CSB-C	CSB-B	CSB-A	CSB-1	CSB-2	CSB-3	1	26	812	838	2	13.5	2	100	0	54	48	0	0	51	1
		Cyprinidae	Labeoninae	Pseudogyrinocheilus prochilus	NC_024588.1	937	33.5112	-0.0176565	-0.178344	0.0990025		0				CSB-F	CSB-E	CSB-D	CSB-C	CSB-B	CSB-A	CSB-1	CSB-2	CSB-3	1	26	809	835	2	13.5	2	100	0	54	48	0	0	51	1
		Cyprinidae	Labeoninae	Rectoris posehensis	NC_033390.1	937	33.0843	-0.00797448	-0.2	0.0398724		1	118	133	coreTAS (M)	CSB-F	CSB-E	CSB-D	CSB-C	CSB-B	CSB-A	CSB-1	CSB-2	CSB-3	No found
		Cyprinidae	Labeoninae	Rhinichthys atratulus	NC_033943.1	977	36.5404	-0.0193548	-0.204482	0.0946531		0				CSB-F	CSB-E	CSB-D	CSB-C	CSB-B	CSB-A	CSB-1	CSB-2	CSB-3	No found
		Cyprinidae	Labeoninae	Semilabeo notabilis	NC_045916.1	937	33.2978	0.0144	-0.224359	-0.0641829		0				CSB-F	CSB-E	CSB-D	CSB-C	CSB-B	CSB-A		CSB-2	CSB-3	No found
		Cyprinidae	Labeoninae	Semilabeo obscurus	NC_037408.1	937	32.9776	0.00955414	-0.223301	-0.0427859		0				CSB-F	CSB-E	CSB-D	CSB-C	CSB-B	CSB-A		CSB-2	CSB-3	No found
		Cyprinidae	Labeoninae	Semotilus atromaculatus	NC_033946.1	948	35.443	-0.0359477	-0.142857	0.251634		1	65	80	coreTAS (M)	CSB-F	CSB-E	CSB-D	CSB-C	CSB-B	CSB-A		CSB-2	CSB-3	No found
		Cyprinidae	Labeoninae	Sinilabeo rendahli	NC_028169.1	922	31.128	0.00472441	-0.247387	-0.0190973		0				CSB-F	CSB-E	CSB-D	CSB-C	CSB-B	CSB-A		CSB-2	CSB-3	No found
		Cyprinidae	Labeoninae	Sinocrossocheilus bamaensis	NC_034789.1	924	34.1991	-0.0460526	-0.151899	0.30318		1	56	71	coreTAS (M)	CSB-F	CSB-E	CSB-D	CSB-C	CSB-B	CSB-A	CSB-1	CSB-2	CSB-3	No found
		Cyprinidae	Labeoninae	Sinocrossocheilus labiatus	NC_030247.1	944	31.4619	-0.0417311	-0.178451	0.233851		1	67	82	coreTAS (M)	CSB-F	CSB-E	CSB-D	CSB-C	CSB-B	CSB-A	CSB-1	CSB-2	CSB-3	1	30	812	842	2	15.5	2	100	0	62	48	0	0	51	1
		Cyprinidae	Labeoninae	Sinocrossocheilus liuchengensis	NC_045943.1	937	33.9381	0.0145396	-0.213836	-0.0679939		0				CSB-F	CSB-E	CSB-D	CSB-C	CSB-B	CSB-A	CSB-1	CSB-2	CSB-3	No found
		Cyprinidae	Labeoninae	Tariqilabeo burmanicus	NC_029446.1	848	32.5472	0.048951	-0.144928	-0.337762		0				CSB-F	CSB-E	CSB-D	CSB-C	CSB-B	CSB-A	CSB-1	CSB-2	CSB-3	1	37	62	99	19	2	19	85	10	51	42	10	5	42	1.62
		Cyprinidae	Labeoninae	Thynnichthys polylepis	NC_022952.1	940	33.9362	0.0434783	-0.316614	-0.137322		0				CSB-F	CSB-E	CSB-D	CSB-C	CSB-B	CSB-A	CSB-1	CSB-2	CSB-3	1	43	796	839	2	22	2	100	0	88	50	0	0	50	1
		Cyprinidae	Labeoninae	Thynnichthys thynnoides	NC_031609.1	930	32.5806	0.0558214	-0.287129	-0.194412		0				CSB-F	CSB-E	CSB-D	CSB-C	CSB-B	CSB-A	CSB-1	CSB-2	CSB-3	1	38	795	833	2	19.5	2	100	0	78	48	0	0	51	1
		Cyprinidae	Laeuciscinae	Dionda episcopa	NC_033922.1	1151	37.7063	0.0404463	-0.18894	-0.214069		3			coreTAS (M)	CSB-F	CSB-E	CSB-D	CSB-C	CSB-B	CSB-A	CSB-1	CSB-2	CSB-3	1	231	109	340	94	2.5	94	90	6	373	42	15	9	32	1.8
		Cyprinidae	Leptobarbinae	Leptobarbus hoevenii	NC_015528.1	874	33.6384	0.0448276	-0.238095	-0.188276		2			coreTAS (M)	CSB-F	CSB-E	CSB-D	CSB-C	CSB-B	CSB-A	CSB-1	CSB-2	CSB-3	No found
		Cyprinidae	Leuciscinae	Abramis brama	NC_020356.1	931	34.5865	-0.0147783	-0.186335	0.0793103		1	62	77	coreTAS (M)	CSB-F	CSB-E	CSB-D		CSB-B	CSB-A	CSB-1	CSB-2	CSB-3	No found
		Cyprinidae	Leuciscinae	Acanthobrama persidis	NC_031562.1	941	36.5569	-0.00837521	-0.19186	0.0436526		1	76	91	coreTAS (M)	CSB-F	CSB-E	CSB-D		CSB-B	CSB-A	CSB-1	CSB-2		No found
		Cyprinidae	Leuciscinae	Acrocheilus alutaceus	NC_033927.1	917	35.6598	0.00338983	-0.211009	-0.0160648		1	51	66	coreTAS (M)	CSB-F	CSB-E	CSB-D	CSB-C	CSB-B	CSB-A	CSB-1	CSB-2	CSB-3	No found
		Cyprinidae	Leuciscinae	Algansea lacustris	NC_031565.1	1056	36.6477	0.0104634	-0.209302	-0.0499917		2			coreTAS (M)	CSB-F	CSB-E	CSB-D	CSB-C	CSB-B	CSB-A	CSB-1	CSB-2	CSB-3	No found
		Cyprinidae	Leuciscinae	Blicca bjoerkna	NC_020355.1	1000	34.7	-0.00459418	-0.233429	0.0196812		1	131	146	coreTAS (M)	CSB-F	CSB-E	CSB-D	CSB-C	CSB-B	CSB-A	CSB-1	CSB-2	CSB-3	No found
		Cyprinidae	Leuciscinae	Campostoma anomalum	NC_008102.1	978	36.8098	0.0161812	-0.205556	-0.0787195		1	114	129	coreTAS (M)	CSB-F	CSB-E	CSB-D	CSB-C	CSB-B	CSB-A	CSB-1	CSB-2	CSB-3	No found
		Cyprinidae	Leuciscinae	Chrosomus eos	NC_015364.1	930	36.4516	0.00507614	-0.221239	-0.0229442		1	62	77	coreTAS (M)	CSB-F	CSB-E	CSB-D	CSB-C	CSB-B	CSB-A	CSB-1	CSB-2	CSB-3	No found
		Cyprinidae	Leuciscinae	Clinostomus elongatus	NC_031572.1	963	36.1371	0.0178862	-0.178161	-0.100393		1	114	129	coreTAS (M)	CSB-F	CSB-E	CSB-D	CSB-C	CSB-B	CSB-A	CSB-1	CSB-2	CSB-3	No found
		Cyprinidae	Leuciscinae	Couesius plumbeus	NC_031568.1	926	37.257	-0.00172117	-0.188406	0.00913544		1	62	77	coreTAS (M)	CSB-F	CSB-E	CSB-D		CSB-B	CSB-A		CSB-2	CSB-3	No found
		Cyprinidae	Leuciscinae	Cyprinella galactura	NC_033928.1	1055	36.9668	-0.0225564	-0.2	0.112782		2			coreTAS (M)	CSB-F	CSB-E	CSB-D		CSB-B	CSB-A	CSB-1	CSB-2	CSB-3	No found
		Cyprinidae	Leuciscinae	Cyprinella lutrensis	NC_008643.1	1050	36.2857	0.00747384	-0.19685	-0.0379671		2			coreTAS (M)	CSB-F	CSB-E	CSB-D		CSB-B	CSB-A	CSB-1	CSB-2	CSB-3	No found
		Cyprinidae	Leuciscinae	Cyprinella spiloptera	NC_008103.1	883	37.5991	-0.0235935	-0.156627	0.150635		2			coreTAS (M)	CSB-F	CSB-E	CSB-D	CSB-C	CSB-B	CSB-A	CSB-1	CSB-2	CSB-3	No found
		Cyprinidae	Leuciscinae	Erimystax dissimilis	NC_031571.1	986	34.2799	0.0154321	-0.218935	-0.0704872		1	119	134	coreTAS (M)	CSB-F	CSB-E	CSB-D	CSB-C	CSB-B	CSB-A	CSB-1	CSB-2	CSB-3	1	25	860	885	2	13	2	100	0	52	50	0	0	50	1
		Cyprinidae	Leuciscinae	Exoglossum maxillingua	NC_037015.1	958	34.8643	0.00641026	-0.215569	-0.0297365		1	120	135	coreTAS (M)	CSB-F	CSB-E	CSB-D	CSB-C	CSB-B	CSB-A	CSB-1	CSB-2	CSB-3	No found
		Cyprinidae	Leuciscinae	Gila conspersa	NC_013761.1	916	35.0437	-0.00504202	-0.208723	0.0241565		1	51	66	coreTAS (M)	CSB-F	CSB-E	CSB-D		CSB-B	CSB-A	CSB-1	CSB-2	CSB-3	No found
		Cyprinidae	Leuciscinae	Gila robusta	NC_008105.1	916	36.1354	-0.00854701	-0.18429	0.046378		1	51	66	coreTAS (M)	CSB-F	CSB-E	CSB-D		CSB-B	CSB-A	CSB-1	CSB-2	CSB-3	No found
		Cyprinidae	Leuciscinae	Hybognathus nuchalis	NC_031567.1	1050	36.381	0.00299401	-0.17801	-0.0168193		2			coreTAS (M)	CSB-F	CSB-E	CSB-D	CSB-C	CSB-B	CSB-A	CSB-1	CSB-2	CSB-3	No found
		Cyprinidae	Leuciscinae	Hybopsis lineapunctata	NC_033929.1	1315	33.384	0.0319635	-0.15262	-0.209432		5			coreTAS (M)	CSB-F	CSB-E	CSB-D	CSB-C	CSB-B	CSB-A	CSB-1	CSB-2	CSB-3	3
		Cyprinidae	Leuciscinae	Iberochondrostoma lemmingii	NC_008108.1	928	36.0991	0.0286678	-0.223881	-0.128049		1	61	76	coreTAS (M)	CSB-F	CSB-E	CSB-D	CSB-C	CSB-B	CSB-A	CSB-1	CSB-2	CSB-3	No found
		Cyprinidae	Leuciscinae	Lavinia exilicauda	NC_033930.1	925	35.5676	-0.0167785	-0.203647	0.0823901		1	58	73	coreTAS (M)	CSB-F	CSB-E	CSB-D	CSB-C	CSB-B	CSB-A	CSB-1	CSB-2	CSB-3	No found
		Cyprinidae	Leuciscinae	Leucaspius delineatus	NC_020357.1	926	37.365	0	-0.179191	0		1	60	75	coreTAS (M)	CSB-F	CSB-E	CSB-D	CSB-C	CSB-B	CSB-A	CSB-1	CSB-2	CSB-3	No found
		Cyprinidae	Leuciscinae	Leuciscus baicalensis	NC_024528.1	927	37.4326	0.0137931	-0.204611	-0.0674114		1	59	74	coreTAS (M)	CSB-F	CSB-E	CSB-D	CSB-C	CSB-B	CSB-A	CSB-1	CSB-2	CSB-3	No found
		Cyprinidae	Leuciscinae	Lobocheilos melanotaenia	NC_033961.1	930	34.6237	0.0394737	-0.204969	-0.192584		0				CSB-F	CSB-E	CSB-D	CSB-C	CSB-B	CSB-A	CSB-1	CSB-2	CSB-3	No found
		Cyprinidae	Leuciscinae	Luxilus chrysocephalus	NC_033923.1	1056	35.4167	0.0117302	-0.219251	-0.0535012		2			coreTAS (M)	CSB-F	CSB-E	CSB-D	CSB-C	CSB-B	CSB-A	CSB-1	CSB-2	CSB-3	No found
		Cyprinidae	Leuciscinae	Lythrurus ardens	NC_033932.1	1042	35.6046	0.0163934	-0.191375	-0.0856615		2			coreTAS (M)	CSB-F	CSB-E	CSB-D	CSB-C	CSB-B	CSB-A	CSB-1	CSB-2	CSB-3	No found
		Cyprinidae	Leuciscinae	Macrhybopsis hyostoma	NC_030610.1	1217	35.415	-0.0101781	-0.155452	0.0654742		2			coreTAS (M)	CSB-F	CSB-E	CSB-D	CSB-C	CSB-B	CSB-A	CSB-1	CSB-2	CSB-3	3
		Cyprinidae	Leuciscinae	Meda fulgida	NC_028291.1	921	37.785	-0.0157068	-0.126437	0.124227		1	60	75	coreTAS (M)	CSB-F	CSB-E	CSB-D	CSB-C	CSB-B	CSB-A	CSB-1	CSB-2	CSB-3	1	24	801	825	2	12.5	2	100	0	50	48	0	0	52	1
		Cyprinidae	Leuciscinae	Mylocheilus caurinus	NC_013763.1	982	34.8269	0.0125	-0.192982	-0.0647727		1	117	132	coreTAS (M)	CSB-F	CSB-E	CSB-D	CSB-C	CSB-B	CSB-A		CSB-2	CSB-3	No found
		Cyprinidae	Leuciscinae	Nocomis asper	NC_033937.1	985	35.736	0.00157978	-0.204545	-0.00772336		1	127	142	coreTAS (M)	CSB-F	CSB-E	CSB-D	CSB-C	CSB-B	CSB-A	CSB-1	CSB-2	CSB-3	No found
		Cyprinidae	Leuciscinae	Notemigonus crysoleucas	NC_008646.1	906	35.9823	-0.0172414	-0.141104	0.122189		1	61	76	coreTAS (M)	CSB-F	CSB-E	CSB-D	CSB-C	CSB-B	CSB-A	CSB-1	CSB-2	CSB-3	No found
		Cyprinidae	Leuciscinae	Notropis atherinoides	NC_033925.1	1051	37.0124	0.0120846	-0.177378	-0.0681291		2			coreTAS (M)	CSB-F	CSB-E	CSB-D	CSB-C	CSB-B	CSB-A	CSB-1	CSB-2	CSB-3	No found
		Cyprinidae	Leuciscinae	Notropis stramineus	NC_008110.1	1050	38.381	-0.0200927	-0.16129	0.124575		2			coreTAS (M)	CSB-F	CSB-E	CSB-D	CSB-C	CSB-B	CSB-A	CSB-1	CSB-2	CSB-3	No found
		Cyprinidae	Leuciscinae	Opsopoeodus emiliae	NC_033926.1	1046	35.5641	0.0118694	-0.182796	-0.0649328		2			coreTAS (M)	CSB-F	CSB-E	CSB-D	CSB-C	CSB-B	CSB-A	CSB-1	CSB-2	CSB-3	1	38	577	615	19	2	20	85	5	53	20	35	12	30	1.9
		Cyprinidae	Leuciscinae	Pachychilon pictum	NC_033920.1	932	35.0858	0.00165289	-0.16208	-0.010198		1	62	77	coreTAS (M)	CSB-F	CSB-E	CSB-D	CSB-C	CSB-B	CSB-A	CSB-1	CSB-2	CSB-3	No found
		Cyprinidae	Leuciscinae	Pelecus cultratus	NC_008663.1	929	35.7374	0.0251256	-0.192771	-0.130339		1	62	77	coreTAS (M)	CSB-F	CSB-E	CSB-D	CSB-C	CSB-B	CSB-A	CSB-1	CSB-2	CSB-3	No found
		Cyprinidae	Leuciscinae	Percocypris pingi	NC_018601.1	934	32.6552	0.00794913	-0.167213	-0.0475389		1	69	84	coreTAS (M)	CSB-F	CSB-E	CSB-D	CSB-C	CSB-B	CSB-A	CSB-1	CSB-2	CSB-3	1	26	808	834	2	13.5	2	100	0	54	48	0	0	51	1
		Cyprinidae	Leuciscinae	Phenacobius mirabilis	NC_008112.1	1087	37.9025	0.0192593	-0.15534	-0.123981		2			coreTAS (M)	CSB-F	CSB-E	CSB-D	CSB-C	CSB-B	CSB-A	CSB-1	CSB-2	CSB-3	No found
		Cyprinidae	Leuciscinae	Phoxinus keumkang	NC_019614.1	932	36.6953	0.00338983	-0.19883	-0.0170489		1	69	84	coreTAS (M)	CSB-F	CSB-E	CSB-D	CSB-C	CSB-B	CSB-A	CSB-1	CSB-2	CSB-3	1	24	811	835	2	12.5	2	100	0	50	48	0	0	52	1
		Cyprinidae	Leuciscinae	Phoxinus oxycephalus	NC_027273.1	934	35.8672	-0.00500835	-0.18806	0.0266317		1	69	84	coreTAS (M)	CSB-F	CSB-E	CSB-D	CSB-C	CSB-B	CSB-A	CSB-1	CSB-2	CSB-3	1	29	810	839	2	14.5	2	93	6	51	46	3	0	50	1.18
		Cyprinidae	Leuciscinae	Phoxinus oxycephalus jouyi	NC_018818.1	934	35.439	0.0149254	-0.214502	-0.0695817		1	70	85	coreTAS (M)	CSB-F	CSB-E	CSB-D	CSB-C	CSB-B	CSB-A	CSB-1	CSB-2	CSB-3	No found
		Cyprinidae	Leuciscinae	Phoxinus phoxinus	NC_020358.1	2183	30.8291	0.013245	-0.185736	-0.0713113		9			coreTAS (M)	CSB-F	CSB-E	CSB-D	CSB-C	CSB-B	CSB-A	CSB-1	CSB-2	CSB-3	2
		Cyprinidae	Leuciscinae	Phoxinus steindachneri	NC_015357.1	930	38.0645	-0.0138889	-0.186441	0.0744949		1	70	85	coreTAS (M)	CSB-F	CSB-E	CSB-D	CSB-C	CSB-B	CSB-A	CSB-1	CSB-2	CSB-3	No found
		Cyprinidae	Leuciscinae	Phoxinus ujmonensis	NC_023802.1	2060	32.6214	0.0302594	-0.175595	-0.172325		6			coreTAS (M)	CSB-F	CSB-E	CSB-D	CSB-C	CSB-B	CSB-A	CSB-1	CSB-2	CSB-3	3
		Cyprinidae	Leuciscinae	Pimephales notatus	NC_033941.1	1053	35.7075	-0.0162482	-0.159574	0.101822		2			coreTAS (M)	CSB-F	CSB-E	CSB-D	CSB-C	CSB-B	CSB-A	CSB-1	CSB-2	CSB-3	No found
		Cyprinidae	Leuciscinae	Platygobio gracilis	NC_031569.1	1060	34.9057	0.0347826	-0.178378	-0.194993		2			coreTAS (M)	CSB-F	CSB-E	CSB-D	CSB-C	CSB-B	CSB-A	CSB-1	CSB-2	CSB-3	No found
		Cyprinidae	Leuciscinae	Platypharodon extremus	NC_029171.1	937	35.2188	-0.0115321	-0.175758	0.0656138		0				CSB-F	CSB-E	CSB-D	CSB-C	CSB-B	CSB-A		CSB-2	CSB-3	No found
		Cyprinidae	Leuciscinae	Pogonichthys macrolepidotus	NC_033942.1	978	34.6626	0.029734	-0.20354	-0.146084		1	113	128	coreTAS (M)	CSB-F	CSB-E	CSB-D	CSB-C	CSB-B	CSB-A	CSB-1	CSB-2	CSB-3	No found
		Cyprinidae	Leuciscinae	Pseudochondrostoma polylepis	NC_031574.1	929	35.9526	0.0218487	-0.215569	-0.101354		1	61	76	coreTAS (M)	CSB-F	CSB-E	CSB-D		CSB-B	CSB-A	CSB-1	CSB-2	CSB-3	No found
		Cyprinidae	Leuciscinae	Pteronotropis hypselopterus	NC_033939.1	1052	34.5057	-0.00145138	-0.22865	0.0063476		2			coreTAS (M)	CSB-F	CSB-E	CSB-D		CSB-B	CSB-A	CSB-1	CSB-2	CSB-3	No found
		Cyprinidae	Leuciscinae	Ptychidio jordani	NC_024294.1	940	33.7234	-0.024077	-0.192429	0.125122		0				CSB-F	CSB-E	CSB-D	CSB-C	CSB-B	CSB-A	CSB-1	CSB-2	CSB-3	1	26	812	838	2	13.5	2	100	0	54	48	0	0	51	1
		Cyprinidae	Leuciscinae	Ptychobarbus chungtienensis	NC_034230.1	1162	34.7676	-0.0105541	-0.193069	0.0546648		1	283	298	coreTAS (LS)	CSB-F	CSB-E	CSB-D	CSB-C	CSB-B	CSB-A	CSB-1	CSB-2	CSB-3	2
		Cyprinidae	Leuciscinae	Ptychobarbus dipogon	NC_024537.1	939	36.2087	-0.0116861	-0.176471	0.0662215		2			coreTAS (LS)	CSB-F	CSB-E	CSB-D		CSB-B	CSB-A	CSB-1	CSB-2	CSB-3	1	24	812	836	2	12.5	2	100	0	50	48	0	0	52	1
		Cyprinidae	Leuciscinae	Ptychobarbus kaznakovi	NC_025303.1	1107	34.869	-0.0124827	-0.196891	0.0633988		2			coreTAS (LS)	CSB-F	CSB-E	CSB-D		CSB-B	CSB-A	CSB-1	CSB-2	CSB-3	2
		Cyprinidae	Leuciscinae	Rhynchocypris lagowskii	NC_015354.1	932	36.9099	-0.0170068	-0.180233	0.0943603		1	69	84	coreTAS (M)	CSB-F	CSB-E	CSB-D	CSB-C	CSB-B	CSB-A	CSB-1	CSB-2	CSB-3	No found
		Cyprinidae	Leuciscinae	Rhynchocypris percnurus sachalinensis	NC_008684.1	932	35.515	0.00166389	-0.178248	-0.00933472		1	69	84	coreTAS (M)	CSB-F	CSB-E	CSB-D	CSB-C	CSB-B	CSB-A	CSB-1	CSB-2	CSB-3	1	24	809	833	2	12.5	2	100	0	50	48	0	0	52	1
		Cyprinidae	Leuciscinae	Rhynchocypris percnurus sachalinensis_2	NC_015360.1	932	36.2661	0.003367	-0.183432	-0.0183556		1	69	84	coreTAS (M)	CSB-F	CSB-E	CSB-D	CSB-C	CSB-B	CSB-A	CSB-1	CSB-2	CSB-3	No found
		Cyprinidae	Leuciscinae	Rhynchocypris percnurus sachalinensis_3	NC_015362.1	928	35.6681	0.00167504	-0.18429	-0.00908916		1	64	79	coreTAS (M)	CSB-F	CSB-E	CSB-D	CSB-C	CSB-B	CSB-A	CSB-1	CSB-2	CSB-3	1	24	806	830	2	12.5	2	100	0	50	48	0	0	52	1
		Cyprinidae	Leuciscinae	Richardsonius balteatus	NC_033945.1	973	36.5879	0.0145867	-0.185393	-0.0786798		1	116	131	coreTAS (M)	CSB-F	CSB-E	CSB-D		CSB-B	CSB-A	CSB-1	CSB-2	CSB-3	No found
		Cyprinidae	Leuciscinae	Scardinius erythrophthalmus	NC_031561.1	930	35.3763	0.014975	-0.203647	-0.0735342		1	61	76	coreTAS (M)	CSB-F	CSB-E	CSB-D		CSB-B	CSB-A	CSB-1	CSB-2	CSB-3	No found
		Cyprinidae	Leuciscinae	Schismatorhynchos nukta	NC_022948.1	939	35.1438	0.044335	-0.266667	-0.166256		0				CSB-F	CSB-E	CSB-D		CSB-B	CSB-A	CSB-1	CSB-2	CSB-3	1	24	815	839	2	12.5	2	100	0	50	48	0	0	52	1
		Cyprinidae	Leuciscinae	Tampichthys ipni	NC_031564.1	1044	36.6858	-0.00151286	-0.154047	0.00982076		2			coreTAS (M)	CSB-F	CSB-E	CSB-D	CSB-C	CSB-B	CSB-A		CSB-2	CSB-3	No found
		Cyprinidae	Leuciscinae	Tribolodon brandtii	NC_018819.1	929	36.5985	-0.0186757	-0.2	0.0933786		1	70	85	coreTAS (M)	CSB-F	CSB-E	CSB-D	CSB-C	CSB-B	CSB-A	CSB-1	CSB-2	CSB-3	1	26	808	834	2	13.5	2	100	0	54	48	0	0	51	1
		Cyprinidae	Leuciscinae	Tribolodon hakonensis	NC_018820.1	931	36.7347	-0.00169779	-0.204678	0.00829493		1	70	85	coreTAS (M)	CSB-F	CSB-E	CSB-D	CSB-C	CSB-B	CSB-A	CSB-1	CSB-2	CSB-3	1	28	808	836	2	14.5	2	100	0	58	48	0	0	51	1
		Cyprinidae	Leuciscinae	Tribolodon nakamurai	NC_008651.1	943	35.4189	-0.0180624	-0.215569	0.0837895		1	70	85	coreTAS (M)	CSB-F	CSB-E	CSB-D	CSB-C	CSB-B	CSB-A	CSB-1	CSB-2	CSB-3	1	39	810	849	2	20	2	100	0	80	50	0	0	50	1
		Cyprinidae	Leuciscinae	Tribolodon sachalinensis	NC_018821.1	925	36.7568	-0.0153846	-0.229412	0.0670611		1	70	85	coreTAS (M)	CSB-F	CSB-E	CSB-D	CSB-C	CSB-B	CSB-A	CSB-1	CSB-2	CSB-3	No found
		Cyprinidae	Leuciscinae	Vimba melanops	NC_031539.1	929	34.6609	-0.0181219	-0.229814	0.0788548		1	61	76	coreTAS (M)	CSB-F	CSB-E	CSB-D		CSB-B	CSB-A	CSB-1	CSB-2	CSB-3	No found
		Cyprinidae	Leuciscinae	Yuriria alta	NC_031566.1	1052	35.1711	-0.00879765	-0.183784	0.0478696		2			coreTAS (M)	CSB-F	CSB-E	CSB-D		CSB-B	CSB-A	CSB-1	CSB-2	CSB-3	No found
		Cyprinidae	Poropuntiinae	Cyclocheilichthys heteronema	NC_031618.1	917	31.4068	0.0111288	-0.166667	-0.0667727		0				CSB-F	CSB-E	CSB-D		CSB-B	CSB-A	CSB-1	CSB-2	CSB-3	1	24	797	821	2	12.5	2	100	0	50	48	0	0	52	1
		Cyprinidae	Poropuntiinae	Cyclocheilichthys janthochir	NC_031524.1	926	32.6134	0.0448718	-0.225166	-0.199284		1	827	842	coreTAS (LS)	CSB-F	CSB-E	CSB-D		CSB-B	CSB-A	CSB-1	CSB-2	CSB-3	No found
		Cyprinidae	Poropuntiinae	Discherodontus schroederi	NC_031591.1	920	32.0652	0.0272	-0.125424	-0.216865		1	52	67	coreTAS (M)	CSB-F	CSB-E	CSB-D	CSB-C	CSB-B	CSB-A	CSB-1	CSB-2	CSB-3	1	35	25	60	17	2.2	17	95	5	65	36	5	13	44	1.68
		Cyprinidae	Poropuntiinae	Hypsibarbus vernayi	NC_031621.1	930	34.3011	0.0605565	-0.247649	-0.244525		1	65	80	coreTAS (M)	CSB-F	CSB-E	CSB-D	CSB-C	CSB-B	CSB-A	CSB-1	CSB-2	CSB-3	1	26	813	839	2	13.5	2	100	0	54	51	0	0	48	1
		Cyprinidae	Poropuntiinae	Poropuntius bantamensis	NC_031604.1	936	34.6154	0.0130719	-0.209877	-0.0622837		0				CSB-F	CSB-E	CSB-D	CSB-C	CSB-B	CSB-A	CSB-1	CSB-2	CSB-3	No found
		Cyprinidae	Poropuntiinae	Poropuntius normani	NC_031589.1	924	34.1991	0.0296053	-0.202532	-0.146176		0				CSB-F	CSB-E	CSB-D	CSB-C	CSB-B	CSB-A	CSB-1	CSB-2	CSB-3	No found
		Cyprinidae	Poropuntiinae	Probarbus jullieni	NC_031525.1	917	29.5529	0.0402477	-0.173432	-0.232066		1	57	72	coreTAS (M)	CSB-F	CSB-E	CSB-D	CSB-C	CSB-B	CSB-A	CSB-1	CSB-2	CSB-3	1	58	5	63	16	3.6	16	73	13	57	40	8	11	38	1.72
		Cyprinidae	Schizopygopsinae	Gymnocypris dobula	NC_021419.1	938	36.7804	-0.0118044	-0.176812	0.0667625		0				CSB-F	CSB-E	CSB-D	CSB-C	CSB-B	CSB-A	CSB-1	CSB-2	CSB-3	1	24	813	837	2	12.5	2	100	0	50	48	0	0	52	1
		Cyprinidae	Schizopygopsinae	Gymnocypris eckloni	NC_019605.1	939	35.8892	-0.00664452	-0.175074	0.0379526		1	569	584	coreTAS (LS)	CSB-F	CSB-E	CSB-D	CSB-C	CSB-B	CSB-A	CSB-1	CSB-2	CSB-3	1	24	813	837	2	12.5	2	100	0	50	48	0	0	52	1
		Cyprinidae	Schizopygopsinae	Gymnocypris namensis	NC_021420.1	934	37.152	-0.011925	-0.175793	0.0678359		0				CSB-F	CSB-E	CSB-D	CSB-C	CSB-B	CSB-A	CSB-1	CSB-2	CSB-3	No found
		Cyprinidae	Schizopygopsinae	Gymnocypris potanini	NC_031813.1	933	35.6913	-0.0233333	-0.153153	0.152353		0				CSB-F	CSB-E	CSB-D		CSB-B	CSB-A	CSB-1	CSB-2	CSB-3	No found
		Cyprinidae	Schizopygopsinae	Gymnocypris przewalskii	NC_008661.1	936	35.8974	0	-0.190476	0		0				CSB-F	CSB-E	CSB-D		CSB-B	CSB-A	CSB-1	CSB-2	CSB-3	1	24	813	837	2	12.5	2	100	0	50	48	0	0	52	1
		Cyprinidae	Schizopygopsinae	Gymnocypris przewalskii ganzihonensis	NC_019604.1	938	35.8209	-0.00332226	-0.190476	0.0174419		0				CSB-F	CSB-E	CSB-D		CSB-B	CSB-A	CSB-1	CSB-2	CSB-3	1	24	813	837	2	12.5	2	100	0	50	48	0	0	52	1
		Cyprinidae	Schizopygopsinae	Gymnocypris scleracanthus	NC_036349.1	938	36.887	-0.0135135	-0.17341	0.0779279		0				CSB-F	CSB-E	CSB-D		CSB-B	CSB-A	CSB-1	CSB-2	CSB-3	1	24	813	837	2	12.5	2	100	0	50	48	0	0	52	1
		Cyprinidae	Schizopygopsinae	Gymnocypris waddellii	NC_047410.1	934	35.9743	0.00668896	-0.184524	-0.0362499		0				CSB-F	CSB-E	CSB-D		CSB-B	CSB-A	CSB-1	CSB-2	CSB-3	No found
		Cyprinidae	Schizopygopsinae	Gymnodiptychus dybowskii	NC_028544.1	932	33.4764	0.00645161	-0.147436	-0.0437588		0				CSB-F	CSB-E	CSB-D	CSB-C	CSB-B	CSB-A	CSB-1	CSB-2	CSB-3	No found
		Cyprinidae	Schizopygopsinae	Gymnodiptychus pachycheilus	NC_023793.1	932	34.6567	-0.00164204	-0.157895	0.0103996		0				CSB-F	CSB-E	CSB-D	CSB-C	CSB-B	CSB-A	CSB-1	CSB-2	CSB-3	1	24	810	834	2	12.5	2	100	0	50	48	0	0	52	1
		Cyprinidae	Schizopygopsinae	Gymnodiptychus pachycheilus weiheensis	NC_047411.1	938	35.2878	0.00494234	-0.129909	-0.0380445		0				CSB-F	CSB-E	CSB-D		CSB-B	CSB-A	CSB-1	CSB-2	CSB-3	No found
		Cyprinidae	Schizothoracinae	Schizopyge dolichonema	NC_023979.1	934	33.5118	0.00483092	-0.188498	-0.0256284		1	67	82	coreTAS (M)	CSB-F	CSB-E	CSB-D		CSB-B	CSB-A	CSB-1	CSB-2	CSB-3	No found
		Cyprinidae	Schizothoracinae	Schizopyge niger	NC_022866.1	930	33.4409	0.00807754	-0.18328	-0.0440722		1	67	82	coreTAS (M)	CSB-F	CSB-E	CSB-D		CSB-B	CSB-A	CSB-1	CSB-2	CSB-3	1	26	816	842	2	13.5	2	100	0	54	48	0	0	51	1
		Cyprinidae	Schizothoracinae	Schizopyge nukiangensis	NC_027940.1	934	32.1199	0.00630915	-0.2	-0.0315457		1	68	83	coreTAS (M)	CSB-F	CSB-E	CSB-D		CSB-B	CSB-A	CSB-1	CSB-2	CSB-3	1	26	812	838	2	13.5	2	100	0	54	48	0	0	51	1
		Cyprinidae	Schizothoracinae	Schizopygopsis anteroventris	NC_029190.1	938	37.2068	-0.0186757	-0.174785	0.10685		0				CSB-F	CSB-E	CSB-D	CSB-C	CSB-B	CSB-A	CSB-1	CSB-2	CSB-3	1	24	814	838	2	12.5	2	100	0	50	48	0	0	52	1
		Cyprinidae	Schizothoracinae	Schizopygopsis kessleri	NC_045935.1	939	36.2087	-0.00834725	-0.170588	0.0489321		0				CSB-F	CSB-E	CSB-D	CSB-C	CSB-B	CSB-A	CSB-1	CSB-2	CSB-3	1	24	813	837	2	12.5	2	100	0	50	48	0	0	52	1
		Cyprinidae	Schizothoracinae	Schizopygopsis malacanthus	NC_024880.1	938	36.1407	-0.0183639	-0.162242	0.113189		0				CSB-F	CSB-E	CSB-D	CSB-C	CSB-B	CSB-A	CSB-1	CSB-2	CSB-3	1	24	813	837	2	12.5	2	100	0	50	48	0	0	52	1
		Cyprinidae	Schizothoracinae	Schizopygopsis pylzovi	NC_026206.1	938	36.4606	-0.0033557	-0.175439	0.0191275		0				CSB-F	CSB-E	CSB-D	CSB-C	CSB-B	CSB-A	CSB-1	CSB-2	CSB-3	1	24	812	836	2	12.5	2	100	0	50	48	0	0	52	1
		Cyprinidae	Schizothoracinae	Schizopygopsis stoliczkai	NC_032398.1	939	36.6347	-0.0151261	-0.180233	0.0839252		0				CSB-F	CSB-E	CSB-D		CSB-B	CSB-A	CSB-1	CSB-2	CSB-3	1	24	813	837	2	12.5	2	100	0	50	48	0	0	52	1
		Cyprinidae	Schizothoracinae	Schizopygopsis thermalis	NC_021421.1	938	36.887	-0.0135135	-0.17341	0.0779279		0				CSB-F	CSB-E	CSB-D	CSB-C	CSB-B	CSB-A	CSB-1	CSB-2	CSB-3	1	24	813	837	2	12.5	2	100	0	50	48	0	0	52	1
		Cyprinidae	Schizothoracinae	Schizopygopsis younghusbandi	NC_021409.1	938	36.9936	-0.0118443	-0.175793	0.0673768		0				CSB-F	CSB-E	CSB-D	CSB-C	CSB-B	CSB-A	CSB-1	CSB-2	CSB-3	1	24	813	837	2	12.5	2	100	0	50	48	0	0	52	1
		Cyprinidae	Schizothoracinae	Schizothorax biddulphi	NC_017873.1	934	32.6552	0.00158983	-0.167213	-0.00950778		1	68	83	coreTAS (M)	CSB-F	CSB-E	CSB-D	CSB-C	CSB-B	CSB-A	CSB-1	CSB-2	CSB-3	No found
		Cyprinidae	Schizothoracinae	Schizothorax chongi	NC_024621.1	938	34.0085	-0.00484653	-0.159875	0.0303145		1	67	82	coreTAS (M)	CSB-F	CSB-E	CSB-D	CSB-C	CSB-B	CSB-A	CSB-1	CSB-2	CSB-3	No found
		Cyprinidae	Schizothoracinae	Schizothorax curvilabiatus	NC_035994.1	927	32.9018	0.0128617	-0.193443	-0.0664886		1	65	80	coreTAS (M)	CSB-F	CSB-E	CSB-D	CSB-C	CSB-B	CSB-A	CSB-1	CSB-2	CSB-3	No found
		Cyprinidae	Schizothoracinae	Schizothorax davidi	NC_026205.1	925	34.7027	0.00662252	-0.183801	-0.036031		1	67	82	coreTAS (M)	CSB-F	CSB-E	CSB-D	CSB-C	CSB-B	CSB-A	CSB-1	CSB-2	CSB-3	No found
		Cyprinidae	Schizothoracinae	Schizothorax esocinus	NC_022867.1	932	33.5837	0.00161551	-0.15016	-0.0107586		1	66	81	coreTAS (M)	CSB-F	CSB-E	CSB-D	CSB-C	CSB-B	CSB-A	CSB-1	CSB-2	CSB-3	1	27	811	838	2	14	2	100	0	56	50	0	0	50	1
		Cyprinidae	Schizothoracinae	Schizothorax eurystomus	NC_036933.1	936	33.6538	0.0112721	-0.11746	-0.0959655		1	67	82	coreTAS (M)	CSB-F	CSB-E	CSB-D		CSB-B	CSB-A	CSB-1	CSB-2	CSB-3	1	24	810	834	2	12.5	2	100	0	50	48	0	0	52	1
		Cyprinidae	Schizothoracinae	Schizothorax gongshanensis	NC_031803.1	940	32.4468	-0.00472441	-0.206557	0.0228721		1	68	83	coreTAS (M)	CSB-F	CSB-E	CSB-D		CSB-B	CSB-A	CSB-1	CSB-2	CSB-3	No found
		Cyprinidae	Schizothoracinae	Schizothorax grahami	NC_029708.1	935	33.7968	0.00484653	-0.177215	-0.0273483		1	67	82	coreTAS (M)	CSB-F	CSB-E	CSB-D		CSB-B	CSB-A	CSB-1	CSB-2	CSB-3	No found
		Cyprinidae	Schizothoracinae	Schizothorax griseus	NC_046462.1	937	33.4045	0	-0.175719	0		1	67	82	coreTAS (M)	CSB-F	CSB-E	CSB-D		CSB-B	CSB-A	CSB-1	CSB-2	CSB-3	1	24	811	835	2	12.5	2	100	0	50	48	0	0	52	1
		Cyprinidae	Schizothoracinae	Schizothorax integrilabiatus	NC_036746.1	933	33.119	-0.0128205	-0.145631	0.0880342		1	64	79	coreTAS (M)	CSB-F	CSB-E	CSB-D	CSB-C	CSB-B	CSB-A	CSB-1	CSB-2	CSB-3	1	24	809	833	2	12.5	2	100	0	50	48	0	0	52	1
		Cyprinidae	Schizothoracinae	Schizothorax kozlovi	NC_027670.1	937	33.7247	-0.00161031	-0.151899	0.0106012		1	67	82	coreTAS (M)	CSB-F	CSB-E	CSB-D	CSB-C	CSB-B	CSB-A	CSB-1	CSB-2	CSB-3	1	24	811	835	2	12.5	2	100	0	50	48	0	0	52	1
		Cyprinidae	Schizothoracinae	Schizothorax labiatus	NC_023365.1	926	33.4773	0.00649351	-0.154839	-0.0419372		1	66	81	coreTAS (M)	CSB-F	CSB-E	CSB-D	CSB-C	CSB-B	CSB-A	CSB-1	CSB-2	CSB-3	1	24	811	835	2	12.5	2	100	0	50	48	0	0	52	1
		Cyprinidae	Schizothoracinae	Schizothorax lantsangensis	NC_026294.1	930	33.871	0.00162602	-0.180952	-0.00898588		1	67	82	coreTAS (M)	CSB-F	CSB-E	CSB-D	CSB-C	CSB-B	CSB-A	CSB-1	CSB-2	CSB-3	No found
		Cyprinidae	Schizothoracinae	Schizothorax lissolabiata	NC_027162.1	934	33.94	0.00162075	-0.179811	-0.00901362		1	67	82	coreTAS (M)	CSB-F	CSB-E	CSB-D	CSB-C	CSB-B	CSB-A	CSB-1	CSB-2	CSB-3	No found
		Cyprinidae	Schizothoracinae	Schizothorax macropogon	NC_020339.1	939	32.5879	-0.00789889	-0.163399	0.0483412		1	67	82	coreTAS (M)	CSB-F	CSB-E	CSB-D	CSB-C	CSB-B	CSB-A	CSB-1	CSB-2	CSB-3	No found
		Cyprinidae	Schizothoracinae	Schizothorax nepalensis	NC_031537.1	936	32.7991	-0.00476948	-0.166124	0.0287104		1	66	81	coreTAS (M)	CSB-F	CSB-E	CSB-D		CSB-B	CSB-A	CSB-1	CSB-2	CSB-3	1	24	812	836	2	12.5	2	100	0	50	48	0	0	52	1
		Cyprinidae	Schizothoracinae	Schizothorax oconnori	NC_020781.1	939	32.9073	-0.0031746	-0.165049	0.0192344		1	67	82	coreTAS (M)	CSB-F	CSB-E	CSB-D	CSB-C	CSB-B	CSB-A	CSB-1	CSB-2	CSB-3	1	24	813	837	2	12.5	2	100	0	50	48	0	0	52	1
		Cyprinidae	Schizothoracinae	Schizothorax plagiostomus	NC_023531.1	928	33.6207	-0.00649351	-0.128205	0.0506494		1	67	82	coreTAS (M)	CSB-F	CSB-E	CSB-D	CSB-C	CSB-B	CSB-A	CSB-1	CSB-2	CSB-3	1	24	812	836	2	12.5	2	100	0	50	48	0	0	52	1
		Cyprinidae	Schizothoracinae	Schizothorax prenanti	NC_023829.1	938	33.6887	-0.00321543	-0.170886	0.0188162		1	68	83	coreTAS (M)	CSB-F	CSB-E	CSB-D		CSB-B	CSB-A	CSB-1	CSB-2	CSB-3	1	24	812	836	2	12.5	2	100	0	50	48	0	0	52	1
		Cyprinidae	Schizothoracinae	Schizothorax progastus	NC_023366.1	920	33.4783	0.00653595	-0.155844	-0.041939		1	66	81	coreTAS (M)	CSB-F	CSB-E	CSB-D		CSB-B	CSB-A	CSB-1	CSB-2	CSB-3	1	24	811	835	2	12.5	2	100	0	50	48	0	0	52	1
		Cyprinidae	Schizothoracinae	Schizothorax pseudoaksaiensis	NC_024833.1	925	32.2162	-0.00797448	-0.14094	0.0565808		1	65	80	coreTAS (M)	CSB-F	CSB-E	CSB-D	CSB-C	CSB-B	CSB-A	CSB-1	CSB-2	CSB-3	1	28	804	832	2	15	2	92	7	51	48	0	0	51	1
		Cyprinidae	Schizothoracinae	Schizothorax richardsonii	NC_021448.1	935	32.7273	0.00794913	-0.163399	-0.0486486		1	66	81	coreTAS (M)	CSB-F	CSB-E	CSB-D	CSB-C	CSB-B	CSB-A	CSB-1	CSB-2	CSB-3	1	26	812	838	2	13.5	2	100	0	54	48	0	0	51	1
		Cyprinidae	Schizothoracinae	Schizothorax taliensis	NC_037516.1	932	34.7639	-0.00328947	-0.17284	0.019032		1	67	82	coreTAS (M)	CSB-F	CSB-E	CSB-D	CSB-C	CSB-B	CSB-A		CSB-2	CSB-3	No found
		Cyprinidae	Schizothoracinae	Schizothorax waltoni	NC_020606.1	939	32.9073	-0.00952381	-0.171521	0.0555256		1	67	82	coreTAS (M)	CSB-F	CSB-E	CSB-D	CSB-C	CSB-B	CSB-A		CSB-2	CSB-3	1	24	813	837	2	12.5	2	100	0	50	48	0	0	52	1
		Cyprinidae	Schizothoracinae	Schizothorax wangchiachii	NC_020360.1	939	33.1203	-0.00955414	-0.151125	0.0632199		1	67	82	coreTAS (M)	CSB-F	CSB-E	CSB-D	CSB-C	CSB-B	CSB-A		CSB-2	CSB-3	1	24	813	837	2	12.5	2	100	0	50	48	0	0	52	1
		Cyprinidae	Smiliogastrinae	Barbodes aurotaeniatus	NC_031619.1	908	32.489	0.0309951	-0.172881	-0.179285		1	62	77	coreTAS (M)	CSB-F	CSB-E	CSB-D	CSB-C	CSB-B	CSB-A	CSB-1	CSB-2	CSB-3	No found
		Cyprinidae	Smiliogastrinae	Barbodes binotatus	NC_034755.1	913	29.3538	0.0449612	-0.201493	-0.223141		1	66	81	coreTAS (M)	CSB-F	CSB-E	CSB-D		CSB-B	CSB-A	CSB-1	CSB-2	CSB-3	No found
		Cyprinidae	Smiliogastrinae	Barbodes lateristriga	NC_031588.1	928	31.25	-0.0125392	-0.151724	0.0826446		1	67	82	coreTAS (M)	CSB-F	CSB-E	CSB-D	CSB-C	CSB-B	CSB-A	CSB-1	CSB-2	CSB-3	No found
		Cyprinidae	Smiliogastrinae	Caecobarbus geertsii	NC_050271.1	900	31.3333	0.0614887	-0.241135	-0.254997		1	49	64	coreTAS (M)	CSB-F	CSB-E	CSB-D	CSB-C	CSB-B	CSB-A	CSB-1	CSB-2	CSB-3	No found
		Cyprinidae	Smiliogastrinae	Enteromius fasciolatus	NC_031616.1	795	32.5786	0	-0.150579	0		0				CSB-F	CSB-E	CSB-D	CSB-C	CSB-B	CSB-A	CSB-1	CSB-2	CSB-3	1	26	678	704	2	13.5	2	100	0	54	48	0	0	51	1
		Cyprinidae	Smiliogastrinae	Enteromius hulstaerti	NC_031530.1	1146	31.7627	-0.0383632	-0.137363	0.279284		1	305	320	coreTAS (M)	CSB-F	CSB-E	CSB-D	CSB-C	CSB-B	CSB-A	CSB-1	CSB-2	CSB-3	2
		Cyprinidae	Smiliogastrinae	Enteromius pobeguini	NC_033914.1	1268	30.3628	0.0283126	-0.158442	-0.178694		4			coreTAS (M)	CSB-F	CSB-E	CSB-D	CSB-C	CSB-B	CSB-A	CSB-1	CSB-2	CSB-3	2
		Cyprinidae	Smiliogastrinae	Enteromius trimaculatus	NC_008666.1	751	27.4301	-0.192661	-0.194175	0.992202		32			coreTAS (M)	CSB-F	CSB-E	CSB-D	CSB-C	CSB-B	CSB-A	CSB-1	CSB-2	CSB-3	2
		Cyprinidae	Smiliogastrinae	Epalzeorhynchos bicolor	NC_031534.1	809	33.7454	-0.0298507	-0.208791	0.142969		1	36	51	coreTAS (M)	CSB-F	CSB-E	CSB-D	CSB-C	CSB-B	CSB-A	CSB-1	CSB-2	CSB-3	No found
		Cyprinidae	Smiliogastrinae	Oreoleuciscus potanini	NC_018817.1	932	36.3734	0.0084317	-0.185841	-0.0453706		1	70	85	coreTAS (M)	CSB-F	CSB-E	CSB-D		CSB-B	CSB-A	CSB-1	CSB-2	CSB-3	No found
		Cyprinidae	Smiliogastrinae	Osteobrama belangeri	NC_036232.1	930	30.7527	-0.0559006	-0.20979	0.26646		0				CSB-F	CSB-E	CSB-D	CSB-C	CSB-B	CSB-A	CSB-1	CSB-2	CSB-3	1	27	889	916	2	14	2	100	0	56	50	0	0	50	1
		Cyprinidae	Smiliogastrinae	Osteobrama cunma	NC_031559.1	932	30.9013	-0.0310559	-0.236111	0.131531		0				CSB-F	CSB-E	CSB-D	CSB-C	CSB-B	CSB-A	CSB-1	CSB-2	CSB-3	1	27	806	833	2	14	2	100	0	56	50	0	0	50	1
		Cyprinidae	Smiliogastrinae	Osteobrama feae	NC_031560.1	929	31.8622	0.0300158	-0.236486	-0.126924		1	67	82	coreTAS (M)	CSB-F	CSB-E	CSB-D	CSB-C	CSB-B	CSB-A	CSB-1	CSB-2	CSB-3	1	34	802	836	2	18	2	94	5	63	48	0	0	51	1
		Cyprinidae	Squaliobarbinae	Ctenopharyngodon idella	NC_010288.1	928	33.1897	0.0322581	-0.253247	-0.127378		1	64	79	coreTAS (M)	CSB-F	CSB-E	CSB-D	CSB-C	CSB-B	CSB-A	CSB-1	CSB-2	CSB-3	No found
		Cyprinidae	Squaliobarbinae	Ctenopharyngodon idella x Megalobrama amblycephala	NC_018134.1	928	33.0819	0.0305958	-0.250814	-0.121986		1	64	79	coreTAS (M)	CSB-F	CSB-E	CSB-D	CSB-C	CSB-B	CSB-A	CSB-1	CSB-2	CSB-3	No found
		Cyprinidae	Squaliobarbinae	Mylopharyngodon piceus	NC_011141.1	926	32.5054	0.0528	-0.255814	-0.2064		1	62	77	coreTAS (M)	CSB-F	CSB-E	CSB-D		CSB-B	CSB-A	CSB-1	CSB-2	CSB-3	1	49	22	71	15	2.9	18	74	20	61	38	8	6	48	1.57
		Cyprinidae	Squaliobarbinae	Mystacoleucus marginatus	NC_023106.1	944	30.6144	0.0381679	-0.238754	-0.159863		1	67	82	coreTAS (M)	CSB-F	CSB-E	CSB-D	CSB-C	CSB-B	CSB-A	CSB-1	CSB-2	CSB-3	1	42	811	853	2	21.5	2	100	0	86	48	0	0	51	1
		Cyprinidae	Squaliobarbinae	Squalidus argentatus	NC_023336.1	926	35.2052	0.00666667	-0.147239	-0.0452778		1	64	79	coreTAS (M)	CSB-F	CSB-E	CSB-D	CSB-C	CSB-B	CSB-A	CSB-1	CSB-2	CSB-3	No found
		Cyprinidae	Squaliobarbinae	Squalidus gracilis	NC_024561.1	928	36.0991	-0.0084317	-0.18806	0.0448352		1	60	75	coreTAS (M)	CSB-F	CSB-E	CSB-D	CSB-C	CSB-B	CSB-A	CSB-1	CSB-2	CSB-3	No found
		Cyprinidae	Squaliobarbinae	Squalidus wolterstorffi	NC_022190.1	928	34.5905	0.00494234	-0.190031	-0.026008		1	60	75	coreTAS (M)	CSB-F	CSB-E	CSB-D	CSB-C	CSB-B	CSB-A	CSB-1	CSB-2	CSB-3	No found
		Cyprinidae	Squaliobarbinae	Squaliobarbus curriculus	NC_019652.1	935	33.6898	0.0129032	-0.250794	-0.0514496		2			coreTAS (M)	CSB-F	CSB-E	CSB-D	CSB-C	CSB-B	CSB-A	CSB-1	CSB-2	CSB-3	1	55	19	74	19	3.1	19	75	17	64	39	8	8	42	1.68
		Cyprinidae	Squaliobarbinae	Squaliobarbus curriculus x Ctenopharyngodon idella	NC_020467.1	932	33.3691	0.0144928	-0.241158	-0.0600966		2			coreTAS (M)	CSB-F	CSB-E	CSB-D	CSB-C	CSB-B	CSB-A	CSB-1	CSB-2	CSB-3	No found
		Cyprinidae	Squaliobarbinae	Squalius cephalus	NC_031540.1	935	35.8289	-0.00333333	-0.170149	0.0195906		1	66	81	coreTAS (M)	CSB-F	CSB-E	CSB-D		CSB-B	CSB-A	CSB-1	CSB-2	CSB-3	No found
		Cyprinidae	Squaliobarbinae	Squalidus chankaensis	NC_050647.1	928	35.6681	-0.0217755	-0.172205	0.126451		1	60	75	coreTAS (M)	CSB-F	CSB-E	CSB-D		CSB-B	CSB-A	CSB-1	CSB-2	CSB-3	No found
		Cyprinidae	Squaliobarbinae	Squalidus multimaculatus	NC_029387.1	925	36.6486	0.0170648	-0.156342	-0.109151		1	60	75	coreTAS (M)	CSB-F	CSB-E	CSB-D		CSB-B	CSB-A	CSB-1	CSB-2	CSB-3	No found
		Cyprinidae	Tincinae	Tinca tinca	NC_008648.1	937	32.7641	0.00952381	-0.192182	-0.0495561		1	66	81	coreTAS (M)	CSB-F	CSB-E	CSB-D	CSB-C	CSB-B	CSB-A	CSB-1	CSB-2	CSB-3	1	68	6	74	18	3.7	18	69	23	54	39	10	10	40	1.73
		Cyprinidae	Torinae	Hypselobarbus jerdoni	NC_031587.1	939	29.4995	0.0513595	-0.234657	-0.218871		0				CSB-F	CSB-E	CSB-D	CSB-C	CSB-B	CSB-A	CSB-1	CSB-2	CSB-3	1	36	805	841	2	19	2	94	5	67	48	0	0	51	1
		Cyprinidae	Torinae	Hypselobarbus pulchellus	NC_032081.1	929	29.9247	0.0844854	-0.316547	-0.266897		0				CSB-F	CSB-E	CSB-D	CSB-C	CSB-B	CSB-A	CSB-1	CSB-2	CSB-3	1	31	805	836	2	16	2	100	0	64	50	0	0	50	1
		Cyprinidae	Torinae	Hypselobarbus thomassi	NC_033917.1	941	30.6057	0.0689127	-0.284722	-0.242035		1	322	337	coreTAS (LS)	CSB-F	CSB-E	CSB-D	CSB-C	CSB-B	CSB-A	CSB-1	CSB-2	CSB-3	1	33	811	844	2	17	2	93	0	59	47	0	2	50	1.16
		Cyprinidae	Torinae	Hypsibarbus salweenensis	NC_031620.1	932	32.1888	0.0696203	-0.246667	-0.282244		1	50	65	coreTAS (LS)	CSB-F	CSB-E	CSB-D	CSB-C	CSB-B	CSB-A	CSB-1	CSB-2	CSB-3	1	26	818	844	2	13.5	2	100	0	54	48	0	0	51	1
		Cyprinidae	Torinae	Neolissochilus hexagonolepis	NC_056297.1	912	30.8114	0.0142631	-0.231317	-0.0616604		0				CSB-F	CSB-E	CSB-D	CSB-C	CSB-B	CSB-A	CSB-1	CSB-2	CSB-3	1	26	801	827	2	13.5	2	100	0	54	48	0	0	51	1
		Cyprinidae	Torinae	Neolissochilus stracheyi	NC_031555.1	929	30.7858	0.0139969	-0.20979	-0.0667185		0				CSB-F	CSB-E	CSB-D	CSB-C	CSB-B	CSB-A	CSB-1	CSB-2	CSB-3	1	26	804	830	2	13.5	2	100	0	54	48	0	0	51	1
		Cyprinidae	Torinae	Tor douronensis	NC_036512.1	925	29.9459	0.0185185	-0.205776	-0.0899935		0				CSB-F	CSB-E	CSB-D	CSB-C	CSB-B	CSB-A	CSB-1	CSB-2	CSB-3	1	32	795	827	2	16.5	2	100	0	66	48	0	0	51	1
		Cyprinidae	Torinae	Tor khudree	NC_027617.1	918	30.3922	0.029734	-0.275986	-0.107737		0				CSB-F	CSB-E	CSB-D	CSB-C	CSB-B	CSB-A	CSB-1	CSB-2	CSB-3	1	26	799	825	2	13.5	2	100	0	54	48	0	0	51	1
		Cyprinidae	Torinae	Tor malabaricus	NC_036383.1	931	30.6122	0.0247678	-0.235088	-0.105356		0				CSB-F	CSB-E	CSB-D	CSB-C	CSB-B	CSB-A	CSB-1	CSB-2	CSB-3	1	28	805	833	2	14.5	2	100	0	58	48	0	0	51	1
		Cyprinidae	Torinae	Tor putitora	NC_021755.1	923	31.7443	0.0222222	-0.255973	-0.0868148		0				CSB-F	CSB-E	CSB-D	CSB-C	CSB-B	CSB-A	CSB-1	CSB-2	CSB-3	1	26	803	829	2	13.5	2	100	0	54	48	0	0	51	1
		Cyprinidae	Torinae	Tor sinensis	NC_022702.1	922	32.6464	0.0241546	-0.0963455	-0.250708		1	78	93	coreTAS (LS)	CSB-F	CSB-E	CSB-D	CSB-C	CSB-B	CSB-A	CSB-1	CSB-2	CSB-3	1	28	796	824	2	14.5	2	100	0	58	48	0	0	51	1
		Cyprinidae	Torinae	Tor tambra	NC_036511.1	926	30.4536	0.0248447	-0.234043	-0.106155		0				CSB-F	CSB-E	CSB-D	CSB-C	CSB-B	CSB-A	CSB-1	CSB-2	CSB-3	1	28	800	828	2	14.5	2	100	0	58	48	0	0	51	1
		Cyprinidae	Torinae	Tor tor	NC_027498.1	906	30.0221	0.022082	-0.220588	-0.100105		0				CSB-F	CSB-E	CSB-D	CSB-C	CSB-B	CSB-A	CSB-1	CSB-2	CSB-3	1	26	796	822	2	13.5	2	100	0	54	48	0	0	51	1
		Cyprinidae	Xenocyprinae	Distoechodon tumirostris	NC_011208.1	937	34.4717	0.00325733	-0.188854	-0.0172478		1	64	79	coreTAS (M)	CSB-F	CSB-E	CSB-D		CSB-B	CSB-A	CSB-1	CSB-2	CSB-3	No found
		Cyprinidae	Xenocyprinae	Hypophthalmichthys molitrix	NC_010156.1	936	31.6239	0	-0.182432	0		1	63	78	coreTAS (M)	CSB-F	CSB-E	CSB-D	CSB-C	CSB-B	CSB-A	CSB-1	CSB-2	CSB-3	1	50	22	72	18	2.9	18	77	13	61	39	7	7	45	1.62
		Cyprinidae	Xenocyprinae	Hypophthalmichthys nobilis	NC_010194.1	938	32.6226	0.0506329	-0.261438	-0.193671		1	64	79	coreTAS (M)	CSB-F	CSB-E	CSB-D	CSB-C	CSB-B	CSB-A	CSB-1	CSB-2	CSB-3	No found
		Cyprinidae	Xenocyprinae	Hypophthalmichthys nobilis x Hypophthalmichthys molitrix	NC_034667.1	933	33.119	0.0128205	-0.190939	-0.0671447		1	63	78	coreTAS (M)	CSB-F	CSB-E	CSB-D		CSB-B	CSB-A	CSB-1	CSB-2	CSB-3	1	50	22	72	18	2.9	18	75	13	52	37	7	9	45	1.67
		Cyprinidae	Xenocyprinae	Plagiognathops microlepis	NC_022711.1	938	36.2473	0.0267559	-0.188235	-0.14214		1	65	80	coreTAS (M)	CSB-F	CSB-E	CSB-D	CSB-C	CSB-B	CSB-A	CSB-1	CSB-2	CSB-3	No found
		Cyprinidae	Xenocyprinae	Pseudobrama simoni	NC_022852.1	930	33.7634	0.0227273	-0.191083	-0.118939		1	62	77	coreTAS (M)	CSB-F	CSB-E	CSB-D	CSB-C	CSB-B	CSB-A				1	29	41	70	16	1.9	16	93	6	53	40	6	10	43	1.64
		Cyprinidae	Xenocyprinae	Xenocypris argentea	NC_008682.1	935	34.4385	0.040783	-0.192547	-0.211809		1	64	79	coreTAS (M)	CSB-F	CSB-E	CSB-D		CSB-B	CSB-A	CSB-1	CSB-2	CSB-3	1	51	22	73	17	2.9	18	75	21	56	42	9	5	42	1.61
		Cyprinidae	Xenocyprinae	Xenocypris davidi	NC_013072.1	935	34.6524	0.0507365	-0.203704	-0.24907		1	64	79	coreTAS (M)	CSB-F	CSB-E	CSB-D		CSB-B	CSB-A	CSB-1	CSB-2	CSB-3	No found
		Cyprinidae	Xenocyprinae	Xenophysogobio boulengeri	NC_024574.1	924	34.3074	0.00164745	-0.173502	-0.00949528		1	65	80	coreTAS (M)	CSB-F	CSB-E	CSB-D		CSB-B	CSB-A	CSB-1	CSB-2	CSB-3	No found
		Cyprinidae	Xenocyprinae	Xenophysogobio nudicorpa	NC_025300.1	936	34.9359	0.0114943	-0.198777	-0.0578249		2			coreTAS (M)	CSB-F	CSB-E	CSB-D		CSB-B	CSB-A	CSB-1	CSB-2	CSB-3	No found
		Danionidae	Rasborinae	Amblypharyngodon mola	NC_043864.1	881	33.8252	0.0154374	-0.234899	-0.0657192		1	151	166	coreTAS (M)	CSB-F	CSB-E	CSB-D	CSB-C	CSB-B	CSB-A	CSB-1	CSB-2	CSB-3	No found
		Danionidae	Chedrinae	Barilius malabaricus	NC_046023.1	899	35.8176	-0.0017331	-0.173913	0.00996534		1	149	164	coreTAS (LS)	CSB-F	CSB-E	CSB-D	CSB-C	CSB-B	CSB-A	CSB-1	CSB-2	CSB-3	1	26	775	801	2	13.5	2	100	0	54	48	0	0	51	1
		Danionidae	Danioninae	Danio margaritatus	NC_028526.1	939	35.8892	-0.0465116	-0.145401	0.319886		1	64	79	coreTAS (M)	CSB-F	CSB-E	CSB-D	CSB-C	CSB-B	CSB-A	CSB-1	CSB-2	CSB-3	No found
		Danionidae	Danioninae	Danio rerio	NC_002333.2	950	32.1053	-0.00775194	-0.154098	0.0503051		1	207	222	coreTAS (M)	CSB-F	CSB-E	CSB-D	CSB-C	CSB-B	CSB-A	CSB-1	CSB-2	CSB-3	No found
		Danionidae	Rasborinae	Rasbora argyrotaenia	NC_035749.1	1098	30.3279	-0.00915033	-0.135135	0.0677124		1	363	378	coreTAS (M)	CSB-F	CSB-E	CSB-D	CSB-C	CSB-B	CSB-A	CSB-1	CSB-2	CSB-3	1	261	108	369	21	12.3	21	93	3	420	36	9	14	39	1.79
		Danionidae	Rasborinae	Rasbora lateristriata	NC_032723.1	882	33.6735	-0.00512821	-0.144781	0.0354204		1	151	166	coreTAS (M)	CSB-F	CSB-E	CSB-D	CSB-C	CSB-B	CSB-A	CSB-1	CSB-2	CSB-3	No found
		Danionidae	Rasborinae	Rasbora sumatrana	NC_031542.1	881	32.5766	0.003367	-0.191638	-0.0175696		1	151	166	coreTAS (M)	CSB-F	CSB-E	CSB-D	CSB-C	CSB-B	CSB-A	CSB-1	CSB-2	CSB-3	No found
		Ellopostomatidae	0	Ellopostoma mystax	NC_031642.1	1640	25	0.0260163	-0.102439	-0.253968		1	1298	1313	coreTAS (LS)	CSB-F	CSB-E	CSB-D	CSB-C	CSB-B	CSB-A	CSB-1	CSB-2	CSB-3	2
		Gastromyzontidae	0	Erromyzon sinensis	NC_049573.1	903	36.6556	0.0384615	-0.208459	-0.184504		1	565	580	coreTAS (LS)	CSB-F	CSB-E	CSB-D	CSB-C	CSB-B	CSB-A	CSB-1	CSB-2	CSB-3	No found
		Gastromyzontidae	0	Gastromyzon zebrinus	NC_031547.1	905	36.2431	0.0606586	-0.152439	-0.39792		2			coreTAS (LS)	CSB-F	CSB-E	CSB-D	CSB-C	CSB-B	CSB-A	CSB-1	CSB-2	CSB-3	No found
		Gastromyzontidae	0	Pseudogastromyzon changtingensis changtingensis	NC_046437.1	903	36.3234	0.0365217	-0.152439	-0.239583		1	58	73	coreTAS (M)	CSB-F	CSB-E	CSB-D	CSB-C	CSB-B	CSB-A	CSB-1	CSB-2	CSB-3	1	46	15	61	15	2.8	17	81	12	62	44	10	10	34	1.74
		Gastromyzontidae	0	Pseudogastromyzon changtingensis tungpeiensis	NC_046438.1	903	36.8771	0.0315789	-0.153153	-0.206192		1	58	73	coreTAS (M)	CSB-F	CSB-E	CSB-D	CSB-C	CSB-B	CSB-A	CSB-1	CSB-2	CSB-3	No found
		Gastromyzontidae	0	Pseudogastromyzon cheni	NC_046439.1	903	33.887	0.038526	-0.20915	-0.184202		1	565	580	coreTAS (LS)	CSB-F	CSB-E	CSB-D	CSB-C	CSB-B	CSB-A	CSB-1	CSB-2	CSB-3	1	53	15	68	16	3.2	16	77	17	56	44	7	9	38	1.65
		Gastromyzontidae	0	Pseudogastromyzon fangi	NC_046440.1	903	37.4308	0.0300885	-0.147929	-0.203398		1	59	74	coreTAS (M)	CSB-F	CSB-E	CSB-D	CSB-C	CSB-B	CSB-A	CSB-1	CSB-2	CSB-3	1	48	16	64	15	3	16	82	11	64	44	8	10	36	1.68
		Gastromyzontidae	0	Pseudogastromyzon fasciatus fasciatus	NC_046441.1	902	32.9268	0.0247934	-0.185185	-0.133884		1	564	579	coreTAS (LS)	CSB-F	CSB-E	CSB-D	CSB-C	CSB-B	CSB-A	CSB-1	CSB-2	CSB-3	No found
		Gastromyzontidae	0	Pseudogastromyzon fasciatus jiulongjiangensis	NC_046442.1	901	33.4073	0.03	-0.202658	-0.148033		1	563	578	coreTAS (LS)	CSB-F	CSB-E	CSB-D	CSB-C	CSB-B	CSB-A	CSB-1	CSB-2	CSB-3	No found
		Gastromyzontidae	0	Pseudogastromyzon laticeps	NC_046443.1	903	34.8837	0.0510204	-0.206349	-0.247253		1	565	580	coreTAS (LS)	CSB-F	CSB-E	CSB-D	CSB-C	CSB-B	CSB-A	CSB-1	CSB-2	CSB-3	1	36	32	68	16	2.3	16	90	0	56	43	8	8	40	1.64
		Gastromyzontidae	0	Pseudogastromyzon lianjiangensis	NC_046444.1	903	34.1085	0.0420168	-0.201299	-0.208729		1	565	580	coreTAS (LS)	CSB-F	CSB-E	CSB-D	CSB-C	CSB-B	CSB-A	CSB-1	CSB-2	CSB-3	No found
		Gastromyzontidae	0	Pseudogastromyzon meihuashanensis	NC_046445.1	902	33.3703	0.0216306	-0.189369	-0.114225		1	564	579	coreTAS (LS)	CSB-F	CSB-E	CSB-D	CSB-C	CSB-B	CSB-A	CSB-1	CSB-2	CSB-3	No found
		Gastromyzontidae	0	Pseudogastromyzon myersi	NC_029439.1	903	33.6656	0.0350584	-0.197368	-0.177629		1	565	580	coreTAS (LS)	CSB-F	CSB-E	CSB-D	CSB-C	CSB-B	CSB-A	CSB-1	CSB-2	CSB-3	No found
		Gastromyzontidae	0	Pseudogastromyzon peristictus	NC_046446.1	903	34.1085	0.0319328	-0.188312	-0.169574		1	565	580	coreTAS (LS)	CSB-F	CSB-E	CSB-D	CSB-C	CSB-B	CSB-A	CSB-1	CSB-2	CSB-3	1	53	15	68	16	3.2	16	77	17	56	44	7	9	38	1.65
		Gobionidae	Gobioninae	Abbottina binhi	NC_048988.1	935	35.7219	-0.0183028	-0.191617	0.0955179		1	64	79	coreTAS (M)	CSB-F	CSB-E	CSB-D	CSB-C	CSB-B	CSB-A	CSB-1	CSB-2	CSB-3	No found
		Gobionidae	Sarcocheilichthyinae	Gnathopogon nicholsi	NC_033351.1	927	34.7357	-0.0280992	-0.167702	0.167554		1	64	79	coreTAS (M)	CSB-F	CSB-E	CSB-D	CSB-C	CSB-B	CSB-A	CSB-1	CSB-2	CSB-3	No found
		Gobionidae	Gobioninae	Gobiobotia filifer	NC_029187.1	932	34.9785	0.00330033	-0.171779	-0.0192126		1	64	79	coreTAS (M)	CSB-F	CSB-E	CSB-D	CSB-C	CSB-B	CSB-A	CSB-1	CSB-2	CSB-3	No found
		Gobionidae	Gobioninae	Gobiobotia pappenheimi	NC_032293.1	924	32.9004	-0.00967742	-0.138158	0.0700461		4			coreTAS (M)	CSB-F	CSB-E	CSB-D	CSB-C	CSB-B	CSB-A	CSB-1	CSB-2	CSB-3	1	60	2	62	17	3.5	17	78	8	61	40	9	11	37	1.75
		Gobionidae	Gobioninae	Microphysogobio amurensis	NC_033965.1	924	34.5238	0.00826446	-0.166144	-0.0497427		1	63	78	coreTAS (M)	CSB-F	CSB-E	CSB-D	CSB-C	CSB-B	CSB-A	CSB-1	CSB-2	CSB-3	1	59	12	71	18	3.5	18	74	17	65	40	6	10	43	1.64
		Gobionidae	Gobioninae	Microphysogobio jeoni	NC_045224.1	1143	35.5206	0.0312076	-0.182266	-0.17122		1	64	79	coreTAS (M)	CSB-F	CSB-E	CSB-D	CSB-C	CSB-B	CSB-A	CSB-1	CSB-2	CSB-3	2
		Gobionidae	Gobioninae	Microphysogobio kiatingensis	NC_037402.1	927	32.9018	0.00321543	-0.193443	-0.0166222		1	64	79	coreTAS (M)	CSB-F	CSB-E	CSB-D	CSB-C	CSB-B	CSB-A	CSB-1	CSB-2	CSB-3	No found
		Gobionidae	Gobioninae	Microphysogobio liaohensis	NC_032290.1	925	33.6216	0.00325733	-0.202572	-0.0160798		1	64	79	coreTAS (M)	CSB-F	CSB-E	CSB-D	CSB-C	CSB-B	CSB-A	CSB-1	CSB-2	CSB-3	No found
		Gobionidae	Gobioninae	Microphysogobio rapidus	NC_045250.1	926	33.5853	0.00162602	-0.189711	-0.00857103		1	64	79	coreTAS (M)	CSB-F	CSB-E	CSB-D	CSB-C	CSB-B	CSB-A	CSB-1	CSB-2	CSB-3	No found
		Gobionidae	Gobioninae	Microphysogobio sp. XZ-2015	NC_040303.1	929	34.6609	0.00164745	-0.180124	-0.00914617		1	64	79	coreTAS (M)	CSB-F	CSB-E	CSB-D	CSB-C	CSB-B	CSB-A	CSB-1	CSB-2	CSB-3	No found
		Gobionidae	0	Paraleucogobio notacanthus	NC_047210.1	925	34.2703	-0.0361842	-0.179811	0.201235		1	64	79	coreTAS (M)	CSB-F	CSB-E	CSB-D	CSB-C	CSB-B	CSB-A	CSB-1	CSB-2	CSB-3	No found
		Gobionidae	Gobioninae	Platysmacheilus longibarbatus	NC_032289.1	931	33.8346	0	-0.168254	0		1	63	78	coreTAS (M)	CSB-F	CSB-E	CSB-D	CSB-C	CSB-B	CSB-A	CSB-1	CSB-2	CSB-3	No found
		Gobionidae	Gobioninae	Pseudogobio vaillanti	NC_032292.1	925	34.0541	-0.0163934	-0.180952	0.0905953		1	64	79	coreTAS (M)	CSB-F	CSB-E	CSB-D	CSB-C	CSB-B	CSB-A	CSB-1	CSB-2	CSB-3	No found
		Gobionidae	Sarcocheilichthyinae	Sarcocheilichthys davidi	NC_037403.1	1005	31.8408	0.0481752	-0.16875	-0.285483		1	64	79	coreTAS (M)	CSB-F	CSB-E	CSB-D	CSB-C	CSB-B	CSB-A	CSB-1	CSB-2	CSB-3	No found
		Gobionidae	Sarcocheilichthyinae	Sarcocheilichthys kiangsiensis	NC_034753.1	1002	32.5349	0.0443787	-0.171779	-0.258347		1	61	76	coreTAS (M)	CSB-F	CSB-E	CSB-D	CSB-C	CSB-B	CSB-A	CSB-1	CSB-2	CSB-3	No found
		Gobionidae	Sarcocheilichthyinae	Sarcocheilichthys variegatus wakiyae	NC_046944.1	1006	31.8091	0.0524781	-0.175	-0.299875		1	64	79	coreTAS (M)	CSB-F	CSB-E	CSB-D	CSB-C	CSB-B	CSB-A	CSB-1	CSB-2	CSB-3	No found
		Gobionidae	Gobioninae	Saurogobio gracilicaudatus	NC_050398.1	930	34.1935	0	-0.188679	0		1	64	79	coreTAS (M)	CSB-F	CSB-E	CSB-D		CSB-B	CSB-A	CSB-1	CSB-2	CSB-3	No found
		Gobionidae	Gobioninae	Saurogobio gymnocheilus	NC_050400.1	928	32.9741	0.0192926	-0.20915	-0.0922428		1	64	79	coreTAS (M)	CSB-F	CSB-E	CSB-D		CSB-B	CSB-A	CSB-1	CSB-2	CSB-3	No found
		Gobionidae	Gobioninae	Saurogobio immaculatus	NC_033919.1	1315	30.4183	0.0163934	-0.295	-0.055571		7			coreTAS (M)	CSB-F	CSB-E	CSB-D		CSB-B	CSB-A	CSB-1	CSB-2	CSB-3	1	518	4	522	71	7.3	71	100	0	1038	38	18	7	36	1.78
		Gobionidae	Gobioninae	Saurogobio lissilabris	NC_050401.1	926	33.5853	-0.00813008	-0.170418	0.0477067		1	64	79	coreTAS (M)	CSB-F	CSB-E	CSB-D	CSB-C	CSB-B	CSB-A	CSB-1	CSB-2	CSB-3	No found
		Gobionidae	Gobioninae	Saurogobio xiangjiangensis	NC_050399.1	928	34.9138	0.0198675	-0.197531	-0.100579		1	64	79	coreTAS (M)	CSB-F	CSB-E	CSB-D		CSB-B	CSB-A	CSB-1	CSB-2	CSB-3	No found
		Gyrinocheilidae	0	Gyrinocheilus aymonieri	NC_008672.1	935	32.6203	0.0571429	-0.22623	-0.252588		3			coreTAS (LS)	CSB-F	CSB-E	CSB-D		CSB-B	CSB-A	CSB-1	CSB-2	CSB-3	No found
		Gyrinocheilidae	0	Gyrinocheilus pennocki	NC_031544.1	934	32.5482	0.107937	-0.276316	-0.390627		2			coreTAS (LS)	CSB-F	CSB-E	CSB-D	CSB-C	CSB-B	CSB-A	CSB-1	CSB-2	CSB-3	No found
		Leuciscidae	Leuciscinae	Alburnus mossulensis	NC_031573.1	926	36.3931	-0.0356537	-0.163205	0.21846		1	59	74	coreTAS (M)	CSB-F	CSB-E	CSB-D	CSB-C	CSB-B	CSB-A	CSB-1	CSB-2	CSB-3	No found
		Leuciscidae	Laviniinae	Chrosomus erythrogaster	NC_031570.1	929	36.9214	0.00341297	-0.201166	-0.0169659		1	62	77	coreTAS (M)	CSB-F	CSB-E	CSB-D	CSB-C	CSB-B	CSB-A	CSB-1	CSB-2	CSB-3	No found
		Leuciscidae	Pogonichthyinae	Cyprinella leedsi	NC_037011.1	1026	35.9649	-0.0106545	-0.181572	0.0586792		2			coreTAS (M)	CSB-F	CSB-E	CSB-D	CSB-C	CSB-B	CSB-A	CSB-1	CSB-2	CSB-3	No found
		Leuciscidae	Leuciscinae	Leuciscus burdigalensis	NC_029426.1	929	36.5985	-0.00848896	-0.205882	0.0412321		1	61	76	coreTAS (M)	CSB-F	CSB-E	CSB-D	CSB-C	CSB-B	CSB-A	CSB-1	CSB-2	CSB-3	No found
		Leuciscidae	Leuciscinae	Leuciscus oxyrrhis	NC_029425.1	929	36.7061	-0.00680272	-0.208211	0.0326722		1	61	76	coreTAS (M)	CSB-F	CSB-E	CSB-D	CSB-C	CSB-B	CSB-A	CSB-1	CSB-2	CSB-3	No found
		Leuciscidae	Leuciscinae	Leuciscus waleckii	NC_018825.1	928	35.7759	-0.0033557	-0.180723	0.0185682		1	60	75	coreTAS (M)	CSB-F	CSB-E	CSB-D	CSB-C	CSB-B	CSB-A	CSB-1	CSB-2	CSB-3	No found
		Leuciscidae	Pogonichthyinae	Luxilus cornutus	NC_033931.1	1056	36.4583	0.0134128	-0.194805	-0.0688525		2			coreTAS (M)	CSB-F	CSB-E	CSB-D	CSB-C	CSB-B	CSB-A	CSB-1	CSB-2	CSB-3	No found
		Leuciscidae	Pogonichthyinae	Lythrurus fumeus	NC_033933.1	1042	36.1804	-0.0105263	-0.177719	0.0592302		2			coreTAS (M)	CSB-F	CSB-E	CSB-D	CSB-C	CSB-B	CSB-A	CSB-1	CSB-2	CSB-3	No found
		Leuciscidae	Pogonichthyinae	Lythrurus lirus	NC_033934.1	1048	36.2595	0.0209581	-0.163158	-0.128453		2			coreTAS (M)	CSB-F	CSB-E	CSB-D	CSB-C	CSB-B	CSB-A	CSB-1	CSB-2	CSB-3	No found
		Leuciscidae	Pogonichthyinae	Lythrurus umbratilis	NC_033935.1	1037	35.6798	0.0164918	-0.189189	-0.0871707		2			coreTAS (M)	CSB-F	CSB-E	CSB-D	CSB-C	CSB-B	CSB-A	CSB-1	CSB-2	CSB-3	No found
		Leuciscidae	Pogonichthyinae	Macrhybopsis meeki	NC_033936.1	1266	35.94	0.0135635	-0.178022	-0.07619		2			coreTAS (M)	CSB-F	CSB-E	CSB-D	CSB-C	CSB-B	CSB-A	CSB-1	CSB-2	CSB-3	1	220	23	243	74	3	74	95	2	392	23	27	26	22	1.99
		Leuciscidae	Pogonichthyinae	Macrhybopsis storeriana	NC_030485.1	1055	33.2701	0.0142045	-0.190883	-0.0744149		2			coreTAS (M)	CSB-F	CSB-E	CSB-D	CSB-C	CSB-B	CSB-A	CSB-1	CSB-2	CSB-3	No found
		Leuciscidae	Pogonichthyinae	Nocomis biguttatus	NC_033924.1	983	36.6226	-0.00160514	-0.2	0.00802568		1	125	140	coreTAS (M)	CSB-F	CSB-E	CSB-D	CSB-C	CSB-B	CSB-A	CSB-1	CSB-2	CSB-3	No found
		Leuciscidae	Pogonichthyinae	Nocomis micropogon	NC_042391.1	982	37.4745	0	-0.130435	0		1	125	140	coreTAS (M)	CSB-F	CSB-E	CSB-D	CSB-C	CSB-B	CSB-A	CSB-1	CSB-2	CSB-3	No found
		Leuciscidae	Pogonichthyinae	Notropis bifrenatus	NC_033938.1	1145	35.0218	0.0456989	-0.261845	-0.174526		3			coreTAS (M)	CSB-F	CSB-E	CSB-D	CSB-C	CSB-B	CSB-A	CSB-1	CSB-2	CSB-3	1	235	103	338	95	2.5	95	100	0	472	41	21	7	30	1.8
		Leuciscidae	Pogonichthyinae	Notropis chalybaeus	NC_037008.1	1032	35.562	0.00451128	-0.171662	-0.02628		2			coreTAS (M)	CSB-F	CSB-E	CSB-D	CSB-C	CSB-B	CSB-A	CSB-1	CSB-2	CSB-3	No found
		Leuciscidae	Pogonichthyinae	Notropis chrosomus	NC_033947.1	1060	36.4151	-0.00296736	-0.15544	0.01909		2			coreTAS (M)	CSB-F	CSB-E	CSB-D	CSB-C	CSB-B	CSB-A	CSB-1	CSB-2	CSB-3	1	26	937	963	2	13.5	2	100	0	54	48	0	0	51	1
		Leuciscidae	Pogonichthyinae	Notropis heterolepis	NC_037009.1	1026	36.4522	0.0245399	-0.160428	-0.152965		2			coreTAS (M)	CSB-F	CSB-E	CSB-D	CSB-C	CSB-B	CSB-A	CSB-1	CSB-2	CSB-3	No found
		Leuciscidae	Pogonichthyinae	Notropis hudsonius	NC_037014.1	1032	36.8217	-0.0184049	-0.163158	0.112804		2			coreTAS (M)	CSB-F	CSB-E	CSB-D	CSB-C	CSB-B	CSB-A	CSB-1	CSB-2	CSB-3	No found
		Leuciscidae	Pogonichthyinae	Notropis imeldae	NC_033921.1	1049	36.3203	-0.011976	-0.165354	0.0724266		2			coreTAS (M)	CSB-F	CSB-E	CSB-D		CSB-B	CSB-A	CSB-1	CSB-2	CSB-3	No found
		Leuciscidae	Pogonichthyinae	Notropis telescopus	NC_033940.1	1052	35.5513	0.0176991	-0.160428	-0.110324		2			coreTAS (M)	CSB-F	CSB-E	CSB-D		CSB-B	CSB-A	CSB-1	CSB-2	CSB-3	No found
		Leuciscidae	Phoxininae	Phoxinus semotilus	NC_029341.1	935	36.3636	-0.00168067	-0.2	0.00840336		1	70	85	coreTAS (M)	CSB-F	CSB-E	CSB-D		CSB-B	CSB-A	CSB-1	CSB-2	CSB-3	1	24	811	835	2	12.5	2	100	0	50	48	0	0	52	1
		Leuciscidae	Pogonichthyinae	Pimephales promelas	NC_028087.1	1050	35.7143	-0.0133333	-0.189333	0.0704225		2			coreTAS (M)	CSB-F	CSB-E	CSB-D	CSB-C	CSB-B	CSB-A	CSB-1	CSB-2	CSB-3	No found
		Leuciscidae	Pogonichthyinae	Rhinichthys cataractae	NC_033944.1	983	36.2157	0.0175439	-0.219101	-0.080072		1	120	135	coreTAS (M)	CSB-F	CSB-E	CSB-D		CSB-B	CSB-A	CSB-1		CSB-3	No found
		Leuciscidae	Pogonichthyinae	Rhinichthys obtusus	NC_037010.1	955	36.7539	-0.0231788	-0.207977	0.111449		1	119	134	coreTAS (M)	CSB-F	CSB-E	CSB-D		CSB-B	CSB-A	CSB-1		CSB-3	No found
		Leuciscidae	Pogonichthyinae	Rhinichthys osculus	NC_028028.1	741	34.8178	-0.0351967	-0.193798	0.181615		1	61	76	coreTAS (M)	CSB-F	CSB-E	CSB-D		CSB-B	CSB-A	CSB-1		CSB-3	1	39	11	50	20	2	21	85	5	55	32	7	15	45	1.74
		Leuciscidae	Leuciscinae	Squalius lepidus	NC_031629.1	919	36.1262	0.00170358	-0.180723	-0.00942646		1	61	76	coreTAS (M)	CSB-F	CSB-E	CSB-D	CSB-C	CSB-B	CSB-A	CSB-1	CSB-2	CSB-3	No found
		Nemacheilidae	0	Aborichthys elongatus	NC_031582.1	936	33.4402	-0.0144462	-0.182109	0.0793275		1	76	91	coreTAS (M)	CSB-F	CSB-E	CSB-D	CSB-C	CSB-B	CSB-A	CSB-1	CSB-2	CSB-3	No found
		Nemacheilidae	0	Acanthocobitis botia	NC_033958.1	926	31.3175	-0.0408805	-0.206897	0.197589		1	578	593	coreTAS (LS)	CSB-F	CSB-E	CSB-D	CSB-C	CSB-B	CSB-A	CSB-1	CSB-2	CSB-3	1	30	39	69	16	1.9	16	93	0	53	35	6	9	48	1.62
		Nemacheilidae	0	Acanthocobitis zonalternans	NC_033959.1	912	34.2105	-0.0266667	-0.211538	0.126061		0				CSB-F	CSB-E	CSB-D	CSB-C	CSB-B	CSB-A	CSB-1	CSB-2	CSB-3	No found
		Nemacheilidae	0	Barbatula barbatula	NC_027192.1	955	32.6702	0.00777605	-0.128205	-0.0606532		1	604	619	coreTAS (LS)	CSB-F	CSB-E	CSB-D	CSB-C	CSB-B	CSB-A	CSB-1	CSB-2	CSB-3	No found
		Nemacheilidae	0	Barbatula nuda	NC_022858.1	942	32.2718	0.0282132	-0.151316	-0.186452		2			coreTAS (LS)	CSB-F	CSB-E	CSB-D	CSB-C	CSB-B	CSB-A	CSB-1	CSB-2	CSB-3	No found
		Nemacheilidae	0	Barbatula toni	NC_008670.1	941	31.9872	0.003125	-0.142857	-0.021875		0				CSB-F	CSB-E	CSB-D	CSB-C	CSB-B	CSB-A	CSB-1	CSB-2	CSB-3	No found
		Nemacheilidae	0	Claea dabryi	NC_029242.1	913	34.0635	-0.0232558	-0.228296	0.101867		1	55	70	coreTAS (M)	CSB-F	CSB-E	CSB-D	CSB-C	CSB-B	CSB-A	CSB-1	CSB-2	CSB-3	No found
		Nemacheilidae	0	Homatula berezowskii	NC_040302.1	916	32.7511	0	-0.2	0		0				CSB-F	CSB-E	CSB-D	CSB-C	CSB-B	CSB-A	CSB-1	CSB-2	CSB-3	No found
		Nemacheilidae	0	Homatula laxiclathra	NC_046753.1	923	33.9112	-0.0163934	-0.15016	0.109173		0				CSB-F	CSB-E	CSB-D	CSB-C	CSB-B	CSB-A	CSB-1	CSB-2	CSB-3	No found
		Nemacheilidae	0	Homatula potanini	NC_025321.1	915	33.5519	-0.00328947	-0.198697	0.0165552		0				CSB-F	CSB-E	CSB-D	CSB-C	CSB-B	CSB-A	CSB-1	CSB-2	CSB-3	No found
		Nemacheilidae	0	Homatula variegata	NC_020095.1	923	33.5861	-0.0244698	-0.141935	0.172401		0				CSB-F	CSB-E	CSB-D	CSB-C	CSB-B	CSB-A	CSB-1	CSB-2	CSB-3	No found
		Nemacheilidae	0	Lefua costata	NC_029385.1	926	31.7495	0.0601266	-0.183673	-0.327356		1	62	77	coreTAS (M)	CSB-F	CSB-E	CSB-D	CSB-C	CSB-B	CSB-A	CSB-1	CSB-2	CSB-3	No found
		Nemacheilidae	0	Lefua echigonia	NC_004696.1	912	31.6886	-0.0144462	-0.176471	0.081862		1	52	67	coreTAS (M)	CSB-F	CSB-E	CSB-D	CSB-C	CSB-B	CSB-A	CSB-1	CSB-2	CSB-3	No found
		Nemacheilidae	0	Lefua nikkonis	NC_027662.1	939	32.5879	0.0300158	-0.150327	-0.19967		1	72	87	coreTAS (M)	CSB-F	CSB-E	CSB-D	CSB-C	CSB-B	CSB-A	CSB-1	CSB-2	CSB-3	No found
		Nemacheilidae	0	Mesonoemacheilus triangularis	NC_031626.1	926	32.8294	0.0418006	-0.217105	-0.192536		1	58	73	coreTAS (M)	CSB-F	CSB-E	CSB-D	CSB-C	CSB-B	CSB-A	CSB-1	CSB-2	CSB-3	No found
		Nemacheilidae	0	Micronemacheilus cruciatus	NC_033960.1	925	32	-0.0429253	-0.135135	0.317647		2			coreTAS (LS)	CSB-F	CSB-E	CSB-D	CSB-C	CSB-B	CSB-A	CSB-1	CSB-2	CSB-3	1	30	36	66	16	1.9	16	93	0	53	35	6	9	48	1.62
		Nemacheilidae	0	Nemacheilus pallidus	NC_031639.1	895	34.7486	0.0513699	-0.234727	-0.21885		1	42	57	coreTAS (M)	CSB-F	CSB-E	CSB-D	CSB-C	CSB-B	CSB-A	CSB-1	CSB-2	CSB-3	No found
		Nemacheilidae	0	Nemachilichthys rueppelli	NC_031583.1	915	31.4754	0.0685805	-0.263889	-0.259884		1	54	69	coreTAS (M)	CSB-F	CSB-E	CSB-D	CSB-C	CSB-B	CSB-A	CSB-1	CSB-2	CSB-3	No found
		Nemacheilidae	0	Oreonectes daqikongensis	NC_039131.1	598	34.1137	0.0203046	-0.0294118	-0.690355		1	569	584	coreTAS (LS)	CSB-F	CSB-E	CSB-D	CSB-C	CSB-B	CSB-A	CSB-1	CSB-2	CSB-3	No found
		Nemacheilidae	0	Oreonectes furcocaudalis	NC_032384.1	917	33.2606	0.0457516	-0.206557	-0.221496		1	569	584	coreTAS (LS)	CSB-F	CSB-E	CSB-D	CSB-C	CSB-B	CSB-A	CSB-1	CSB-2	CSB-3	No found
		Nemacheilidae	0	Oreonectes platycephalus	NC_031579.1	916	30.786	0.0315457	-0.205674	-0.153378		2			coreTAS (LS)	CSB-F	CSB-E	CSB-D	CSB-C	CSB-B	CSB-A	CSB-1	CSB-2	CSB-3	No found
		Nemacheilidae	0	Oxynoemacheilus angorae	NC_031548.1	925	35.8919	-0.0151771	-0.156627	0.0968997		1	58	73	coreTAS (M)	CSB-F	CSB-E	CSB-D		CSB-B	CSB-A	CSB-1	CSB-2	CSB-3	No found
		Nemacheilidae	0	Schistura balteata	NC_008679.1	934	30.7281	0.0200927	-0.191638	-0.104848		1	273	288	coreTAS (LS)	CSB-F	CSB-E	CSB-D		CSB-B	CSB-A	CSB-1	CSB-2	CSB-3	1	30	36	66	16	1.9	16	100	0	62	45	6	9	38	1.63
		Nemacheilidae	0	Schistura corica	NC_031640.1	924	32.1429	0.0207337	-0.212121	-0.0977444		2			coreTAS (LS)	CSB-F	CSB-E	CSB-D		CSB-B	CSB-A	CSB-1	CSB-2	CSB-3	No found
		Nemacheilidae	0	Schistura fasciolata	NC_034778.1	913	32.7492	0.00651466	-0.197324	-0.033015		1	56	71	coreTAS (M)	CSB-F	CSB-E	CSB-D		CSB-B	CSB-A	CSB-1	CSB-2	CSB-3	No found
		Nemacheilidae	0	Schistura geisleri	NC_029437.1	1177	33.7298	0.0205128	-0.209068	-0.0981155		2			coreTAS (LS)	CSB-F	CSB-E	CSB-D	CSB-C	CSB-B	CSB-A	CSB-1	CSB-2	CSB-3	No found
		Nemacheilidae	0	Schistura jarutanini	NC_031584.1	943	33.8282	0.0224359	-0.203762	-0.110108		2			coreTAS (LS)	CSB-F	CSB-E	CSB-D	CSB-C	CSB-B	CSB-A	CSB-1	CSB-2	CSB-3	1	31	809	840	2	16	2	100	0	64	50	0	0	50	1
		Nemacheilidae	0	Schistura kaysonei	NC_031580.1	924	33.1169	0.012945	-0.228758	-0.0565881		1	569	584	coreTAS (LS)	CSB-F	CSB-E	CSB-D	CSB-C	CSB-B	CSB-A	CSB-1	CSB-2	CSB-3	No found
		Nemacheilidae	0	Schistura notostigma	NC_031585.1	928	32.1121	0	-0.214765	0		2			coreTAS (LS)	CSB-F	CSB-E	CSB-D	CSB-C	CSB-B	CSB-A	CSB-1	CSB-2	CSB-3	No found
		Nemacheilidae	0	Schistura pridii	NC_031638.1	935	32.2995	0.0205371	-0.211921	-0.0969096		2			coreTAS (LS)	CSB-F	CSB-E	CSB-D	CSB-C	CSB-B	CSB-A	CSB-1	CSB-2	CSB-3	No found
		Nemacheilidae	0	Schistura reticulofasciata	NC_034745.1	936	32.3718	0.0331754	-0.260726	-0.127242		2			coreTAS (LS)	CSB-F	CSB-E	CSB-D	CSB-C	CSB-B	CSB-A	CSB-1	CSB-2	CSB-3	No found
		Nemacheilidae	0	Schistura scaturigina	NC_031378.1	913	33.0778	0.00163666	-0.205298	-0.00797212		3			coreTAS (LS)	CSB-F	CSB-E	CSB-D	CSB-C	CSB-B	CSB-A	CSB-1	CSB-2	CSB-3	No found
		Nemacheilidae	0	Schistura sikmaiensis	NC_034746.1	930	34.6237	0.0328947	-0.217391	-0.151316		2			coreTAS (LS)	CSB-F	CSB-E	CSB-D	CSB-C	CSB-B	CSB-A	CSB-1	CSB-2	CSB-3	No found
		Nemacheilidae	0	Tarimichthys bombifrons	NC_027189.1	913	34.0635	0.013289	-0.215434	-0.0616849		2			coreTAS (LS)	CSB-F	CSB-E	CSB-D	CSB-C	CSB-B	CSB-A	CSB-1	CSB-2	CSB-3	1	29	32	61	16	1.9	16	93	6	53	40	10	10	40	1.72
		Nemacheilidae	0	Traccatichthys taeniatus	NC_031581.1	931	31.6864	0	-0.152542	0		1	585	600	coreTAS (LS)	CSB-F	CSB-E	CSB-D	CSB-C	CSB-B	CSB-A	CSB-1	CSB-2	CSB-3	No found
		Nemacheilidae	0	Triplophysa anterodorsalis	NC_024597.1	913	34.2826	-0.0266667	-0.226837	0.117559		1	55	70	coreTAS (M)	CSB-F	CSB-E	CSB-D	CSB-C	CSB-B	CSB-A	CSB-1	CSB-2	CSB-3	No found
		Nemacheilidae	0	Triplophysa bleekeri	NC_018774.1	913	34.1731	-0.031614	-0.217949	0.145052		1	55	70	coreTAS (M)	CSB-F	CSB-E	CSB-D		CSB-B	CSB-A	CSB-1	CSB-2	CSB-3	No found
		Nemacheilidae	0	Triplophysa cuneicephala	NC_037924.1	917	34.4602	0.00499168	-0.234177	-0.0213158		0				CSB-F	CSB-E	CSB-D	CSB-C	CSB-B	CSB-A	CSB-1	CSB-2	CSB-3	No found
		Nemacheilidae	0	Triplophysa dalaica	NC_037925.1	915	35.3005	0.00675676	-0.195046	-0.0346418		1	56	71	coreTAS (M)	CSB-F	CSB-E	CSB-D	CSB-C	CSB-B	CSB-A	CSB-1	CSB-2	CSB-3	No found
		Nemacheilidae	0	Triplophysa dorsalis	NC_029423.1	918	34.2048	-0.00331126	-0.203822	0.0162459		2			coreTAS (LS)	CSB-F	CSB-E	CSB-D	CSB-C	CSB-B	CSB-A	CSB-1	CSB-2	CSB-3	1	29	31	60	16	1.9	16	93	6	53	40	10	10	40	1.72
		Nemacheilidae	0	Triplophysa lixianensis	NC_030521.1	917	34.4602	0.0183028	-0.221519	-0.0826242		1	58	73	coreTAS (M)	CSB-F	CSB-E	CSB-D	CSB-C	CSB-B	CSB-A	CSB-1	CSB-2	CSB-3	No found
		Nemacheilidae	0	Triplophysa orientalis	NC_030505.1	914	34.4639	-0.00166945	-0.212698	0.0078489		1	57	72	coreTAS (M)	CSB-F	CSB-E	CSB-D	CSB-C	CSB-B	CSB-A		CSB-2	CSB-3	No found
		Nemacheilidae	0	Triplophysa pappenheimi	NC_033972.1	917	34.8964	0.00837521	-0.2625	-0.0319056		0				CSB-F	CSB-E	CSB-D	CSB-C	CSB-B	CSB-A	CSB-1	CSB-2	CSB-3	No found
		Nemacheilidae	0	Triplophysa robusta	NC_025632.1	915	34.2077	0.00996678	-0.252396	-0.0394886		0				CSB-F	CSB-E	CSB-D		CSB-B	CSB-A	CSB-1	CSB-2	CSB-3	No found
		Nemacheilidae	0	Triplophysa rosa	NC_019587.1	919	30.7943	0.00943396	-0.243816	-0.0386929		1	57	72	coreTAS (M)	CSB-F	CSB-E	CSB-D		CSB-B	CSB-A	CSB-1	CSB-2	CSB-3	No found
		Nemacheilidae	0	Triplophysa siluroides	NC_024611.1	918	34.7495	-0.00166945	-0.241379	0.00691629		1	569	584	coreTAS (LS)	CSB-F	CSB-E	CSB-D		CSB-B	CSB-A	CSB-1	CSB-2	CSB-3	No found
		Nemacheilidae	0	Triplophysa sp. ZP-2016	NC_037704.1	920	32.2826	-0.0176565	-0.198653	0.088881		0				CSB-F	CSB-E	CSB-D		CSB-B	CSB-A	CSB-1	CSB-2	CSB-3	No found
		Nemacheilidae	0	Triplophysa stenura	NC_032692.1	918	34.5316	0.0415973	-0.242902	-0.171251		1	57	72	coreTAS (M)	CSB-F	CSB-E	CSB-D		CSB-B	CSB-A	CSB-1	CSB-2	CSB-3	No found
		Nemacheilidae	0	Triplophysa stewarti	NC_030506.1	916	34.2795	0.0365449	-0.235669	-0.155069		1	57	72	coreTAS (M)	CSB-F	CSB-E	CSB-D		CSB-B	CSB-A	CSB-1	CSB-2	CSB-3	No found
		Nemacheilidae	0	Triplophysa stoliczkai	NC_017890.1	917	34.6783	-0.0183639	-0.176101	0.104281		1	57	72	coreTAS (M)	CSB-F	CSB-E	CSB-D		CSB-B	CSB-A	CSB-1	CSB-2	CSB-3	No found
		Nemacheilidae	0	Triplophysa strauchii	NC_026714.1	918	32.4619	0.00645161	-0.221477	-0.02913		1	57	72	coreTAS (LS)	CSB-F	CSB-E	CSB-D		CSB-B	CSB-A	CSB-1	CSB-2	CSB-3	No found
		Nemacheilidae	0	Triplophysa tenuis	NC_030511.1	916	33.952	0.031405	-0.241158	-0.130226		2			coreTAS (LS)	CSB-F	CSB-E	CSB-D		CSB-B	CSB-A	CSB-1	CSB-2	CSB-3	1	29	31	60	16	1.9	15	93	6	51	40	10	10	40	1.72
		Nemacheilidae	0	Triplophysa tibetana	NC_030483.1	918	34.8584	-0.0100334	-0.1875	0.0535117		1	57	72	coreTAS (M)	CSB-F	CSB-E	CSB-D	CSB-C	CSB-B	CSB-A	CSB-1	CSB-2	CSB-3	No found
		Nemacheilidae	0	Triplophysa venusta	NC_029330.1	919	36.0174	0.00680272	-0.178248	-0.0381644		1	57	72	coreTAS (M)	CSB-F	CSB-E	CSB-D		CSB-B	CSB-A	CSB-1	CSB-2	CSB-3	No found
		Nemacheilidae	0	Triplophysa wuweiensis	NC_030512.1	1028	34.7276	0.00447094	-0.187675	-0.0238228		1	57	72	coreTAS (M)	CSB-F	CSB-E	CSB-D		CSB-B	CSB-A	CSB-1	CSB-2	CSB-3	1	217	302	519	108	2	108	96	3	404	28	24	15	31	1.96
		Nemacheilidae	0	Triplophysa xiangxiensis	NC_029492.1	940	31.383	-0.0635659	-0.172881	0.367685		0				CSB-F	CSB-E	CSB-D		CSB-B	CSB-A	CSB-1	CSB-2	CSB-3	No found
		Nemacheilidae	0	Triplophysa xichangensis	NC_030513.1	917	34.3511	0	-0.174603	0		1	57	72	coreTAS (M)	CSB-F	CSB-E	CSB-D		CSB-B	CSB-A	CSB-1	CSB-2	CSB-3	No found
		Nemacheilidae	0	Triplophysa yarkandensis	NC_027517.1	918	35.512	0.0337838	-0.171779	-0.19667		1	57	72	coreTAS (M)	CSB-F	CSB-E	CSB-D		CSB-B	CSB-A	CSB-1	CSB-2	CSB-3	No found
		Nemacheilidae	0	Tuberoschistura baenzigeri	NC_031641.1	918	31.0458	0.0363349	-0.192982	-0.188281		1	57	72	coreTAS (M)	CSB-F	CSB-E	CSB-D		CSB-B	CSB-A	CSB-1	CSB-2	CSB-3	No found
		Nemacheilidae	0	Yunnanilus jinxiensis	NC_039380.1	911	34.6872	0.0453782	-0.177215	-0.256062		1	368	383	coreTAS (LS)	CSB-F	CSB-E	CSB-D		CSB-B	CSB-A	CSB-1	CSB-2	CSB-3	No found
		Nemacheilidae	0	Yunnanilus sichuanensis	NC_042209.1	916	34.7162	-0.0200669	-0.194969	0.102924		1	58	73	coreTAS (M)	CSB-F	CSB-E	CSB-D		CSB-B	CSB-A	CSB-1	CSB-2	CSB-3	No found
		Psilorhynchidae	0	Psilorhynchus balitora	NC_031632.1	863	37.5435	-0.012987	-0.222222	0.0584416		1	24	39	coreTAS (M)	CSB-F	CSB-E	CSB-D		CSB-B	CSB-A	CSB-1	CSB-2	CSB-3	No found
		Psilorhynchidae	0	Psilorhynchus homaloptera	NC_011210.1	904	34.5133	-0.0337838	-0.179487	0.188224		1	61	76	coreTAS (M)	CSB-F	CSB-E	CSB-D	CSB-C	CSB-B	CSB-A	CSB-1	CSB-2	CSB-3	No found
		Psilorhynchidae	0	Psilorhynchus pseudecheneis	NC_031543.1	901	36.404	-0.0157068	-0.195122	0.0804974		1	59	74	coreTAS (M)	CSB-F	CSB-E	CSB-D		CSB-B	CSB-A	CSB-1	CSB-2	CSB-3	No found
		Psilorhynchidae	0	Psilorhynchus sucatio	NC_015532.1	919	32.8618	0.00162075	-0.231788	-0.00699236		1	821	836	coreTAS (LS)	CSB-F	CSB-E	CSB-D		CSB-B	CSB-A	CSB-1	CSB-2	CSB-3	No found
		Serpenticobitidae	0	Serpenticobitis octozona	NC_033956.1	907	29.7685	0.0800628	-0.207407	-0.386017		1	566	581	coreTAS (LS)	CSB-F	CSB-E	CSB-D		CSB-B	CSB-A	CSB-1	CSB-2	CSB-3	No found
		Tanichthyidae	0	Tanichthys micagemmae	NC_031631.1	879	32.537	0.0590219	-0.251748	-0.234448		1	56	71	coreTAS (M)	CSB-F	CSB-E	CSB-D		CSB-B	CSB-A	CSB-1	CSB-2	CSB-3	No found
		Vaillantellidae	0	Vaillantella maassi	NC_008680.1	1640	27.1951	0.0954774	-0.179372	-0.532286		2			coreTAS (LS)	CSB-F	CSB-E	CSB-D		CSB-B	CSB-A	CSB-1	CSB-2	CSB-3	5
		Xenocyprididae	Xenocypridinae	Ancherythroculter kurematsui	NC_029707.1	936	36.1111	0.0434783	-0.177515	-0.244928		1	65	80	coreTAS (M)	CSB-F	CSB-E	CSB-D		CSB-B	CSB-A	CSB-1	CSB-2	CSB-3	No found
		Xenocyprididae	Xenocypridinae	Ancherythroculter wangi	NC_037405.1	938	34.6482	0.0440457	-0.206154	-0.213654		1	65	80	coreTAS (M)	CSB-F	CSB-E	CSB-D		CSB-B	CSB-A	CSB-1	CSB-2	CSB-3	No found
		Xenocyprididae	Opsariichthyinae	Candidia pingtungensis	NC_028596.1	928	33.7284	-0.0243902	-0.175719	0.138803		1	63	78	coreTAS (M)	CSB-F	CSB-E	CSB-D	CSB-C	CSB-B	CSB-A	CSB-1	CSB-2	CSB-3	No found
		Xenocyprididae	Xenocypridinae	Chanodichthys ilishaeformis	NC_029722.1	937	35.6457	0.0414594	-0.179641	-0.23079		1	65	80	coreTAS (M)	CSB-F	CSB-E	CSB-D	CSB-C	CSB-B	CSB-A	CSB-1	CSB-2	CSB-3	No found
		Xenocyprididae	Xenocypridinae	Hemiculter eigenmanni	NC_029388.1	937	36.3927	0.0201342	-0.178886	-0.112554		1	65	80	coreTAS (M)	CSB-F	CSB-E	CSB-D	CSB-C	CSB-B	CSB-A	CSB-1	CSB-2	CSB-3	No found
		Xenocyprididae	Xenocypridinae	Hemiculter tchangi	NC_036740.1	937	36.286	0.0318258	-0.182353	-0.174529		1	65	80	coreTAS (M)	CSB-F	CSB-E	CSB-D	CSB-C	CSB-B	CSB-A	CSB-1	CSB-2	CSB-3	No found
		Xenocyprididae	Xenocypridinae	Megalobrama amblycephala x (Megalobrama amblycephala x Megalobrama terminalis)	NC_036034.1	937	36.1793	0.0434783	-0.20354	-0.213611		1	65	80	coreTAS (M)	CSB-F	CSB-E	CSB-D	CSB-C	CSB-B	CSB-A	CSB-1	CSB-2	CSB-3	No found
		Xenocyprididae	0	Megalobrama amblycephala x (Megalobrama amblycephala x Parabramis pekinensis)	NC_036033.1	937	36.1793	0.0434783	-0.20354	-0.213611		1	65	80	coreTAS (M)	CSB-F	CSB-E	CSB-D	CSB-C	CSB-B	CSB-A	CSB-1	CSB-2	CSB-3	No found
		Xenocyprididae	0	Megalobrama amblycephala x Ancherythroculter nigrocauda	NC_024623.1	936	33.9744	0.0420712	-0.220126	-0.191123		1	65	80	coreTAS (M)	CSB-F	CSB-E	CSB-D	CSB-C	CSB-B	CSB-A	CSB-1	CSB-2	CSB-3	No found
		Xenocyprididae	Xenocypridinae	Megalobrama amblycephala x Elopichthys bambusa	NC_050397.1	937	36.1793	0.0434783	-0.20354	-0.213611		1	65	80	coreTAS (M)	CSB-F	CSB-E	CSB-D		CSB-B	CSB-A	CSB-1	CSB-2	CSB-3	No found
		Xenocyprididae	Xenocypridinae	Megalobrama amblycephala x Megalobrama pellegrini	NC_028224.1	937	36.1793	0.0434783	-0.20354	-0.213611		1	65	80	coreTAS (M)	CSB-F	CSB-E	CSB-D		CSB-B	CSB-A	CSB-1	CSB-2	CSB-3	No found
		Xenocyprididae	Xenocypridinae	Megalobrama amblycephala x Megalobrama skolkovii	NC_028173.1	937	36.1793	0.0434783	-0.20354	-0.213611		1	65	80	coreTAS (M)	CSB-F	CSB-E	CSB-D	CSB-C	CSB-B	CSB-A	CSB-1	CSB-2	CSB-3	No found
		Xenocyprididae	Xenocypridinae	Megalobrama skolokovii x Megalobrama amblycephala	NC_028172.1	937	35.8591	0.0382696	-0.202381	-0.189097		1	65	80	coreTAS (M)	CSB-F	CSB-E	CSB-D	CSB-C	CSB-B	CSB-A	CSB-1	CSB-2	CSB-3	No found
		Xenocyprididae	Xenocypridinae	Megalobrama terminalis x Megalobrama amblycephala	NC_029752.1	936	35.3632	0.0247934	-0.202417	-0.122487		1	65	80	coreTAS (M)	CSB-F	CSB-E	CSB-D	CSB-C	CSB-B	CSB-A	CSB-1	CSB-2	CSB-3	No found
		Xenocyprididae	Xenocypridinae	Metzia lineata	NC_031541.1	938	32.8358	0.0349206	-0.220779	-0.15817		1	65	80	coreTAS (M)	CSB-F	CSB-E	CSB-D		CSB-B	CSB-A	CSB-1	CSB-2	CSB-3	No found
		Xenocyprididae	Opsariichthyinae	Opsariichthys evolans	NC_033948.1	928	34.2672	-0.0163934	-0.18239	0.0898813		1	62	77	coreTAS (M)	CSB-F	CSB-E	CSB-D		CSB-B	CSB-A	CSB-1	CSB-2	CSB-3	No found
		Xenocyprididae	Opsariichthyinae	Opsariichthys pachycephalus	NC_033949.1	924	33.1169	-0.012945	-0.163399	0.0792233		1	62	77	coreTAS (M)	CSB-F	CSB-E	CSB-D	CSB-C	CSB-B	CSB-A	CSB-1	CSB-2	CSB-3	1	60	10	70	16	3.7	16	76	20	63	39	4	11	44	1.62
		Xenocyprididae	Xenocypridinae	Toxabramis swinhonis	NC_029249.1	936	36.2179	0.038526	-0.20944	-0.183948		1	65	80	coreTAS (M)	CSB-F	CSB-E	CSB-D	CSB-C	CSB-B	CSB-A	CSB-1	CSB-2	CSB-3	No found
		Xenocyprididae	Xenocypridinae	Xenocypris yunnanensis	NC_035954.1	935	34.5455	0.0490196	-0.201238	-0.24359		1	64	79	coreTAS (M)	CSB-F	CSB-E	CSB-D	CSB-C	CSB-B	CSB-A	CSB-1	CSB-2	CSB-3	No found
	Gymnotiformes	Hypopomidae	0	Brachyhypopomus pinnicaudatus	NC_015078.1	960	34.375	0.0031746	-0.242424	-0.0130952		3			coreTAS (LS)	CSB-F	CSB-E	CSB-D			CSB-A	CSB-1	CSB-2	CSB-3	1	106	45	151	33	3.3	32	80	7	110	37	10	12	40	1.77
		Sternopygidae	0	Eigenmannia sp	NC_004701.1	985	36.9543	-0.0402576	-0.148352	0.271366		3			coreTAS (LS)	CSB-F	CSB-E	CSB-D			CSB-A	CSB-1	CSB-2	CSB-3	1	108	103	211	17	6.5	17	66	21	68	35	10	12	41	1.77
		Rhamphichthyidae	0	Gymnorhamphichthys sp.	NC_015754.1	949	36.3541	-0.0198675	-0.153623	0.129327		3			coreTAS (M)	CSB-F	CSB-E	CSB-D			CSB-A	CSB-1	CSB-2	CSB-3	No found
	Siluriformes	Amblycipitidae	0	Liobagrus andersoni	NC_032035.1	897	34.2252	0.0271186	-0.250814	-0.108122		1	648	663	coreTAS (LS)	CSB-F	CSB-E	CSB-D	CSB-C			CSB-1	CSB-2	CSB-3	1	44	170	214	20	2.2	21	88	11	67	40	11	0	48	1.39
		Amblycipitidae	0	Liobagrus anguillicauda	NC_021602.1	905	33.4807	0.0166113	-0.221122	-0.0751227		1	655	670	coreTAS (LS)	CSB-F	CSB-E	CSB-D	CSB-C			CSB-1	CSB-2	CSB-3	No found
		Amblycipitidae	0	Liobagrus kingi	NC_020337.1	872	34.633	0.00701754	-0.211921	-0.033114		0				CSB-F	CSB-E	CSB-D	CSB-C	CSB-B	CSB-A		CSB-2	CSB-3	No found
		Amblycipitidae	0	Liobagrus marginatoides	NC_021122.1	899	34.1491	0.0675676	-0.263844	-0.256089		0				CSB-F	CSB-E	CSB-D	CSB-C	CSB-B	CSB-A		CSB-2	CSB-3	1	46	171	217	22	2.2	21	92	3	76	38	14	0	46	1.45
		Amblycipitidae	0	Liobagrus marginatus	NC_022923.1	871	34.4432	0.00525394	-0.206667	-0.0254223		0				CSB-F	CSB-E	CSB-D	CSB-C	CSB-B	CSB-A		CSB-2	CSB-3	No found
		Amblycipitidae	0	Liobagrus mediadiposalis	NC_027167.1	908	33.1498	0.00494234	-0.215947	-0.0228868		2			coreTAS (LS)	CSB-F	CSB-E	CSB-D	CSB-C			CSB-1	CSB-2	CSB-3	1	46	169	215	20	2.3	20	75	10	51	48	8	0	42	1.33
		Amblycipitidae	0	Liobagrus nigricauda	NC_021407.1	899	34.3715	0.0338983	-0.242718	-0.139661		1	649	664	coreTAS (LS)	CSB-F	CSB-E	CSB-D	CSB-C	CSB-B	CSB-A	CSB-1	CSB-2	CSB-3	1	46	171	217	22	2.2	21	92	3	76	38	14	0	46	1.45
		Amblycipitidae	0	Liobagrus obesus	NC_008232.1	910	35.2747	0.0594228	-0.221184	-0.268658		1	659	674	coreTAS (LS)	CSB-F	CSB-E	CSB-D	CSB-C	CSB-B	CSB-A	CSB-1	CSB-2	CSB-3	1	63	170	233	22	2.9	22	95	2	110	43	14	3	39	1.61
		Amblycipitidae	0	Liobagrus styani	NC_034647.1	899	34.2603	0.0219966	-0.233766	-0.0940966		1	649	664	coreTAS (LS)	CSB-F	CSB-E	CSB-D	CSB-C	CSB-B	CSB-A	CSB-1	CSB-2	CSB-3	1	41	174	215	22	1.9	22	90	0	66	45	14	0	40	1.45
		Amphiliidae	Amphiliinae	Amphilius sp.	NC_015746.1	913	37.4589	0.0192644	-0.175439	-0.109807		1	310	325	coreTAS (LS)	CSB-F	CSB-E	CSB-D	CSB-C	CSB-B	CSB-A		CSB-2	CSB-3	No found
		Ariidae	Ariinae	Arius arius	NC_036673.1	1077	37.3259	-0.042963	-0.253731	0.169325		0				CSB-F	CSB-E	CSB-D	CSB-C	CSB-B	CSB-A	CSB-1	CSB-2	CSB-3	No found
		Ariidae	Ariinae	Arius dispar	NC_048969.1	1078	37.1058	-0.0589971	-0.23	0.256509		0				CSB-F	CSB-E	CSB-D	CSB-C	CSB-B	CSB-A	CSB-1	CSB-2	CSB-3	No found
		Ariidae	Ariinae	Arius maculatus	NC_045222.1	1076	37.4535	-0.0579495	-0.230769	0.251114		0				CSB-F	CSB-E	CSB-D	CSB-C	CSB-B	CSB-A		CSB-2	CSB-3	No found
		Ariidae	Bagreinae	Bagre panamensis	NC_037470.1	1080	35.6481	-0.00431655	-0.241558	0.0178696		1	810	825	coreTAS (LS)	CSB-F	CSB-E	CSB-D	CSB-C			CSB-1	CSB-2	CSB-3	No found
		Ariidae	Ariinae	Netuma thalassina	NC_030323.1	1077	37.2331	-0.0502959	-0.241895	0.207924		0				CSB-F	CSB-E	CSB-D	CSB-C	CSB-B	CSB-A		CSB-2	CSB-3	No found
		Ariidae	Ariinae	Occidentarius platypogon	NC_037469.1	1076	35.1301	-0.025788	-0.232804	0.110771		1	807	822	coreTAS (LS)	CSB-F	CSB-E	CSB-D	CSB-C	CSB-B	CSB-A		CSB-2	CSB-3	No found
		Aspredinidae	Bunocephalinae	Bunocephalus coracoideus	NC_015811.1	881	34.3927	0.0103806	-0.273927	-0.0378955		1	587	602	coreTAS (M)	CSB-F	CSB-E	CSB-D	CSB-C	CSB-B	CSB-A		CSB-2	CSB-3	2
		Auchenipteridae	Auchenipterinae	Ageneiosus pardalis	NC_026717.1	833	33.0132	0.0824373	-0.229091	-0.359845		3			coreTAS (LS)	CSB-F	CSB-E	CSB-D	CSB-C			CSB-1	CSB-2	CSB-3	No found
		Auchenipteridae	Centromochlinae	Centromochlus perugiae	NC_015748.1	1036	35.8108	0.0406015	-0.126685	-0.320493		0				CSB-F	CSB-E	CSB-D	CSB-C	CSB-B	CSB-A		CSB-2	CSB-3	No found
		Auchenipteridae	0	Tetranematichthys quadrifilis	NC_015743.1	843	31.554	0.0710572	-0.18797	-0.378024		1	598	613	coreTAS (LS)	CSB-F	CSB-E	CSB-D	CSB-C	CSB-B	CSB-A		CSB-2	CSB-3	No found
		Bagridae	0	Hemibagrus guttatus	NC_023976.1	891	34.6801	0.0515464	-0.288026	-0.178964		1	642	657	coreTAS (LS)	CSB-F	CSB-E	CSB-D	CSB-C	CSB-B	CSB-A		CSB-2	CSB-3	1	39	607	646	21	1.9	21	85	10	55	35	12	15	37	1.85
		Bagridae	0	Hemibagrus macropterus	NC_019592.1	892	35.8744	0.0384615	-0.275	-0.13986		3			coreTAS (LS)	CSB-F	CSB-E	CSB-D	CSB-C	CSB-B	CSB-A		CSB-2	CSB-3	No found
		Bagridae	0	Hemibagrus nemurus	NC_044863.1	896	38.7277	0.0746812	-0.210375	-0.354992		1	640	655	coreTAS (LS)	CSB-F	CSB-E	CSB-D	CSB-C			CSB-1	CSB-2	CSB-3	No found
		Bagridae	0	Hemibagrus spilopterus	NC_023222.1	892	38.3408	0.0763636	-0.216374	-0.352924		1	603	618	coreTAS (LS)	CSB-F	CSB-E	CSB-D	CSB-C			CSB-1	CSB-2	CSB-3	No found
		Bagridae	0	Hemibagrus wyckioides	NC_024278.1	897	38.573	0.0671506	-0.202312	-0.331916		1	640	655	coreTAS (LS)	CSB-F	CSB-E	CSB-D	CSB-C			CSB-1	CSB-2	CSB-3	No found
		Bagridae	0	Horabagrus brachysoma	NC_030188.1	925	36	0.0202703	-0.207207	-0.0978261		2			coreTAS (LS)	CSB-F	CSB-E	CSB-D	CSB-C			CSB-1	CSB-2	CSB-3	1	87	29	116	34	2.6	34	87	0	113	29	14	12	43	1.83
		Bagridae	Ariinae	Leiocassis longirostris	NC_014586.1	892	38.6771	-0.0310786	-0.252174	0.123243		2			coreTAS (LS)	CSB-F	CSB-E	CSB-D	CSB-C			CSB-1	CSB-2	CSB-3	No found
		Bagridae	Ariinae	Leiocassis longirostris x Tachysurus fulvidraco	NC_030628.1	892	38.565	-0.0364964	-0.25	0.145985		2			coreTAS (LS)	CSB-F	CSB-E	CSB-D	CSB-C			CSB-1	CSB-2	CSB-3	No found
		Bagridae	0	Mystus cavasius	NC_030187.1	910	36.3736	0.0639033	-0.214502	-0.297915		0				CSB-F	CSB-E	CSB-D	CSB-C	CSB-B	CSB-A		CSB-2	CSB-3	No found
		Bagridae	0	Mystus rhegma	NC_023223.1	889	38.1327	0.0618182	-0.179941	-0.343547		1	102	117	coreTAS (LS)	CSB-F	CSB-E	CSB-D	CSB-C	CSB-B	CSB-A	CSB-1	CSB-2	CSB-3	No found
		Bagridae	0	Mystus vittatus	NC_032082.1	606	36.4686	0.0753247	-0.0678733	-1.10978		1	55	70	coreTAS (LS)	CSB-F	CSB-E	CSB-D	CSB-C	CSB-B	CSB-A	CSB-1	CSB-2	CSB-3	No found
		Bagridae	0	Pseudobagrus albomarginatus	NC_022726.1	891	38.0471	-0.0326087	-0.244838	0.133185		2			coreTAS (LS)	CSB-F	CSB-E	CSB-D	CSB-C	CSB-B	CSB-A	CSB-1	CSB-2	CSB-3	No found
		Bagridae	0	Pseudobagrus brevicaudatus	NC_021393.1	893	38.0739	-0.0198915	-0.264706	0.0751457		2			coreTAS (LS)	CSB-F	CSB-E	CSB-D	CSB-C			CSB-1	CSB-2	CSB-3	No found
		Bagridae	0	Pseudobagrus brevicorpus	NC_015625.1	890	40	-0.0262172	-0.241573	0.108527		0				CSB-F	CSB-E	CSB-D	CSB-C	CSB-B	CSB-A	CSB-1	CSB-2	CSB-3	No found
		Bagridae	0	Pseudobagrus crassilabris	NC_021394.1	891	38.3838	-0.0346084	-0.239766	0.144342		2			coreTAS (LS)	CSB-F	CSB-E	CSB-D	CSB-C	CSB-B	CSB-A	CSB-1	CSB-2	CSB-3	No found
		Bagridae	0	Pseudobagrus emarginatus	NC_024279.1	891	39.0572	-0.0276243	-0.212644	0.129909		2			coreTAS (LS)	CSB-F	CSB-E	CSB-D	CSB-C	CSB-B	CSB-A	CSB-1	CSB-2	CSB-3	No found
		Bagridae	0	Pseudobagrus koreanus	NC_028434.1	891	38.6083	-0.0310786	-0.244186	0.127274		0				CSB-F	CSB-E	CSB-D	CSB-C	CSB-B	CSB-A	CSB-1	CSB-2	CSB-3	No found
		Bagridae	0	Pseudobagrus medianalis	NC_037048.1	890	38.9888	-0.0239411	-0.25072	0.0954891		0				CSB-F	CSB-E	CSB-D	CSB-C	CSB-B	CSB-A	CSB-1	CSB-2	CSB-3	No found
		Bagridae	0	Pseudobagrus ondon	NC_022725.1	891	39.0572	-0.0165746	-0.275862	0.0600829		0				CSB-F	CSB-E	CSB-D	CSB-C	CSB-B	CSB-A	CSB-1	CSB-2	CSB-3	No found
		Bagridae	0	Pseudobagrus pratti	NC_041443.1	891	39.3939	-0.0148148	-0.230769	0.0641975		2			coreTAS (LS)	CSB-F	CSB-E	CSB-D	CSB-C	CSB-B	CSB-A	CSB-1	CSB-2	CSB-3	No found
		Bagridae	0	Pseudobagrus tenuis	NC_035498.1	893	38.0739	-0.034358	-0.247059	0.139068		2			coreTAS (LS)	CSB-F	CSB-E	CSB-D	CSB-C	CSB-B	CSB-A	CSB-1	CSB-2	CSB-3	No found
		Bagridae	0	Pseudobagrus trilineatus	NC_022705.1	893	37.0661	-0.0142349	-0.256798	0.0554323		0				CSB-F	CSB-E	CSB-D	CSB-C	CSB-B	CSB-A	CSB-1	CSB-2	CSB-3	No found
		Bagridae	0	Pseudobagrus truncatus	NC_021395.1	890	38.9888	-0.0165746	-0.221902	0.0746933		2			coreTAS (LS)	CSB-F	CSB-E	CSB-D	CSB-C	CSB-B	CSB-A	CSB-1	CSB-2	CSB-3	No found
		Bagridae	0	Rita rita	NC_023376.1	823	31.5917	0.115453	-0.184615	-0.62537		1	633	648	coreTAS (M)	CSB-F	CSB-E	CSB-D	CSB-C	CSB-B	CSB-A	CSB-1	CSB-2	CSB-3	1	64	34	98	34	1.9	34	90	0	103	36	10	13	38	1.8
		Bagridae	0	Tachysurus argentivittatus	NC_030538.1	891	37.3737	-0.0430108	-0.243243	0.176822		1	101	116	coreTAS (LS)	CSB-F	CSB-E	CSB-D	CSB-C	CSB-B	CSB-A	CSB-1	CSB-2	CSB-3	No found
		Bagridae	0	Tachysurus eupogon	NC_018768.1	887	40.4735	-0.0189394	-0.253482	0.0747169		1	101	116	coreTAS (LS)	CSB-F	CSB-E	CSB-D	CSB-C	CSB-B	CSB-A	CSB-1	CSB-2	CSB-3	No found
		Bagridae	0	Tachysurus fulvidraco	NC_015888.1	888	38.7387	-0.0220588	-0.25	0.0882353		0				CSB-F	CSB-E	CSB-D	CSB-C	CSB-B	CSB-A	CSB-1	CSB-2	CSB-3	No found
		Bagridae	Bagridae hybrid sp.	Tachysurus fulvidraco x Leiocassis longirostris	NC_036665.1	887	38.6697	-0.0220588	-0.247813	0.0890138		0				CSB-F	CSB-E	CSB-D	CSB-C	CSB-B	CSB-A	CSB-1	CSB-2	CSB-3	No found
		Bagridae	0	Tachysurus fulvidraco x Tachysurus vachelli	NC_026544.1	888	38.8514	-0.0202578	-0.252174	0.0803328		0				CSB-F	CSB-E	CSB-D	CSB-C	CSB-B	CSB-A	CSB-1	CSB-2	CSB-3	No found
		Bagridae	0	Tachysurus nitidus	NC_014859.1	890	37.8652	-0.0271248	-0.240356	0.112852		2			coreTAS (LS)	CSB-F	CSB-E	CSB-D	CSB-C	CSB-B	CSB-A	CSB-1	CSB-2	CSB-3	No found
		Bagridae	0	Tachysurus tokiensis	NC_004697.1	889	38.9201	-0.0128913	-0.254335	0.0506864		0				CSB-F	CSB-E	CSB-D	CSB-C	CSB-B	CSB-A		CSB-2	CSB-3	No found
		Bagridae	0	Tachysurus ussuriensis	NC_020344.1	892	38.6771	-0.0274223	-0.24058	0.113984		1	101	116	coreTAS (LS)	CSB-F	CSB-E	CSB-D	CSB-C		CSB-A	CSB-1	CSB-2	CSB-3	No found
		Bagridae	0	Tachysurus vachellii	NC_014862.1	887	39.0079	-0.012939	-0.242775	0.0532964		1	101	116	coreTAS (LS)	CSB-F	CSB-E	CSB-D	CSB-C	CSB-B	CSB-A		CSB-2	CSB-3	No found
		Callichthyidae	Corydoradinae	Corydoras arcuatus	NC_049096.1	1209	30.3557	0.0522565	-0.111717	-0.46776		1	87	102	coreTAS (LS)	CSB-F	CSB-E	CSB-D	CSB-C	CSB-B	CSB-A		CSB-2	CSB-3	6
		Callichthyidae	Corydoradinae	Corydoras duplicareus	NC_049095.1	1053	30.1045	0.0516304	-0.135647	-0.380624		0				CSB-F	CSB-E	CSB-D	CSB-C	CSB-B	CSB-A		CSB-2	CSB-3	1	231	86	317	39	5.9	39	99	0	455	45	7	5	40	1.56
		Callichthyidae	Corydoradinae	Corydoras panda	NC_049097.1	994	31.2877	0.0717423	-0.163987	-0.437487		4			coreTAS (LS)	CSB-F	CSB-E	CSB-D	CSB-C	CSB-B	CSB-A		CSB-2	CSB-3	4
		Callichthyidae	Corydoradinae	Corydoras rabauti	NC_004698.1	1218	31.0345	0.05	-0.164021	-0.304839		0				CSB-F	CSB-E	CSB-D	CSB-C	CSB-B	CSB-A		CSB-2	CSB-3	3
		Callichthyidae	Corydoradinae	Corydoras sterbai	NC_048967.1	1023	30.1075	0.0657343	-0.12987	-0.506154		0				CSB-F	CSB-E	CSB-D	CSB-C			CSB-1	CSB-2	CSB-3	1	230	59	289	39	6	39	93	2	385	44	6	6	41	1.58
		Callichthyidae	Corydoradinae	Corydoras trilineatus	NC_049098.1	910	32.0879	0.0679612	-0.136986	-0.496117		0				CSB-F	CSB-E	CSB-D	CSB-C			CSB-1			5
		Clariidae	0	Clarias batrachus	NC_023923.1	858	37.6457	0.00560748	-0.250774	-0.0223607		1	612	627	coreTAS (LS)	CSB-F	CSB-E	CSB-D	CSB-C			CSB-1			1	68	32	100	34	2	34	94	0	120	39	17	10	33	1.83
		Clariidae	0	Clarias dussumieri	NC_037193.1	871	33.8691	0.00694444	-0.267797	-0.0259318		1	614	629	coreTAS (LS)	CSB-F	CSB-E	CSB-D	CSB-C	CSB-B	CSB-A		CSB-2	CSB-3	1	64	31	95	34	1.9	34	96	0	121	36	15	12	35	1.85
		Clariidae	0	Clarias fuscus	NC_023941.1	881	38.479	-0.0110701	-0.268437	0.0412392		1	622	637	coreTAS (LS)	CSB-F	CSB-E	CSB-D	CSB-C	CSB-B	CSB-A		CSB-2	CSB-3	1	71	41	112	34	2.1	34	97	0	135	37	16	11	34	1.84
		Clariidae	0	Clarias gariepinus	NC_027661.1	864	37.2685	0.0295203	-0.217391	-0.135793		1	606	621	coreTAS (LS)	CSB-F	CSB-E	CSB-D	CSB-C	CSB-B	CSB-A		CSB-2	CSB-3	No found
		Clariidae	0	Clarias macrocephalus	NC_046749.1	866	37.6443	0.0259259	-0.245399	-0.105648		1	606	621	coreTAS (LS)	CSB-F	CSB-E	CSB-D	CSB-C	CSB-B	CSB-A		CSB-2	CSB-3	1	68	28	96	34	2	34	91	0	111	36	15	13	34	1.87
		Clariidae	0	Clarias sp. NM-2010	NC_015749.1	864	37.3843	0.0314233	-0.219814	-0.142954		1	606	621	coreTAS (LS)	CSB-F	CSB-E	CSB-D	CSB-C	CSB-B	CSB-A		CSB-2	CSB-3	No found
		Claroteidae	Auchenoglanidinae	Auchenoglanis occidentalis	NC_015809.1	881	35.9818	0.0141844	-0.242902	-0.0583955		3			coreTAS (LS)	CSB-F	CSB-E	CSB-D	CSB-C	CSB-B	CSB-A	CSB-1	CSB-2	CSB-3	1	39	36	75	20	2	20	95	0	71	37	5	17	40	1.72
		Claroteidae	0	Chrysichthys nigrodigitatus	NC_042721.1	883	39.5243	-0.0299625	-0.289398	0.103534		0				CSB-F	CSB-E	CSB-D	CSB-C	CSB-B	CSB-A	CSB-1	CSB-2	CSB-3	No found
		Cranoglanididae	0	Cranoglanis bouderius	NC_008280.1	878	36.6743	0.028777	-0.254658	-0.113002		1	631	646	coreTAS (LS)	CSB-F	CSB-E	CSB-D	CSB-C		CSB-A	CSB-1	CSB-2	CSB-3	No found
		Diplomystidae	0	Diplomystes nahuelbutaensis	NC_015823.1	855	34.6199	0.00894454	-0.236486	-0.0378226		0				CSB-F	CSB-E	CSB-D	CSB-C		CSB-A	CSB-1	CSB-2	CSB-3	No found
		Doradidae	0	Amblydoras gonzalezi	NC_015745.1	870	39.8851	0.0439771	-0.273775	-0.160632		1	634	649	coreTAS (LS)	CSB-F	CSB-E	CSB-D	CSB-C	CSB-B	CSB-A	CSB-1	CSB-2	CSB-3	1	66	76	142	34	2	34	82	5	82	32	10	16	40	1.82
		Doradidae	0	Platydoras armatulus	NC_025585.1	808	34.901	0.0114068	-0.184397	-0.0618602		1	88	103	coreTAS (LS)	CSB-F	CSB-E	CSB-D	CSB-C	CSB-B	CSB-A	CSB-1	CSB-2	CSB-3	No found
		Heteropneustidae	0	Heteropneustes fossilis	NC_015827.1	859	37.0198	0.00184843	-0.213836	-0.00864412		1	102	117	coreTAS (M)	CSB-F	CSB-E	CSB-D	CSB-C	CSB-B	CSB-A	CSB-1	CSB-2	CSB-3	No found
		Ictaluridae	0	Ameiurus catus	NC_037012.1	891	35.9147	0.0262697	-0.21875	-0.12009		1	125	140	coreTAS (M)	CSB-F	CSB-E	CSB-D	CSB-C	CSB-B	CSB-A	CSB-1	CSB-2	CSB-3	1	68	32	100	34	2.1	32	89	7	104	37	14	8	39	1.77
		Ictaluridae	0	Ameiurus natalis	NC_036391.1	893	35.8343	-0.0017452	-0.20625	0.00846158		1	122	137	coreTAS (M)	CSB-F	CSB-E	CSB-D	CSB-C	CSB-B	CSB-A	CSB-1	CSB-2	CSB-3	1	81	38	119	34	2.4	33	86	8	103	34	14	13	37	1.85
		Ictaluridae	0	Ameiurus nebulosus	NC_042499.1	893	35.4983	-0.0104167	-0.198738	0.052414		1	123	138	coreTAS (M)	CSB-F	CSB-E	CSB-D	CSB-C	CSB-B	CSB-A	CSB-1	CSB-2	CSB-3	2
		Ictaluridae	0	Ictalurus cf. pricei USON-01115-1	NC_029159.1	888	35.8108	0.0140351	-0.27044	-0.0518972		1	69	84	coreTAS (M)	CSB-F	CSB-E	CSB-D	CSB-C	CSB-B	CSB-A	CSB-1	CSB-2	CSB-3	1	77	36	113	35	2.3	34	86	10	106	37	10	12	39	1.78
		Ictaluridae	0	Ictalurus cf. pricei USON-01120-1	NC_029160.1	888	36.036	0.0176056	-0.28125	-0.0625978		2			coreTAS (M)	CSB-F	CSB-E	CSB-D	CSB-C	CSB-B	CSB-A	CSB-1	CSB-2	CSB-3	2
		Ictaluridae	0	Ictalurus furcatus	NC_028151.1	886	38.6005	0.0294118	-0.280702	-0.104779		2			coreTAS (M)	CSB-F	CSB-E	CSB-D	CSB-C	CSB-B	CSB-A	CSB-1	CSB-2	CSB-3	1	77	35	112	35	2.3	35	88	6	115	37	10	12	39	1.78
		Ictaluridae	0	Ictalurus pricei	NC_029158.1	888	35.9234	0.0193322	-0.278997	-0.0692917		2			coreTAS (M)				CSB-C			CSB-1	CSB-2	CSB-3	2
		Ictaluridae	0	Ictalurus punctatus Norris	NC_003489.1	885	36.7232	0.00714286	-0.267692	-0.0266831		2			coreTAS (M)	CSB-F	CSB-E	CSB-D	CSB-C			CSB-1	CSB-2	CSB-3	1	77	36	113	35	2.3	34	86	10	106	37	10	12	39	1.78
		Ictaluridae	0	Noturus taylori	NC_028276.1	891	37.486	-0.0197487	-0.209581	0.0942293		1	643	658	coreTAS (LS)	CSB-F	CSB-E	CSB-D	CSB-C	CSB-B	CSB-A		CSB-2	CSB-3	1	77	41	118	34	2.3	34	81	0	93	34	12	12	39	1.82
		Ictaluridae	0	Pylodictis olivaris	NC_036386.1	894	37.1365	0.0177936	-0.253012	-0.0703271		2			coreTAS (LS)	CSB-F	CSB-E	CSB-D	CSB-C	CSB-B	CSB-A		CSB-2	CSB-3	1	69	49	118	35	2	35	88	0	104	40	8	10	41	1.69
		Loricariidae	Hypoptopomatinae	Hypoptopoma incognitum	NC_028072.1	986	35.2941	0.00626959	-0.132184	-0.0474308		3			coreTAS (M)	CSB-F	CSB-E	CSB-D	CSB-C			CSB-1	CSB-2	CSB-3	3
		Loricariidae	Hypostominae	Hypostomus francisci	NC_045188.1	899	25.584	-0.00747384	-0.0347826	0.214873		9			coreTAS (LS)	CSB-F	CSB-E	CSB-D	CSB-C	CSB-B	CSB-A	CSB-1	CSB-2	CSB-3	2
		Loricariidae	Hypostominae	Hypostomus plecostomus	NC_025584.1	883	27.1801	0.0388802	-0.266667	-0.145801		10			coreTAS (LS)	CSB-F	CSB-E	CSB-D	CSB-C	CSB-B	CSB-A		CSB-2	CSB-3	2
		Loricariidae	Hypostominae	Pterygoplichthys disjunctivus	NC_015747.1	881	27.0148	0.0388802	-0.268908	-0.144586		10			coreTAS (LS)	CSB-F	CSB-E	CSB-D	CSB-C	CSB-B	CSB-A	CSB-1	CSB-2	CSB-3	2
		Loricariidae	Loricariinae	Sturisomatichthys panamense	NC_045877.1	871	35.7061	0.0142857	-0.292605	-0.0488226		1	624	639	coreTAS (LS)	CSB-F	CSB-E	CSB-D	CSB-C	CSB-B	CSB-A	CSB-1	CSB-2	CSB-3	No found
		Malapteruridae	0	Malapterurus electricus	NC_015833.1	866	35.4503	-0.09839	-0.192182	0.511961		1	9	24	coreTAS (M)	CSB-F	CSB-E	CSB-D	CSB-C	CSB-B	CSB-A	CSB-1	CSB-2	CSB-3	No found
		Mochokidae	0	Synodontis schoutedeni	NC_015808.1	896	38.8393	-0.0437956	-0.132184	0.331323		0				CSB-F	CSB-E	CSB-D	CSB-C	CSB-B	CSB-A	CSB-1	CSB-2	CSB-3	No found
		Pangasiidae	0	Pangasianodon gigas	NC_006381.1	899	36.3737	0.027972	-0.223242	-0.125299		0				CSB-F	CSB-E	CSB-D	CSB-C	CSB-B	CSB-A	CSB-1	CSB-2	CSB-3	1	83	34	117	34	2.5	34	90	3	125	34	10	14	40	1.8
		Pangasiidae	0	Pangasianodon hypophthalmus	NC_021752.1	893	32.8108	-0.00333333	-0.146758	0.0227132		2			coreTAS (LS)	CSB-F	CSB-E	CSB-D	CSB-C	CSB-B	CSB-A	CSB-1	CSB-2	CSB-3	1	78	38	116	34	2.3	34	93	0	131	36	10	15	37	1.81
		Pangasiidae	0	Pangasius bocourti	NC_046590.1	883	33.1823	0.00677966	-0.16041	-0.0422647		1	102	117	coreTAS (LS)	CSB-F	CSB-E	CSB-D	CSB-C	CSB-B	CSB-A	CSB-1	CSB-2	CSB-3	1	78	32	110	34	2.3	34	93	0	131	36	10	15	37	1.81
		Pangasiidae	0	Pangasius larnaudii	NC_015839.1	822	33.09	0.0763636	-0.191176	-0.399441		0				CSB-F	CSB-E	CSB-D	CSB-C	CSB-B	CSB-A	CSB-1	CSB-2	CSB-3	1	65	32	97	34	1.9	34	96	0	123	33	9	13	43	1.76
		Pangasiidae	0	Pangasius pangasius	NC_023924.1	836	36.244	0.0619137	-0.20132	-0.307539		0				CSB-F	CSB-E	CSB-D	CSB-C	CSB-B	CSB-A	CSB-1	CSB-2	CSB-3	1	85	31	116	34	2.5	34	86	3	111	33	10	13	41	1.79
		Pimelodidae	0	Phractocephalus hemioliopterus	NC_037886.1	883	36.2401	0.026643	-0.25625	-0.103973		0				CSB-F	CSB-E	CSB-D	CSB-C	CSB-B	CSB-A	CSB-1	CSB-2	CSB-3	No found
		Pimelodidae	0	Pimelodus maculatus	NC_032695.1	915	36.1749	-0.0547945	-0.166163	0.329763		2			coreTAS (LS)	CSB-F	CSB-E	CSB-D	CSB-C	CSB-B	CSB-A	CSB-1	CSB-2	CSB-3	No found
		Pimelodidae	0	Pimelodus pictus	NC_015797.1	923	35.428	-0.0536913	-0.174312	0.308018		0				CSB-F	CSB-E	CSB-D	CSB-C	CSB-B	CSB-A	CSB-1	CSB-2	CSB-3	No found
		Pimelodidae	0	Pseudoplatystoma corruscans	NC_026846.1	912	35.7456	0.0170648	0.251534	0.0678432		1	310	325	coreTAS (M)	CSB-F	CSB-E	CSB-D	CSB-C	CSB-B	CSB-A	CSB-1	CSB-2	CSB-3	1	46	844	890	23	2	23	91	0	76	40	14	6	38	1.72
		Pimelodidae	0	Pseudoplatystoma magdaleniatum	NC_026526.1	912	35.307	-0.0271186	-0.26087	0.103955		2			coreTAS (LS)	CSB-F	CSB-E	CSB-D	CSB-C	CSB-B	CSB-A	CSB-1	CSB-2	CSB-3	No found
		Pimelodidae	0	Pseudoplatystoma reticulatum	NC_033859.1	921	34.962	-0.0317195	-0.242236	0.130945		2			coreTAS (LS)	CSB-F	CSB-E	CSB-D	CSB-C	CSB-B	CSB-A	CSB-1	CSB-2	CSB-3	1	46	24	70	23	2	23	95	0	85	36	6	17	40	1.75
		Pimelodidae	0	Sorubim cuspicaudus	NC_026211.1	909	33.1133	0.0263158	-0.255814	-0.102871		1	632	647	coreTAS (LS)	CSB-F	CSB-E	CSB-D	CSB-C	CSB-B	CSB-A	CSB-1	CSB-2	CSB-3	1	46	25	71	22	2.1	23	92	4	78	34	8	14	42	1.77
		Plotosidae	0	Plotosus japonicus	NC_027737.1	982	36.6599	-0.0289389	-0.0833333	0.347267		2			coreTAS (M)	CSB-F	CSB-E	CSB-D	CSB-C	CSB-B	CSB-A		CSB-2	CSB-3	3
		Plotosidae	0	Plotosus lineatus	NC_029714.1	890	36.9663	-0.0409982	-0.0881459	0.465118		1	8	23	coreTAS (M)	CSB-F	CSB-E	CSB-D	CSB-C	CSB-B	CSB-A		CSB-2	CSB-3	2
		Pseudopimelodidae	0	Lophiosilurus alexandri	NC_026845.1	779	36.0719	-0.0562249	-0.0604982	0.929365		1	46	61	coreTAS (LS)	CSB-F	CSB-E	CSB-D	CSB-C			CSB-1	CSB-2	CSB-3	No found
		Schilbeidae	0	Ailia coila	NC_046497.1	880	35.6818	0.0212014	-0.299363	-0.0708217		2			coreTAS (LS)	CSB-F	CSB-E	CSB-D	CSB-C			CSB-1	CSB-2	CSB-3	No found
		Schilbeidae	0	Pareutropius debauwi	NC_015837.1	896	37.8348	0.0197487	-0.185841	-0.106267		0				CSB-F	CSB-E	CSB-D	CSB-C			CSB-1	CSB-2	CSB-3	No found
		Siluridae	0	Kryptopterus bicirrhis	NC_034999.1	1027	38.851	0.022293	-0.192982	-0.115518		2			coreTAS (LS)	CSB-F	CSB-E	CSB-D	CSB-C			CSB-1	CSB-2	CSB-3	No found
		Siluridae	0	Kryptopterus vitreolus	NC_035419.1	1027	38.851	0.022293	-0.192982	-0.115518		2			coreTAS (LS)	CSB-F	CSB-E	CSB-D	CSB-C			CSB-1	CSB-2	CSB-3	No found
		Siluridae	0	Ompok bimaculatus	NC_036233.1	864	38.6574	0.0603774	-0.143713	-0.420126		0				CSB-F	CSB-E	CSB-D	CSB-C	CSB-B	CSB-A	CSB-1	CSB-2	CSB-3	1	83	30	113	34	2.5	34	92	0	141	35	7	17	39	1.78
		Siluridae	0	Ompok pabda	NC_042212.1	881	35.4143	0.0544815	-0.25641	-0.212478		1	589	604	coreTAS (M)	CSB-F	CSB-E	CSB-D	CSB-C	CSB-B	CSB-A	CSB-1	CSB-2	CSB-3	1	83	28	111	34	2.5	34	86	0	105	38	9	13	39	1.77
		Siluridae	0	Pterocryptis cochinchinensis	NC_027107.1	883	39.6376	0.0731707	-0.148571	-0.492495		0				CSB-F	CSB-E	CSB-D	CSB-C		CSB-A	CSB-1	CSB-2	CSB-3	1	83	30	113	34	2.5	34	92	0	141	35	9	16	38	1.81
		Siluridae	0	Silurus asotus	NC_015806.1	890	39.1011	0.0590406	-0.189655	-0.311305		1	633	648	coreTAS (LS)	CSB-F	CSB-E	CSB-D	CSB-C		CSB-A	CSB-1	CSB-2	CSB-3	1	96	20	116	34	2.9	34	80	3	99	38	12	14	35	1.84
		Siluridae	0	Silurus glanis	NC_014261.1	887	39.3461	0.0520446	-0.157593	-0.330247		1	241	256	coreTAS (M)	CSB-F	CSB-E	CSB-D	CSB-C		CSB-A	CSB-1	CSB-2	CSB-3	No found
		Siluridae	0	Silurus lanzhouensis	NC_015650.1	891	39.1695	0.0221402	-0.191977	-0.115327		1	635	650	coreTAS (LS)	CSB-F	CSB-E	CSB-D	CSB-C		CSB-A	CSB-1	CSB-2	CSB-3	No found
		Siluridae	0	Silurus meridionalis	NC_014866.1	891	39.7306	0.0540037	-0.19774	-0.273105		0				CSB-F	CSB-E	CSB-D	CSB-C		CSB-A	CSB-1	CSB-2	CSB-3	1	83	34	117	34	2.5	34	84	0	96	36	11	14	36	1.83
		Siluridae	0	Silurus microdorsalis	NC_028175.1	891	38.8328	0.00550459	-0.179191	-0.0307191		0				CSB-F	CSB-E	CSB-D	CSB-C		CSB-A	CSB-1	CSB-2	CSB-3	No found
		Siluridae	0	Silurus soldatovi	NC_022723.1	891	40.2918	0.0827068	-0.197772	-0.418193		1	632	647	coreTAS (LS)	CSB-F	CSB-E	CSB-D	CSB-C		CSB-A	CSB-1	CSB-2	CSB-3	1	90	20	110	34	2.7	34	79	3	96	38	10	15	35	1.83
		Sisoridae	Sisorinae	Bagarius yarrelli	NC_021606.1	884	35.9729	-0.102473	-0.150943	0.678887		0				CSB-F	CSB-E	CSB-D	CSB-C		CSB-A	CSB-1	CSB-2	CSB-3	No found
		Sisoridae	Glyptosterninae	Creteuchiloglanis gongshanensis	NC_028516.1	893	38.9698	0.00917431	-0.189655	-0.0483736		0				CSB-F	CSB-E	CSB-D	CSB-C		CSB-A	CSB-1	CSB-2	CSB-3	No found
		Sisoridae	Glyptosterninae	Creteuchiloglanis kamengensis	NC_045213.1	888	38.2883	0	-0.217647	0		0				CSB-F	CSB-E	CSB-D	CSB-C		CSB-A	CSB-1	CSB-2	CSB-3	No found
		Sisoridae	Glyptosterninae	Creteuchiloglanis macropterus	NC_028509.1	899	38.5984	-0.00362319	-0.198847	0.018221		0				CSB-F	CSB-E	CSB-D	CSB-C		CSB-A	CSB-1	CSB-2	CSB-3	No found
		Sisoridae	Glyptosterninae	Euchiloglanis davidi	NC_042210.1	891	39.7306	0.0577281	-0.175141	-0.329609		0				CSB-F	CSB-E	CSB-D	CSB-C		CSB-A	CSB-1	CSB-2	CSB-3	No found
		Sisoridae	Glyptosterninae	Euchiloglanis kishinouyei	NC_021598.1	893	38.4099	0.0436364	-0.172012	-0.253683		0				CSB-F	CSB-E	CSB-D	CSB-C			CSB-1			No found
		Sisoridae	Glyptosterninae	Exostoma labiatum	NC_021601.1	892	36.435	0.0652557	-0.181538	-0.35946		1	642	657	coreTAS (LS)	CSB-F	CSB-E	CSB-D	CSB-C			CSB-1	CSB-2	CSB-3	No found
		Sisoridae	Sisorinae	Gagata dolichonema	NC_021596.1	888	36.2613	0.0343643	-0.160256	-0.214433		1	246	261	coreTAS (M)	CSB-F	CSB-E	CSB-D	CSB-C			CSB-1	CSB-2	CSB-3	No found
		Sisoridae	Glyptosterninae	Glaridoglanis andersonii	NC_021600.1	894	34.8993	-0.0439367	-0.128834	0.341033		0				CSB-F	CSB-E	CSB-D	CSB-C	CSB-B	CSB-A	CSB-1	CSB-2	CSB-3	No found
		Sisoridae	Glyptosterninae	Glyptosternon maculatum	NC_021597.1	895	36.4246	0.0683012	-0.235669	-0.289819		0				CSB-F	CSB-E	CSB-D	CSB-C			CSB-1			No found
		Sisoridae	Glyptosterninae	Glyptothorax annandalei	NC_045214.1	890	36.4045	0.0636042	-0.166667	-0.381625		0				CSB-F	CSB-E	CSB-D	CSB-C	CSB-B	CSB-A		CSB-2	CSB-3	No found
		Sisoridae	Glyptosterninae	Glyptothorax cavia	NC_034921.1	885	35.4802	0.0683012	-0.235669	-0.289819		0				CSB-F	CSB-E	CSB-D	CSB-C	CSB-B	CSB-A	CSB-1	CSB-2	CSB-3	No found
		Sisoridae	Glyptosterninae	Glyptothorax fokiensis fokiensis	NC_018769.1	885	35.3672	0.0104895	-0.226837	-0.0462425		1	166	181	coreTAS (LS)	CSB-F	CSB-E	CSB-D	CSB-C	CSB-B	CSB-A	CSB-1	CSB-2	CSB-3	No found
		Sisoridae	Glyptosterninae	Glyptothorax granosus	NC_039894.1	888	36.8243	0.0374332	-0.16208	-0.230956		1	246	261	coreTAS (M)	CSB-F	CSB-E	CSB-D	CSB-C	CSB-B	CSB-A	CSB-1	CSB-2	CSB-3	No found
		Sisoridae	Glyptosterninae	Glyptothorax lanceatus	NC_039895.1	889	36.108	0.0316901	-0.152648	-0.207603		1	246	261	coreTAS (M)	CSB-F	CSB-E	CSB-D	CSB-C	CSB-B	CSB-A	CSB-1	CSB-2	CSB-3	No found
		Sisoridae	Glyptosterninae	Glyptothorax laosensis	NC_039702.1	890	36.4045	0.0565371	-0.17284	-0.327108		1	628	643	coreTAS (LS)	CSB-F	CSB-E	CSB-D	CSB-C	CSB-B	CSB-A	CSB-1	CSB-2	CSB-3	No found
		Sisoridae	Glyptosterninae	Glyptothorax longinema	NC_039896.1	888	36.4865	0.0496454	-0.160494	-0.309329		1	246	261	coreTAS (M)	CSB-F	CSB-E	CSB-D	CSB-C	CSB-B	CSB-A	CSB-1	CSB-2	CSB-3	No found
		Sisoridae	Glyptosterninae	Glyptothorax macromaculatus	NC_039561.1	887	35.8512	0.0193322	-0.207547	-0.0931459		1	166	181	coreTAS (LS)	CSB-F	CSB-E	CSB-D	CSB-C	CSB-B	CSB-A	CSB-1	CSB-2	CSB-3	No found
		Sisoridae	Glyptosterninae	Glyptothorax sinensis	NC_024672.1	884	36.5385	0.030303	-0.226006	-0.134081		1	166	181	coreTAS (LS)	CSB-F	CSB-E	CSB-D	CSB-C			CSB-1	CSB-2	CSB-3	No found
		Sisoridae	Glyptosterninae	Glyptothorax trilineatus	NC_021608.1	889	35.7705	0.0647986	-0.201258	-0.321968		0				CSB-F	CSB-E	CSB-D	CSB-C	CSB-B	CSB-A	CSB-1	CSB-2	CSB-3	No found
		Sisoridae	Glyptosterninae	Glyptothorax zanaensis	NC_029709.1	888	36.5991	0.0515098	-0.156923	-0.328249		1	246	261	coreTAS (M)	CSB-F	CSB-E	CSB-D	CSB-C	CSB-B	CSB-A		CSB-2	CSB-3	No found
		Sisoridae	Glyptosterninae	Oreoglanis immaculatus	NC_028511.1	891	39.2817	0.0166359	-0.171429	-0.0970425		0				CSB-F	CSB-E	CSB-D	CSB-C		CSB-A	CSB-1	CSB-2	CSB-3	No found
		Sisoridae	Glyptosterninae	Oreoglanis jingdongensis	NC_028512.1	891	39.2817	0.0166359	-0.171429	-0.0970425		0				CSB-F	CSB-E	CSB-D	CSB-C		CSB-A	CSB-1	CSB-2	CSB-3	No found
		Sisoridae	Glyptosterninae	Oreoglanis macropterus	NC_021607.1	898	39.3096	0.0165138	-0.184136	-0.0896824		0				CSB-F	CSB-E	CSB-D	CSB-C		CSB-A	CSB-1	CSB-2	CSB-3	No found
		Sisoridae	Glyptosterninae	Pareuchiloglanis anteanalis	NC_028513.1	895	38.1006	0.0433213	-0.16129	-0.268592		1	172	187	coreTAS (M)	CSB-F	CSB-E	CSB-D	CSB-C		CSB-A	CSB-1	CSB-2	CSB-3	No found
		Sisoridae	Glyptosterninae	Pareuchiloglanis gracilicaudata	NC_021603.1	903	38.5382	0.027027	-0.189655	-0.142506		0				CSB-F	CSB-E	CSB-D	CSB-C		CSB-A	CSB-1	CSB-2	CSB-3	No found
		Sisoridae	Glyptosterninae	Pareuchiloglanis longicauda	NC_028514.1	899	38.5984	-0.00362319	-0.198847	0.018221		0				CSB-F	CSB-E	CSB-D	CSB-C		CSB-A	CSB-1	CSB-2	CSB-3	No found
		Sisoridae	Glyptosterninae	Pareuchiloglanis macrotrema	NC_028515.1	891	39.5062	0.0649351	-0.181818	-0.357143		0				CSB-F	CSB-E	CSB-D	CSB-C		CSB-A	CSB-1	CSB-2	CSB-3	No found
		Sisoridae	Glyptosterninae	Pareuchiloglanis sinensis	NC_024434.1	906	38.521	-0.00179533	-0.203438	0.00882494		0				CSB-F	CSB-E	CSB-D	CSB-C		CSB-A	CSB-1	CSB-2	CSB-3	No found
		Sisoridae	Glyptosterninae	Pseudecheneis sulcata	NC_021605.1	820	34.0244	0.116451	-0.189964	-0.613016		1	569	584	coreTAS (LS)	CSB-F	CSB-E	CSB-D	CSB-C		CSB-A	CSB-1	CSB-2	CSB-3	1	54	172	226	18	3.2	17	82	7	58	63	9	0	27	1.24
		Sisoridae	Glyptosterninae	Pseudexostoma yunnanensis	NC_021604.1	891	39.2817	-0.0573013	-0.165714	0.345784		0				CSB-F	CSB-E	CSB-D	CSB-C			CSB-1	CSB-2	CSB-3	No found
	Characiformes	Acestrorhynchidae	Acestrorhynchinae	Acestrorhynchus sp	NC_015755.1	1066	32.2702	0.0193906	-0.209302	-0.0926439		1	52	67	coreTAS (LS)	CSB-F	CSB-E	CSB-D			CSB-A	CSB-1	CSB-2	CSB-3	3
		Alestidae	0	Micralestes sp	NC_015753.1	1033	35.4308	-0.0164918	-0.229508	0.0718569		3			coreTAS (LS)	CSB-F	CSB-E	CSB-D			CSB-A	CSB-1	CSB-2	CSB-3	No found
		Alestidae	0	Phenacogrammus interruptus	NC_004699.1	1027	33.7877	0.0147059	-0.279539	-0.0526076		1	122	137	coreTAS (LS)	CSB-F	CSB-E	CSB-D			CSB-A	CSB-1	CSB-2	CSB-3	No found
		Anostomidae	0	Megaleporinus elongatus	NC_034281.1	1115	34.1704	0.00817439	-0.11811	-0.0692098		7			coreTAS (M)	CSB-F	CSB-E	CSB-D			CSB-A	CSB-1	CSB-2	CSB-3	2
		Anostomidae	0	Megaleporinus obtusidens	NC_034945.1	1025	34.1463	0.00740741	-0.154286	-0.048011		2			coreTAS (M)	CSB-F	CSB-E	CSB-D			CSB-A	CSB-1	CSB-2	CSB-3	No found
		Anostomidae	0	Megaleporinus piavussu	NC_025767.1	1025	34.1463	0.00740741	-0.154286	-0.048011		2			coreTAS (M)	CSB-F	CSB-E	CSB-D			CSB-A	CSB-1	CSB-2	CSB-3	No found
		Bryconidae	Bryconinae	Brycon henni	NC_026873.1	1208	32.6159	0.034398	-0.19797	-0.173754		0				CSB-F	CSB-E	CSB-D			CSB-A	CSB-1	CSB-2	CSB-3	1	214	100	314	33	6.5	33	99	0	421	36	8	12	42	1.73
		Bryconidae	Bryconinae	Brycon orbignyanus	NC_024938.1	1160	33.7931	0.0208333	-0.158163	-0.13172		3			coreTAS (LS)	CSB-F	CSB-E	CSB-D			CSB-A	CSB-1	CSB-2	CSB-3	3
		Bryconidae	0	Salminus brasiliensis	NC_024941.1	2129	37.9051	0.0922844	-0.142503	-0.647596		2			coreTAS (LS)	CSB-F	CSB-E	CSB-D			CSB-A	CSB-1	CSB-2	CSB-3	No found
		Characidae	0	Astyanax paranae	NC_031380.1	1032	36.0465	0.0575758	-0.198925	-0.289435		2			coreTAS (LS)	CSB-F	CSB-E	CSB-D			CSB-A	CSB-1	CSB-2	CSB-3	2
		Characidae	0	Chalceus macrolepidotus	NC_004700.1	1175	36.8511	0.0997305	-0.168591	-0.591552		1	40	55	coreTAS (LS)	CSB-F	CSB-E	CSB-D			CSB-A	CSB-1	CSB-2	CSB-3	2
		Characidae	0	Deuterodon giton	NC_044970.1	977	35.7216	0.089172	-0.203438	-0.438324		1	659	674	coreTAS (LS)	CSB-F	CSB-E	CSB-D			CSB-A	CSB-1	CSB-2	CSB-3	No found
		Characidae	0	Gephyrocharax atracaudatus	NC_042882.1	1397	31.5676	-0.0209205	-0.147392	0.141938		0				CSB-F	CSB-E	CSB-D			CSB-A	CSB-1	CSB-2	CSB-3	5
		Characidae	Gymnocharacinae	Grundulus bogotensis	NC_026195.1	1439	30.0903	0.0536779	-0.233256	-0.230124		1	27	42	coreTAS (LS)	CSB-F	CSB-E	CSB-D			CSB-A	CSB-1	CSB-2	CSB-3	1	393	176	569	16	23.7	16	87	7	473	40	15	10	34	1.82
		Characidae	0	Hasemania nana	NC_022724.1	933	34.5123	0.0114566	-0.124224	-0.0922259		0				CSB-F	CSB-E	CSB-D			CSB-A	CSB-1	CSB-2	CSB-3	No found
		Characidae	0	Hemigrammus bleheri	NC_027946.1	1308	34.8624	0.00938967	-0.122807	-0.0764588		0				CSB-F	CSB-E	CSB-D			CSB-A	CSB-1	CSB-2	CSB-3	2
		Characidae	0	Oligosarcus argenteus	NC_044969.1	1037	35.3905	0.0716418	-0.215259	-0.332817		0				CSB-F	CSB-E	CSB-D			CSB-A	CSB-1	CSB-2	CSB-3	3
		Characidae	0	Paracheirodon axelrodi	No_ID	1433	32.0307	-0.0143737	-0.198257	0.0725004		0				CSB-F	CSB-E	CSB-D			CSB-A	CSB-1	CSB-2	CSB-3	1	555	1	556	35	15.9	35	98	0	1058	37	14	10	37	1.81
		Characidae	0	Paracheirodon innesi	NC_028279.1	1102	34.6642	0.0277778	-0.282723	-0.098251		2			coreTAS (LS)	CSB-F	CSB-E	CSB-D			CSB-A	CSB-1	CSB-2	CSB-3	3
		Chilodontidae	0	Chilodus punctatus	NC_015801.1	1216	32.0724	0.0435835	-0.148718	-0.293062		3			coreTAS (M)	CSB-F	CSB-E	CSB-D			CSB-A	CSB-1	CSB-2	CSB-3	3
		Citharinidae	0	Citharinus congicus	NC_015805.1	788	34.3909	0.0483559	-0.284133	-0.170188		1	69	84	coreTAS (M)			CSB-D			CSB-A	CSB-1	CSB-2	CSB-3	No found
		Curimatidae	0	Curimata mivartii	NC_025951.1	1036	36.4865	0.0729483	-0.222222	-0.328267		1	73	88	coreTAS (M)	CSB-F	CSB-E	CSB-D			CSB-A	CSB-1	CSB-2	CSB-3	No found
		Cynodontidae	Cynodontinae	Hydrolycus scomberoides	NC_015813.1	905	36.0221	0.015544	-0.208589	-0.07452		1	86	101	coreTAS (LS)	CSB-F	CSB-E	CSB-D			CSB-A	CSB-1	CSB-2	CSB-3	No found
		Distichodontidae	0	Distichodus sexfasciatus	NC_015836.1	967	34.7466	-0.0110935	-0.184524	0.0601196		1	112	127	coreTAS (LS)	CSB-F	CSB-E	CSB-D			CSB-A	CSB-1	CSB-2	CSB-3	No found
		Distichodontidae	0	Ichthyborus sp	NC_015752.1	877	36.374	0.0179211	-0.147335	-0.121635		1	55	70	coreTAS (M)	CSB-F	CSB-E	CSB-D			CSB-A	CSB-1	CSB-2	CSB-3	No found
		Erythrinidae	0	Hoplias intermedius	NC_033860.1	969	34.5717	0	-0.235821	0		1	647	662	coreTAS (LS)	CSB-F	CSB-E	CSB-D	CSB-C		CSB-A	CSB-1	CSB-2	CSB-3	No found
		Hepsetidae	0	Hepsetus odoe	NC_015819.1	1143	36.2205	0.0288066	-0.202899	-0.141975		0				CSB-F	CSB-E	CSB-D			CSB-A	CSB-1	CSB-2	CSB-3	2
		Lebiasinidae	Lebiasininae	Lebiasina astrigata	NC_015750.1	1222	30.1146	0	-0.13587	0		2			coreTAS (LS)	CSB-F	CSB-E	CSB-D			CSB-A	CSB-1	CSB-2	CSB-3	1	419	1	420	34	12.4	34	100	0	840	32	11	11	43	1.78
		Parodontidae	0	Apareiodon affinis	NC_015834.1	1042	33.7812	0.0666667	-0.181818	-0.366667		1	65	80	coreTAS (M)	CSB-F	CSB-E	CSB-D			CSB-A	CSB-1	CSB-2	CSB-3	1	43	58	101	15	2.6	18	79	17	58	36	6	13	43	1.71
		Prochilodontidae	0	Ichthyoelephas longirostris	NC_025950.1	1182	32.9949	0.0505051	-0.153846	-0.328283		12			coreTAS (LS)	CSB-F	CSB-E	CSB-D			CSB-A	CSB-1		CSB-3	1	244	21	265	34	7.1	34	91	4	377	42	6	13	37	1.71
		Prochilodontidae	0	Prochilodus argenteus	NC_027689.1	1040	35.7692	-0.00598802	-0.204301	0.0293098		3			coreTAS (M)	CSB-F	CSB-E	CSB-D			CSB-A	CSB-1	CSB-2	CSB-3	2
		Prochilodontidae	0	Prochilodus costatus	NC_027690.1	1041	34.5821	-0.00440529	-0.216667	0.0203321		3			coreTAS (M)	CSB-F	CSB-E	CSB-D			CSB-A	CSB-1	CSB-2	CSB-3	2
		Prochilodontidae	0	Prochilodus harttii	NC_037715.1	1037	35.1977	-0.00297619	-0.205479	0.0144841		2			coreTAS (M)	CSB-F	CSB-E	CSB-D			CSB-A	CSB-1	CSB-2	CSB-3	3
		Prochilodontidae	0	Prochilodus lineatus	NC_024939.1	1041	34.9664	0.0014771	-0.21978	-0.00672083		2			coreTAS (M)	CSB-F	CSB-E	CSB-D			CSB-A	CSB-1	CSB-2	CSB-3	2
		Prochilodontidae	0	Prochilodus vimboides	NC_037712.1	1037	36.837	0.0167939	-0.230366	-0.0729008		2			coreTAS (M)	CSB-F	CSB-E	CSB-D			CSB-A	CSB-1	CSB-2	CSB-3	2
		Serrasalmidae	Serrasalminae	Metynnis hypsauchen	NC_039113.1	1066	35.272	0.026087	-0.117021	-0.222925		4			coreTAS (M)	CSB-F	CSB-E	CSB-D			CSB-A	CSB-1	CSB-2	CSB-3	4
		Serrasalmidae	Myleinae	Myleus cf. schomburgkii XL-2018	NC_039114.1	990	37.5758	0	-0.134409	0		1	21	36	coreTAS (M)	CSB-F	CSB-E	CSB-D			CSB-A	CSB-1	CSB-2	CSB-3	No found
		Serrasalmidae	Myleinae	Myleus sp	NC_015751.1	993	39.1742	-0.00331126	-0.151671	0.0218319		1	21	36	coreTAS (M)	CSB-F	CSB-E	CSB-D			CSB-A	CSB-1	CSB-2	CSB-3	No found
		Serrasalmidae	Myleinae	Myloplus rubripinnis	NC_039115.1	992	35.7863	0.0204082	-0.132394	-0.154147		1	18	33	coreTAS (M)	CSB-F	CSB-E	CSB-D			CSB-A	CSB-1	CSB-2	CSB-3	1	66	10	76	34	1.9	35	84	3	91	40	7	10	41	1.67
		Serrasalmidae	0	Piaractus brachypomus	NC_025315.2	1048	35.8779	0.00595238	-0.218085	-0.0272938		1	73	88	coreTAS (M)	CSB-F	CSB-E	CSB-D			CSB-A	CSB-1	CSB-2	CSB-3	1	77	63	140	33	2.3	35	82	10	99	35	7	14	42	1.74
		Serrasalmidae	0	Piaractus mesopotamicus	NC_024940.1	1049	35.2717	0.0162003	-0.232432	-0.0696989		1	73	88	coreTAS (M)	CSB-F	CSB-E	CSB-D			CSB-A	CSB-1	CSB-2	CSB-3	1	76	12	88	34	2.2	36	81	4	95	38	15	10	35	1.82
		Serrasalmidae	0	Pygocentrus nattereri	NC_015840.1	1041	40.1537	0.0176565	-0.196172	-0.0900051		2			coreTAS (LS)	CSB-F	CSB-E	CSB-D			CSB-A	CSB-1	CSB-2	CSB-3	No found
	Argentiniformes	Argentinidae	0	Glossanodon semifasciatus	NC_004595.1	959	34.098	-0.0316456	-0.149847	0.211186		2			coreTAS (LS)	CSB-F	CSB-E	CSB-D	CSB-C	CSB-B	CSB-A				No found
		Bathylagidae	0	Lipolagus ochotensis	NC_004591.1	974	40.0411	-0.0479452	-0.164103	0.292166		1	100	115	coreTAS (M)	CSB-F	CSB-E	CSB-D	CSB-C	CSB-B	CSB-A	CSB-1	CSB-2	CSB-3	1	40	62	102	20	2.1	19	90	4	64	39	9	7	43	1.65
		Microstomatidae	0	Nansenia ardesiaca	NC_004596.1	958	37.4739	-0.101836	-0.119777	0.850215		1	99	114	coreTAS (M)	CSB-F	CSB-E	CSB-D	CSB-C	CSB-B	CSB-A	CSB-1	CSB-2	CSB-3	1	54	51	105	20	2.9	19	75	21	62	38	7	10	43	1.68
		Opisthoproctidae	0	Bathylychnops exilis	NC_034665.1	778	30.4627	0.0166359	-0.0632911	-0.262847		1	103	118	coreTAS (LS)	CSB-F	CSB-E	CSB-D	CSB-C	CSB-B	CSB-A	CSB-1	CSB-2	CSB-3	No found
		Opisthoproctidae	0	Dolichopteryx minuscula	NC_034666.1	959	36.4964	-0.100164	-0.0971429	1.0311		1	332	347	coreTAS (LS)	CSB-F	CSB-E	CSB-D	CSB-C	CSB-B	CSB-A	CSB-1	CSB-2	CSB-3	No found
		Opisthoproctidae	0	Monacoa grimaldii	NC_031165.1	960	36.9792	-0.0545455	-0.149296	0.365352		2			coreTAS (LS)	CSB-F	CSB-E	CSB-D	CSB-C	CSB-B	CSB-A	CSB-1	CSB-2	CSB-3	No found
		Opisthoproctidae	0	Opisthoproctus soleatus	NC_004600.1	965	36.8912	-0.0640394	-0.117978	0.54281		1	338	353	coreTAS (LS)	CSB-F	CSB-E	CSB-D	CSB-C	CSB-B	CSB-A	CSB-1	CSB-2	CSB-3	No found
	Galaxiiformes	Galaxiidae	Galaxiinae	Galaxias gollumoides	NC_015239.1	857	40.14	-0.00974659	-0.104651	0.0931341		1	99	114	coreTAS (M)	CSB-F	CSB-E	CSB-D	CSB-C	CSB-B	CSB-A	CSB-1	CSB-2	CSB-3	No found
		Galaxiidae	0	Galaxias maculatus	NC_004594.1	870	41.8391	0.0434783	-0.0879121	-0.494565		2			coreTAS (LS)	CSB-F	CSB-E	CSB-D	CSB-C	CSB-B	CSB-A	CSB-1	CSB-2	CSB-3	No found
		Galaxiidae	0	Galaxias platei	NC_029739.1	856	41.2383	0.0178926	-0.0651558	-0.274613		1	100	115	coreTAS (M)	CSB-F	CSB-E	CSB-D	CSB-C	CSB-B	CSB-A	CSB-1	CSB-2	CSB-3	No found
		Galaxiidae	0	Galaxias sp. 'southern'	NC_015240.1	864	40.0463	0.015444	-0.115607	-0.133591		0				CSB-F	CSB-E	CSB-D	CSB-C	CSB-B	CSB-A	CSB-1	CSB-2	CSB-3	No found
		Galaxiidae	0	Galaxias truttaceus	NC_029890.1	864	41.2037	-0.0511811	-0.0898876	0.56939		1	83	98	coreTAS (LS)	CSB-F	CSB-E	CSB-D	CSB-C	CSB-B	CSB-A	CSB-1	CSB-2	CSB-3	No found
		Galaxiidae	Galaxiinae	Galaxiella nigrostriata	NC_008448.1	881	38.025	0	-0.128358	0		1	123	138	coreTAS (LS)	CSB-F	CSB-E	CSB-D	CSB-C	CSB-B	CSB-A	CSB-1	CSB-2	CSB-3	No found
		Galaxiidae	0	Lovettia sealii	NC_043851.1	927	40.6688	-0.0327273	-0.0875332	0.373884		1	164	179	coreTAS (LS)	CSB-F	CSB-E	CSB-D	CSB-C	CSB-B	CSB-A	CSB-1	CSB-2	CSB-3	1	101	10	111	44	2.3	44	100	0	204	11	22	39	26	1.88
	Esociformes	Esocidae	0	Esox lucius	NC_004593.1	1072	31.4366	-0.0312925	-0.287834	0.108717		1	72	87	coreTAS (LS)	CSB-F	CSB-E	CSB-D		CSB-B	CSB-A	CSB-1	CSB-2	CSB-3	1	155	913	1068	10	15.6	10	100	0	312	40	0	0	59	0.97
		Esocidae	0	Esox reichertii	NC_023269.1	1282	27.2231	-0.0653805	-0.255014	0.25638		1	76	91	coreTAS (M)	CSB-F	CSB-E	CSB-D		CSB-B	CSB-A	CSB-1	CSB-2	CSB-3	1	330	920	1250	10	33.2	10	99	0	655	40	0	0	59	0.97
		Umbridae	0	Dallia pectoralis	NC_004592.1	1191	37.5315	0.0241935	-0.248322	-0.0974281		1	49	64	coreTAS (M)	CSB-F	CSB-E	CSB-D		CSB-B	CSB-A	CSB-1	CSB-2	CSB-3	No found
		Umbridae	0	Novumbra hubbsi	NC_022455.1	947	34.1077	0.0641026	-0.23839	-0.268898		1	80	95	coreTAS (M)	CSB-F	CSB-E	CSB-D		CSB-B	CSB-A	CSB-1	CSB-2	CSB-3	No found
		Umbridae	0	Umbra limi	NC_028282.1	1181	33.7003	-0.0395913	-0.231156	0.171275		1	81	96	coreTAS (M)	CSB-F	CSB-E	CSB-D		CSB-B	CSB-A	CSB-1	CSB-2	CSB-3	2
		Umbridae	0	Umbra pygmaea	NC_022456.1	897	38.3501	-0.034358	-0.238372	0.144136		1	81	96	coreTAS (M)	CSB-F	CSB-E	CSB-D		CSB-B	CSB-A	CSB-1	CSB-2	CSB-3	No found
	Salmoniformes	Salmonidae	Salmoninae	Brachymystax lenok	NC_018341.1	1172	36.1775	0.0213904	-0.259434	-0.0824502		1	121	136	coreTAS (M)	CSB-F	CSB-E	CSB-D	CSB-C	CSB-B	CSB-A	CSB-1	CSB-2	CSB-3	1	331	829	1160	82	4	82	99	0	646	36	21	8	33	1.84
		Salmonidae	Salmoninae	Brachymystax lenok tsinlingensis	NC_018342.1	1009	36.67	0.0203443	-0.232432	-0.0875278		1	120	135	coreTAS (M)	CSB-F	CSB-E	CSB-D	CSB-C	CSB-B	CSB-A	CSB-1	CSB-2	CSB-3	1	159	831	990	81	2	81	97	0	302	38	23	6	31	1.81
		Salmonidae	Salmoninae	Brachymystax tumensis	NC_024674.1	1175	35.9149	0.0252324	-0.265403	-0.0950721		1	121	136	coreTAS (M)	CSB-F	CSB-E	CSB-D	CSB-C	CSB-B	CSB-A	CSB-1	CSB-2	CSB-3	1	331	830	1161	82	4	82	99	0	655	37	21	7	33	1.81
		Salmonidae	Coregoninae	Coregonus artedi	NC_036393.1	1160	38.1897	0.0125523	-0.255079	-0.0492095		1	124	139	coreTAS (M)	CSB-F	CSB-E	CSB-D	CSB-C	CSB-B	CSB-A	CSB-1	CSB-2	CSB-3	2
		Salmonidae	Coregoninae	Coregonus autumnalis	NC_027277.1	1075	39.4419	0.0107527	-0.240566	-0.0446974		1	124	139	coreTAS (M)	CSB-F	CSB-E	CSB-D	CSB-C	CSB-B	CSB-A	CSB-1	CSB-2	CSB-3	1	183	847	1030	95	1.9	97	86	4	266	37	22	7	33	1.81
		Salmonidae	Coregoninae	Coregonus baicalensis	NC_045226.1	1074	39.5717	0.0046225	-0.237647	-0.0194511		1	124	139	coreTAS (M)	CSB-F	CSB-E	CSB-D	CSB-C	CSB-B	CSB-A	CSB-1	CSB-2	CSB-3	No found
		Salmonidae	Coregoninae	Coregonus chadary	NC_030175.1	1078	38.8683	0.00758725	-0.231504	-0.0327738		1	124	139	coreTAS (M)	CSB-F	CSB-E	CSB-D	CSB-C	CSB-B	CSB-A	CSB-1	CSB-2	CSB-3	1	185	847	1032	96	1.9	96	89	5	286	37	21	7	33	1.82
		Salmonidae	Coregoninae	Coregonus clupeaformis	NC_020762.1	1083	39.5199	0.00763359	-0.242991	-0.0314151		1	124	139	coreTAS (M)	CSB-F	CSB-E	CSB-D	CSB-C	CSB-B	CSB-A	CSB-1	CSB-2	CSB-3	No found
		Salmonidae	Coregoninae	Coregonus lavaretus	NC_002646.1	1076	39.1264	0.00763359	-0.239905	-0.0318192		1	124	139	coreTAS (M)	CSB-F	CSB-E	CSB-D	CSB-C	CSB-B	CSB-A	CSB-1	CSB-2	CSB-3	1	185	845	1030	96	1.9	97	91	3	304	38	21	6	33	1.79
		Salmonidae	Coregoninae	Coregonus migratorius	NC_045227.1	1076	39.684	0.00770416	-0.236534	-0.0325711		1	124	139	coreTAS (M)	CSB-F	CSB-E	CSB-D	CSB-C	CSB-B	CSB-A	CSB-1	CSB-2	CSB-3	No found
		Salmonidae	Coregoninae	Coregonus muksun	NC_028593.1	1075	39.2558	0.0107198	-0.241706	-0.0443504		1	124	139	coreTAS (M)	CSB-F	CSB-E	CSB-D	CSB-C	CSB-B	CSB-A	CSB-1	CSB-2	CSB-3	1	184	845	1029	96	1.9	96	91	2	300	38	22	5	32	1.78
		Salmonidae	Coregoninae	Coregonus nasus	NC_020760.1	1078	38.8683	0.00758725	-0.231504	-0.0327738		1	124	139	coreTAS (M)	CSB-F	CSB-E	CSB-D	CSB-C	CSB-B	CSB-A	CSB-1	CSB-2	CSB-3	1	185	847	1032	96	1.9	96	89	5	286	37	21	7	33	1.82
		Salmonidae	Coregoninae	Coregonus oxyrinchus	NC_020765.1	1076	38.9405	0.00761035	-0.24105	-0.0315717		1	124	139	coreTAS (M)	CSB-F	CSB-E	CSB-D	CSB-C	CSB-B	CSB-A	CSB-1	CSB-2	CSB-3	No found
		Salmonidae	Coregoninae	Coregonus peled	NC_025576.1	1075	38.9767	0.00914634	-0.24105	-0.0379437		1	124	139	coreTAS (M)	CSB-F	CSB-E	CSB-D	CSB-C	CSB-B	CSB-A	CSB-1	CSB-2	CSB-3	1	185	844	1029	96	1.9	97	92	3	313	38	21	5	33	1.78
		Salmonidae	Coregoninae	Coregonus sp. 'cluncaformis'	NC_028198.1	1075	39.2558	0.0137825	-0.246445	-0.0559253		1	124	139	coreTAS (M)	CSB-F	CSB-E	CSB-D	CSB-C	CSB-B	CSB-A	CSB-1	CSB-2	CSB-3	1	184	845	1029	96	1.9	96	90	2	291	39	22	5	32	1.77
		Salmonidae	Coregoninae	Coregonus ussuriensis	NC_025648.1	1074	39.1993	0.00765697	-0.230404	-0.0332328		1	124	139	coreTAS (M)	CSB-F	CSB-E	CSB-D	CSB-C	CSB-B	CSB-A	CSB-1	CSB-2	CSB-3	1	185	843	1028	96	1.9	97	92	3	313	38	21	5	33	1.78
		Salmonidae	Salmoninae	Hucho bleekeri	NC_015995.1	1339	37.64	0.039521	-0.297619	-0.13279		1	119	134	coreTAS (M)	CSB-F	CSB-E	CSB-D	CSB-C	CSB-B	CSB-A	CSB-1	CSB-2	CSB-3	1	502	825	1327	82	6.1	82	99	0	970	35	25	8	30	1.86
		Salmonidae	Salmoninae	Hucho hucho	NC_025589.1	1096	39.1423	0.0224888	-0.244755	-0.0918826		1	120	135	coreTAS (M)	CSB-F	CSB-E	CSB-D	CSB-C	CSB-B	CSB-A	CSB-1	CSB-2	CSB-3	1	257	827	1084	82	3.1	82	97	1	480	33	26	10	29	1.9
		Salmonidae	Salmoninae	Hucho taimen	NC_016426.1	1176	38.0952	0.0192308	-0.254464	-0.0755735		1	120	135	coreTAS (M)	CSB-F	CSB-E	CSB-D	CSB-C	CSB-B	CSB-A	CSB-1	CSB-2	CSB-3	1	337	827	1164	82	4.1	82	98	0	658	34	23	10	32	1.88
		Salmonidae	Salmoninae	Oncorhynchus clarkii	NC_006897.1	1003	38.5842	0.00324675	-0.21447	-0.0151385		1	126	141	coreTAS (M)	CSB-F	CSB-E	CSB-D	CSB-C	CSB-B	CSB-A	CSB-1	CSB-2	CSB-3	No found
		Salmonidae	Salmoninae	Oncorhynchus gorbuscha	NC_010959.1	1131	39.611	-0.0366032	-0.178571	0.204978		0				CSB-F	CSB-E	CSB-D	CSB-C	CSB-B	CSB-A	CSB-1	CSB-2	CSB-3	3
		Salmonidae	Salmoninae	Oncorhynchus keta	NC_017838.1	1001	39.1608	0.00492611	-0.22449	-0.0219436		1	124	139	coreTAS (M)	CSB-F	CSB-E	CSB-D	CSB-C	CSB-B	CSB-A	CSB-1	CSB-2	CSB-3	No found
		Salmonidae	Salmoninae	Oncorhynchus kisutch	NC_009263.1	1002	38.7226	-0.00977199	-0.175258	0.0557578		1	125	140	coreTAS (M)	CSB-F	CSB-E	CSB-D	CSB-C	CSB-B	CSB-A	CSB-1	CSB-2	CSB-3	No found
		Salmonidae	Salmoninae	Oncorhynchus masou 'Biwa'	NC_009262.1	998	39.2786	0	-0.188776	0		1	123	138	coreTAS (M)	CSB-F	CSB-E	CSB-D	CSB-C	CSB-B	CSB-A	CSB-1	CSB-2	CSB-3	No found
		Salmonidae	Salmoninae	Oncorhynchus masou formosanus	NC_008745.1	998	39.6794	0.00332226	-0.19697	-0.0168669		1	123	138	coreTAS (M)	CSB-F	CSB-E	CSB-D	CSB-C	CSB-B	CSB-A	CSB-1	CSB-2	CSB-3	No found
		Salmonidae	Salmoninae	Oncorhynchus masou ishikawae	NC_008746.1	998	39.3788	0.00165289	-0.19084	-0.00866116		1	123	138	coreTAS (M)	CSB-F	CSB-E	CSB-D	CSB-C	CSB-B	CSB-A	CSB-1	CSB-2	CSB-3	No found
		Salmonidae	Salmoninae	Oncorhynchus masou masou	NC_008747.1	998	39.7796	0.0116473	-0.188917	-0.0616528		1	123	138	coreTAS (M)	CSB-F	CSB-E	CSB-D	CSB-C	CSB-B	CSB-A	CSB-1	CSB-2	CSB-3	No found
		Salmonidae	Salmoninae	Oncorhynchus mykiss	NC_001717.1	1003	38.4845	-0.00486224	-0.19171	0.0253625		1	126	141	coreTAS (M)	CSB-F	CSB-E	CSB-D	CSB-C	CSB-B	CSB-A	CSB-1	CSB-2	CSB-3	No found
		Salmonidae	Salmoninae.	Oncorhynchus mykiss x Salmo salar	NC_026537.1	993	38.3686	0	-0.19685	0		1	116	131	coreTAS (M)	CSB-F	CSB-E	CSB-D	CSB-C	CSB-B	CSB-A	CSB-1	CSB-2	CSB-3	No found
		Salmonidae	Salmoninae	Oncorhynchus nerka	NC_008615.1	1004	39.4422	0.00328947	-0.191919	-0.0171399		1	125	140	coreTAS (M)	CSB-F	CSB-E	CSB-D	CSB-C	CSB-B	CSB-A	CSB-1	CSB-2	CSB-3	No found
		Salmonidae	Salmoninae	Oncorhynchus tshawytscha	NC_002980.1	986	39.5538	-0.0268456	-0.189744	0.141484		1	128	143	coreTAS (M)	CSB-F	CSB-E	CSB-D	CSB-C	CSB-B	CSB-A	CSB-1	CSB-2	CSB-3	No found
		Salmonidae	Salmoninae	Parahucho perryi	NC_021651.1	988	36.7409	0.024	-0.217631	-0.110278		1	124	139	coreTAS (M)	CSB-F	CSB-E	CSB-D	CSB-C	CSB-B	CSB-A	CSB-1	CSB-2	CSB-3	No found
		Salmonidae	Coregoninae	Prosopium cylindraceum	NC_020764.1	866	41.1085	-0.00392157	-0.174157	0.0225174		1	124	139	coreTAS (M)	CSB-F	CSB-E	CSB-D	CSB-C	CSB-B	CSB-A	CSB-1	CSB-2	CSB-3	No found
		Salmonidae	Coregoninae	Prosopium williamsoni	NC_020763.1	1093	39.9817	0.00304878	-0.244851	-0.0124516		1	124	139	coreTAS (M)	CSB-F	CSB-E	CSB-D	CSB-C	CSB-B	CSB-A	CSB-1	CSB-2	CSB-3	1	231	841	1072	81	2.9	81	97	0	430	32	26	8	31	1.87
		Salmonidae	Salmoninae	Salmo ischchan	NC_037399.1	1013	37.0188	-0.0031348	-0.232	0.0135121		1	127	142	coreTAS (M)	CSB-F	CSB-E	CSB-D	CSB-C	CSB-B	CSB-A	CSB-1	CSB-2	CSB-3	No found
		Salmonidae	Salmoninae	Salmo obtusirostris	NC_037939.1	1012	37.0553	-0.00470958	-0.237333	0.0198437		1	127	142	coreTAS (M)	CSB-F	CSB-E	CSB-D	CSB-C	CSB-B	CSB-A	CSB-1	CSB-2	CSB-3	No found
		Salmonidae	Salmoninae	Salmo salar	NC_001960.1	1006	36.8787	-0.00787402	-0.196765	0.0400173		1	127	142	coreTAS (M)	CSB-F	CSB-E	CSB-D	CSB-C	CSB-B	CSB-A	CSB-1	CSB-2	CSB-3	No found
		Salmonidae	Salmoninae	Salmo trutta	NC_024032.1	1013	36.8213	0	-0.233244	0		1	127	142	coreTAS (M)	CSB-F	CSB-E	CSB-D	CSB-C	CSB-B	CSB-A	CSB-1	CSB-2	CSB-3	No found
		Salmonidae	Salmoninae	Salmo trutta trutta	NC_010007.1	1013	36.8213	-0.003125	-0.238606	0.0130969		1	127	142	coreTAS (M)	CSB-F	CSB-E	CSB-D	CSB-C	CSB-B	CSB-A	CSB-1	CSB-2	CSB-3	No found
		Salmonidae	Salmoninae	Salvelinus albus	NC_028018.1	994	38.0282	0.0292208	-0.201058	-0.145335		1	130	145	coreTAS (M)	CSB-F	CSB-E	CSB-D	CSB-C	CSB-B	CSB-A	CSB-1	CSB-2	CSB-3	No found
		Salmonidae	Salmoninae	Salvelinus boganidae	NC_046706.1	994	37.2233	0.0416667	-0.205405	-0.202851		1	130	145	coreTAS (M)	CSB-F	CSB-E	CSB-D	CSB-C	CSB-B	CSB-A	CSB-1	CSB-2	CSB-3	No found
		Salmonidae	Salmoninae	Salvelinus curilus	NC_024585.1	994	37.9276	0.0210697	-0.198939	-0.10591		1	130	145	coreTAS (M)	CSB-F	CSB-E	CSB-D	CSB-C	CSB-B	CSB-A	CSB-1	CSB-2	CSB-3	No found
		Salmonidae	Salmoninae	Salvelinus elgyticus	NC_046707.1	994	37.827	0.038835	-0.202128	-0.192131		1	130	145	coreTAS (M)	CSB-F	CSB-E	CSB-D	CSB-C	CSB-B	CSB-A	CSB-1	CSB-2	CSB-3	No found
		Salmonidae	Salmoninae	Salvelinus fontinalis	NC_000860.1	964	38.3817	0.037037	-0.183784	-0.201525		1	130	145	coreTAS (M)	CSB-F	CSB-E	CSB-D	CSB-C	CSB-B	CSB-A	CSB-1	CSB-2	CSB-3	No found
		Salmonidae	Salmoninae	Salvelinus fontinalis x Salvelinus malma	NC_042195.1	963	37.7985	0.0517529	-0.230769	-0.224263		1	130	145	coreTAS (M)	CSB-F	CSB-E	CSB-D	CSB-C	CSB-B	CSB-A	CSB-1	CSB-2	CSB-3	No found
		Salmonidae	Salmoninae	Salvelinus kuznetzovi	NC_029877.1	995	37.9899	0.0307942	-0.206349	-0.149233		1	130	145	coreTAS (M)	CSB-F	CSB-E	CSB-D	CSB-C	CSB-B	CSB-A	CSB-1	CSB-2	CSB-3	No found
		Salmonidae	Salmoninae	Salvelinus leucomaenis	NC_022844.1	999	38.2382	0.0534846	-0.198953	-0.268831		1	131	146	coreTAS (M)	CSB-F	CSB-E	CSB-D	CSB-C	CSB-B	CSB-A	CSB-1	CSB-2	CSB-3	No found
		Salmonidae	Salmoninae	Salvelinus levanidovi	NC_046708.1	966	38.3023	0.0134228	-0.2	-0.0671141		1	127	142	coreTAS (M)	CSB-F	CSB-E	CSB-D	CSB-C	CSB-B	CSB-A	CSB-1	CSB-2	CSB-3	No found
		Salmonidae	Salmoninae	Salvelinus malma	NC_037502.1	992	38.6089	0.047619	-0.206266	-0.230862		1	130	145	coreTAS (M)	CSB-F	CSB-E	CSB-D	CSB-C	CSB-B	CSB-A	CSB-1	CSB-2	CSB-3	No found
		Salmonidae	Salmoninae	Salvelinus namaycush NEFC_F16-146	NC_036392.1	992	38.6089	0.0344828	-0.227154	-0.151803		1	128	143	coreTAS (M)	CSB-F	CSB-E	CSB-D	CSB-C	CSB-B	CSB-A	CSB-1	CSB-2	CSB-3	No found
		Salmonidae	Salmoninae	Salvelinus sp. IW2-2015	NC_000861.1	998	37.5752	0.0304976	-0.205333	-0.148527		1	130	145	coreTAS (M)	CSB-F	CSB-E	CSB-D	CSB-C	CSB-B	CSB-A	CSB-1	CSB-2	CSB-3	No found
		Salmonidae	Salmoninae	Salvelinus taranetzi	NC_046710.1	994	37.4245	0.0385852	-0.204301	-0.188864		1	130	145	coreTAS (M)	CSB-F	CSB-E	CSB-D	CSB-C	CSB-B	CSB-A	CSB-1	CSB-2	CSB-3	No found
		Salmonidae	Salmoninae	Salvethymus svetovidovi	NC_046709.1	993	36.858	0.0366826	-0.213115	-0.172126		1	130	145	coreTAS (M)	CSB-F	CSB-E	CSB-D	CSB-C	CSB-B	CSB-A	CSB-1	CSB-2	CSB-3	No found
		Salmonidae	Coregoninae	Stenodus leucichthys	NC_020761.1	1204	38.5382	-0.0027027	-0.25431	0.0106276		1	125	140	coreTAS (M)	CSB-F	CSB-E	CSB-D	CSB-C	CSB-B	CSB-A	CSB-1	CSB-2	CSB-3	2
		Salmonidae	Thymallinae	Thymallus arcticus	NC_012929.1	1000	34.2	0.0121581	-0.169591	-0.0716906		1	124	139	coreTAS (M)	CSB-F	CSB-E	CSB-D	CSB-C	CSB-B	CSB-A	CSB-1	CSB-2	CSB-3	No found
		Salmonidae	Thymallinae	Thymallus baicalolenensis	NC_034294.1	1003	34.3968	-0.00303951	-0.15942	0.019066		1	124	139	coreTAS (M)	CSB-F	CSB-E	CSB-D	CSB-C	CSB-B	CSB-A	CSB-1	CSB-2	CSB-3	No found
		Salmonidae	Thymallinae	Thymallus brevirostris	NC_027412.1	1003	35.4935	-0.0015456	-0.174157	0.00887471		1	123	138	coreTAS (M)	CSB-F	CSB-E	CSB-D	CSB-C	CSB-B	CSB-A	CSB-1	CSB-2	CSB-3	No found
		Salmonidae	Thymallinae	Thymallus burejensis	NC_027411.1	1004	35.259	-0.0123077	-0.158192	0.0778022		1	123	138	coreTAS (M)	CSB-F	CSB-E	CSB-D	CSB-C	CSB-B	CSB-A	CSB-1	CSB-2	CSB-3	No found
		Salmonidae	Thymallinae	Thymallus grubii	NC_022925.1	1003	35.2941	0.00154083	-0.175141	-0.00879765		1	121	136	coreTAS (M)	CSB-F	CSB-E	CSB-D	CSB-C	CSB-B	CSB-A	CSB-1	CSB-2	CSB-3	No found
		Salmonidae	Thymallinae	Thymallus mertensii	NC_029216.1	1004	34.4622	0.0151976	-0.184971	-0.0821619		1	124	139	coreTAS (M)	CSB-F	CSB-E	CSB-D	CSB-C	CSB-B	CSB-A	CSB-1	CSB-2	CSB-3	No found
		Salmonidae	Thymallinae	Thymallus pallasii	NC_027408.1	1004	34.4622	-0.00303951	-0.156069	0.0194754		1	125	140	coreTAS (M)	CSB-F	CSB-E	CSB-D	CSB-C	CSB-B	CSB-A	CSB-1	CSB-2	CSB-3	No found
		Salmonidae	Thymallinae	Thymallus thymallus	NC_012928.1	1001	35.5644	0.00465116	-0.157303	-0.0295681		1	123	138	coreTAS (M)	CSB-F	CSB-E	CSB-D	CSB-C	CSB-B	CSB-A	CSB-1	CSB-2	CSB-3	No found
		Salmonidae	Thymallinae	Thymallus tugarinae	NC_027409.1	1002	35.5289	-0.00928793	-0.162921	0.0570086		1	123	138	coreTAS (M)	CSB-F	CSB-E	CSB-D	CSB-C	CSB-B	CSB-A	CSB-1	CSB-2	CSB-3	No found
		Salmonidae	Thymallinae	Thymallus yaluensis	NC_027410.1	999	35.8358	-0.00468019	-0.162011	0.0288881		1	121	136	coreTAS (M)	CSB-F	CSB-E	CSB-D	CSB-C	CSB-B	CSB-A	CSB-1	CSB-2	CSB-3	No found
	Osmeriformes	Osmeridae	0	Hypomesus nipponensis	NC_015242.1	1100	45.7273	-0.00502513	-0.232604	0.0216037		1	301	316	coreTAS (LS)	CSB-F	CSB-E	CSB-D	CSB-C	CSB-B	CSB-A	CSB-1		CSB-3	1	121	12	133	31	3.9	31	96	0	217	24	50	22	3	1.64
		Osmeridae	0	Hypomesus olidus	NC_026566.1	1103	45.7842	-0.00334448	-0.227723	0.0146866		1	304	319	coreTAS (LS)	CSB-F	CSB-E	CSB-D	CSB-C	CSB-B	CSB-A	CSB-1		CSB-3	2
		Osmeridae	0	Mallotus villosus	NC_015244.1	925	39.027	-0.0460993	-0.157895	0.291962		2			coreTAS (LS)	CSB-F	CSB-E	CSB-D	CSB-C	CSB-B	CSB-A	CSB-1		CSB-3	No found
		Osmeridae	0	Osmerus mordax	NC_015246.1	939	42.8115	-0.0353818	-0.199005	0.177793		1	141	156	coreTAS (LS)	CSB-F	CSB-E	CSB-D	CSB-C	CSB-B	CSB-A	CSB-1		CSB-3	No found
		Plecoglossidae	0	Plecoglossus altivelis	NC_002734.2	857	40.9568	0.00395257	-0.162393	-0.0243395		1	61	76	coreTAS (M)	CSB-F	CSB-E	CSB-D	CSB-C	CSB-B	CSB-A	CSB-1		CSB-3	No found
		Retropinnidae	Retropinninae	Retropinna retropinna	NC_004598.1	853	41.5006	-0.0380762	-0.180791	0.210609		1	55	70	coreTAS (LS)	CSB-F	CSB-E	CSB-D	CSB-C	CSB-B	CSB-A	CSB-1		CSB-3	No found
		Retropinnidae	0	Retropinna semoni	NC_031372.1	859	43.1898	-0.0122951	-0.142857	0.0860656		1	55	70	coreTAS (LS)	CSB-F	CSB-E	CSB-D	CSB-C	CSB-B	CSB-A	CSB-1	CSB-2	CSB-3	No found
		Salangidae	0	Hemisalanx brachyrostralis	NC_029157.1	900	39.6667	-0.0202578	-0.159664	0.126878		1	110	125	coreTAS (LS)	CSB-F	CSB-E	CSB-D	CSB-C	CSB-B	CSB-A	CSB-1	CSB-2	CSB-3	No found
		Salangidae	0	Neosalanx taihuensis	NC_019629.1	885	40.113	0.0150943	-0.228169	-0.0661542		1	107	122	coreTAS (LS)	CSB-F	CSB-E	CSB-D	CSB-C	CSB-B	CSB-A	CSB-1		CSB-3	1	63	1	64	10	6.4	10	100	0	128	18	50	20	10	1.77
		Salangidae	0	Neosalanx tangkahkeii	NC_026455.1	885	40.113	0.0150943	-0.228169	-0.0661542		1	107	122	coreTAS (LS)	CSB-F	CSB-E	CSB-D	CSB-C	CSB-B	CSB-A	CSB-1	CSB-2	CSB-3	1	63	1	64	10	6.4	10	100	0	128	18	50	20	10	1.77
		Salangidae	0	Protosalanx chinensis	NC_042393.1	1221	42.7518	0.00143062	-0.398467	-0.00359029		1	300	315	coreTAS (LS)	CSB-F	CSB-E	CSB-D	CSB-C	CSB-B	CSB-A	CSB-1	CSB-2	CSB-3	3
		Salangidae	0	Protosalanx hyalocranius	NC_024109.1	1029	39.1642	0.028754	-0.25062	-0.114731		1	107	122	coreTAS (LS)	CSB-F	CSB-E	CSB-D	CSB-C	CSB-B	CSB-A	CSB-1	CSB-2	CSB-3	1	63	1	64	10	6.4	10	100	0	128	18	50	20	10	1.77
		Salangidae	0	Salangichthys microdon	NC_004599.1	919	41.7845	-0.0168224	-0.208333	0.0807477		1	121	136	coreTAS (LS)	CSB-F	CSB-E	CSB-D	CSB-C	CSB-B	CSB-A	CSB-1	CSB-2	CSB-3	No found
		Salangidae	0	Salanx ariakensis	NC_006918.1	899	39.9333	-0.037037	-0.181058	0.204558		1	105	120	coreTAS (LS)	CSB-F	CSB-E	CSB-D	CSB-C	CSB-B	CSB-A	CSB-1	CSB-2	CSB-3	No found
		Salangidae	0	Salanx cuvieri	NC_029156.1	897	39.4649	-0.0092081	-0.175141	0.0525753		1	106	121	coreTAS (LS)	CSB-F	CSB-E	CSB-D	CSB-C	CSB-B	CSB-A	CSB-1	CSB-2	CSB-3	No found
	Stomiiformes	Gonostomatidae	0	Diplophos taenia	NC_002647.1	765	39.8693	-0.073913	-0.193443	0.382093		1	32	47	coreTAS (M)	CSB-F	CSB-E	CSB-D		CSB-B		CSB-1	CSB-2	CSB-3	No found
		Stomiidae	Stomiinae	Stomias atriventer	NC_037248.1	1901	37.717	-0.101351	-0.244073	0.415251		1	349	364	coreTAS (M)	CSB-F	CSB-E	CSB-D		CSB-B		CSB-1	CSB-2	CSB-3	No found
	Ateleopodiformes	Ateleopodidae	0	Ateleopus japonicus	NC_003178.1	976	38.1148	0.0231788	-0.172043	-0.134727		2			coreTAS (M)	CSB-F	CSB-E	CSB-D	CSB-C	CSB-B		CSB-1	CSB-2	CSB-3	No found
		Ateleopodidae	0	Ijimaia dofleini	NC_003179.1	977	36.131	-0.00320513	-0.167139	0.0191764		2			coreTAS (M)	CSB-F	CSB-E	CSB-D	CSB-C	CSB-B		CSB-1	CSB-2	CSB-3	No found
	Aulopiformes	Aulopidae	0	Hime japonica	NC_002674.1	997	39.4183	-0.0198675	-0.129771	0.153097		1	80	95	coreTAS (M)	CSB-F	CSB-E	CSB-D	CSB-C	CSB-B	CSB-A	CSB-1	CSB-2	CSB-3	No found
		Chlorophthalmidae	0	Chlorophthalmus agassizi	NC_003160.1	463	35.4212	0.0301003	-0.243902	-0.123411		1	161	176	coreTAS (M)	CSB-F	CSB-E	CSB-D							No found
		Chlorophthalmidae	0	Chlorophthalmus nigromarginatus	NC_027654.1	1816	41.2996	-0.0243902	-0.328	0.0743605		1	112	127	coreTAS (M)	CSB-F	CSB-E	CSB-D	CSB-C	CSB-B	CSB-A	CSB-1	CSB-2	CSB-3	1	122	534	656	61	2	61	100	0	246	21	22	9	46	1.8
		Synodontidae	Harpadontinae	Harpadon nehereus	NC_047466.1	911	39.517	0.030853	-0.194444	-0.158673		1	14	29	coreTAS (M)	CSB-F	CSB-E	CSB-D	CSB-C	CSB-B	CSB-A	CSB-1	CSB-2	CSB-3	No found
		Synodontidae	Harpadontinae	Saurida microlepis	NC_023980.1	884	41.0633	0.00575816	-0.184573	-0.0311972		1	134	149	coreTAS (M)	CSB-F	CSB-E	CSB-D	CSB-C	CSB-B	CSB-A	CSB-1	CSB-2	CSB-3	No found
		Synodontidae	Harpadontinae	Saurida umeyoshii	NC_024836.1	917	40.349	0.0201097	-0.243243	-0.0826732		1	171	186	coreTAS (M)	CSB-F	CSB-E	CSB-D	CSB-C	CSB-B	CSB-A	CSB-1	CSB-2	CSB-3	No found
		Synodontidae	Harpadontinae	Saurida wanieso	NC_025940.1	919	41.6757	0.00373134	-0.237598	-0.0157044		1	171	186	coreTAS (M)	CSB-F	CSB-E	CSB-D	CSB-C	CSB-B	CSB-A	CSB-1	CSB-2	CSB-3	No found
		Synodontidae	Synodontinae	Synodus variegatus	NC_007228.1	830	39.3976	0.0695825	-0.217125	-0.320472		1	93	108	coreTAS (M)	CSB-F	CSB-E	CSB-D	CSB-C	CSB-B	CSB-A	CSB-1	CSB-2	CSB-3	No found
	Myctophiformes	Myctophidae	0	Benthosema pterotum	NC_047480.1	2177	31.0519	-0.02998	-0.443787	0.067555		19			coreTAS (LS)					CSB-B		CSB-1	CSB-2	CSB-3	1	1296	3	1299	43	30.5	43	98	0	2136	36	20	4	39	1.71
		Myctophidae	0	Electrona carlsbergi	NC_036348.1	1990	32.9648	0.0509745	-0.310976	-0.163918		0								CSB-B		CSB-1	CSB-2	CSB-3	9
		Myctophidae	0	Lampadena atlantica	NC_020151.1	1871	47.0871	0.00606061	-0.248581	-0.0243808		1	429	444	coreTAS (LS)					CSB-B		CSB-1	CSB-2	CSB-3	1	97	1674	1771	22	4.5	22	97	0	187	22	27	9	40	1.84
		Myctophidae	0	Triphoturus mexicanus	NC_037249.1	1280	42.5781	-0.0285714	-0.211009	0.135404		1	114	129	coreTAS (M)					CSB-B		CSB-1	CSB-2	CSB-3	No found
		Neoscopelidae	0	Neoscopelus macrolepidotus	NC_020150.1	971	41.5036	0.0211268	-0.245658	-0.0860009		1	69	84	coreTAS (M)			CSB-D	CSB-C	CSB-B		CSB-1	CSB-2	CSB-3	No found
		Neoscopelidae	0	Neoscopelus microchir	NC_003180.1	978	43.3538	-0.0433213	-0.165094	0.262403		1	70	85	coreTAS (M)			CSB-D	CSB-C	CSB-B		CSB-1	CSB-2	CSB-3	No found
		Neoscopelidae	0	Scopelengys tristis	NC_020149.1	1095	42.5571	0.0143084	-0.227468	-0.0629031		1	70	85	coreTAS (M)			CSB-D	CSB-C	CSB-B		CSB-1	CSB-2	CSB-3	No found
	Percopsiformes	Aphredoderidae	0	Aphredoderus sayanus	NC_004372.1	991	36.7306	0.0207337	-0.181319	-0.114349		2			coreTAS (LS)	CSB-F	CSB-E	CSB-D	CSB-C		CSB-A	CSB-1	CSB-2	CSB-3	No found
		Percopsidae	0	Percopsis transmontana	NC_003168.1	329	42.8571	0.0319149	-0.248227	-0.128571		1	134	149	coreTAS (M)							CSB-1	CSB-2		No found
	Zeiformes	Oreosomatidae	Oreosomatinae	Allocyttus niger	NC_004398.1	1127	34.5164	0.0271003	-0.197943	-0.136909		1	104	119	coreTAS (M)	CSB-F	CSB-E	CSB-D			CSB-A	CSB-1	CSB-2	CSB-3	No found
		Oreosomatidae	Oreosomatinae	Neocyttus rhomboidalis	NC_004399.1	1125	37.5111	0.027027	-0.203791	-0.132621		1	102	117	coreTAS (M)	CSB-F	CSB-E	CSB-D			CSB-A	CSB-1	CSB-2	CSB-3	No found
		Parazenidae	Parazeninae	Parazen pacificus	NC_004396.1	1232	33.9286	0.137592	-0.344498	-0.399399		1	80	95	coreTAS (LS)	CSB-F	CSB-E	CSB-D			CSB-A	CSB-1	CSB-2	CSB-3	1	426	730	1156	134	3.2	134	99	0	845	45	24	6	23	1.77
		Zeniontidae	0	Zenion japonicum	NC_004397.1	1206	33.9967	0.0829146	-0.360976	-0.229696		1	90	105	coreTAS (M)	CSB-F	CSB-E	CSB-D			CSB-A	CSB-1	CSB-2	CSB-3	No found
		Zeidae	0	Zenopsis nebulosus	NC_003173.1	440	30	0.00649351	-0.0757576	-0.0857143		1	95	110	coreTAS (M)	CSB-F	CSB-E	CSB-D							No found
		Zeidae	0	Zeus faber	NC_003190.1	1088	31.3419	0.0709505	-0.231672	-0.306255		1	108	123	coreTAS (M)	CSB-F	CSB-E	CSB-D			CSB-A	CSB-1	CSB-2	CSB-3	No found
	Gadiformes	Gadidae	0	Arctogadus glacialis	NC_010122.1	950	34.6316	-0.0595813	-0.276596	0.215409		1	214	229	coreTAS (M)	CSB-F	CSB-E	CSB-D		CSB-B	CSB-A	CSB-1	CSB-2	CSB-3	No found
		Gadidae	0	Boreogadus saida	NC_010121.1	861	34.9593	-0.0428571	-0.222591	0.192537		1	125	140	coreTAS (M)	CSB-F	CSB-E	CSB-D		CSB-B	CSB-A	CSB-1	CSB-2	CSB-3	No found
		Gadidae	0	Eleginus gracilis	NC_045206.1	878	35.877	-0.0124334	-0.187302	0.0663817		2			coreTAS (M)			CSB-D		CSB-B	CSB-A	CSB-1	CSB-2	CSB-3	No found
		Gadidae	0	Gadus chalcogrammus	NC_004449.1	850	34.5882	-0.0719424	-0.176871	0.406752		1	114	129	coreTAS (M)	CSB-F	CSB-E	CSB-D		CSB-B	CSB-A	CSB-1	CSB-2	CSB-3	No found
		Gadidae	0	Gadus macrocephalus	NC_036931.1	867	35.1788	-0.0640569	-0.193443	0.331142		1	132	147	coreTAS (M)	CSB-F	CSB-E	CSB-D		CSB-B	CSB-A	CSB-1	CSB-2	CSB-3	No found
		Gadidae	0	Gadus morhua	NC_002081.1	977	36.3357	-0.0482315	-0.228169	0.211385		1	241	256	coreTAS (M)	CSB-F	CSB-E	CSB-D		CSB-B	CSB-A	CSB-1	CSB-2	CSB-3	1	136	1	137	40	3.4	40	100	0	274	31	29	10	28	1.9
		Gadidae	0	Melanogrammus aeglefinus	NC_007396.1	855	35.6725	0	-0.213115	0		1	116	131	coreTAS (M)	CSB-F	CSB-E	CSB-D		CSB-B	CSB-A	CSB-1	CSB-2	CSB-3	No found
		Gadidae	0	Merlangius merlangus	NC_007395.1	873	34.8225	-0.0123023	-0.171053	0.071921		1	135	150	coreTAS (M)	CSB-F	CSB-E	CSB-D		CSB-B	CSB-A	CSB-1	CSB-2	CSB-3	No found
		Gadidae	0	Micromesistius poutassou	NC_015102.1	904	38.385	-0.0197487	-0.18732	0.105427		1	119	134	coreTAS (M)	CSB-F	CSB-E	CSB-D		CSB-B	CSB-A	CSB-1	CSB-2	CSB-3	No found
		Gadidae	0	Pollachius pollachius	NC_015097.1	865	36.185	-0.0362319	-0.13099	0.2766		1	133	148	coreTAS (M)	CSB-F	CSB-E	CSB-D		CSB-B	CSB-A	CSB-1	CSB-2	CSB-3	No found
		Gadidae	0	Pollachius virens	NC_015094.1	873	36.0825	-0.0681004	-0.142857	0.476703		1	135	150	coreTAS (M)	CSB-F	CSB-E	CSB-D		CSB-B	CSB-A	CSB-1	CSB-2	CSB-3	No found
		Lotidae	0	Lota lota	NC_004379.1	803	36.6127	-0.0609037	-0.183673	0.331587		1	47	62	coreTAS (M)	CSB-F	CSB-E	CSB-D		CSB-B	CSB-A	CSB-1	CSB-2	CSB-3	No found
		Macrouridae	Macrourinae	Cetonurus globiceps	NC_027436.1	1386	34.4877	0.0396476	-0.271967	-0.145781		2			coreTAS (M)	CSB-F	CSB-E	CSB-D		CSB-B	CSB-A	CSB-1	CSB-2	CSB-3	3
		Macrouridae	Macrourinae	Ventrifossa garmani	NC_008225.1	1469	30.9735	-0.00591716	-0.279121	0.0211993		1	57	72	coreTAS (M)	CSB-F	CSB-E	CSB-D		CSB-B	CSB-A	CSB-1	CSB-2	CSB-3	3
		Moridae	0	Physiculus japonicus	NC_004377.1	1040	33.1731	-0.0129496	-0.292754	0.0442339		1	79	94	coreTAS (M)			CSB-D		CSB-B	CSB-A	CSB-1	CSB-2	CSB-3	No found
	Polymixiiformes	Polymixiidae	0	Polymixia japonica	NC_002648.1	800	35.375	0.0135397	-0.159011	-0.0851494		1	52	67	coreTAS (M)	CSB-F	CSB-E	CSB-D		CSB-B	CSB-A	CSB-1	CSB-2	CSB-3	No found
		Polymixiidae	0	Polymixia lowei	NC_003181.1	806	34.9876	0.0229008	-0.170213	-0.134542		1	54	69	coreTAS (M)	CSB-F	CSB-E	CSB-D		CSB-B	CSB-A	CSB-1	CSB-2	CSB-3	No found
	Trachichthyiformes	Anoplogastridae	0	Anoplogaster cornuta	NC_004391.1	852	37.9108	-0.0094518	-0.120743	0.0782803		1	21	36	coreTAS (M)	CSB-F	CSB-E	CSB-D			CSB-A	CSB-1	CSB-2	CSB-3	No found
		Monocentridae	0	Monocentris japonicus	NC_004392.1	894	35.6823	0.0643478	-0.172414	-0.373217		1	64	79	coreTAS (M)	CSB-F	CSB-E	CSB-D			CSB-A	CSB-1	CSB-2	CSB-3	No found
		Trachichthyidae	0	Hoplostethus japonicus	NC_003187.1	865	35.9538	0	-0.11254	0		1	52	67	coreTAS (M)	CSB-F	CSB-E	CSB-D			CSB-A	CSB-1	CSB-2	CSB-3	No found
	Beryciformes	Barbourisiidae	0	Barbourisia rufa	NC_012046.1	864	38.0787	-0.00186916	-0.118541	0.015768		1	53	68	coreTAS (M)	CSB-F	CSB-E	CSB-D		CSB-B	CSB-A	CSB-1	CSB-2	CSB-3	No found
		Berycidae	0	Beryx decadactylus	NC_004393.1	869	41.1968	0.0254403	-0.178771	-0.142307		1	52	67	coreTAS (M)	CSB-F	CSB-E	CSB-D		CSB-B	CSB-A	CSB-1	CSB-2	CSB-3	No found
		Berycidae	0	Beryx mollis	NC_013845.1	870	39.5402	-0.0114068	-0.197674	0.0577052		1	51	66	coreTAS (M)	CSB-F	CSB-E	CSB-D		CSB-B	CSB-A	CSB-1	CSB-2	CSB-3	No found
		Berycidae	0	Beryx splendens	NC_003188.1	865	38.8439	0.0132325	-0.202381	-0.0653842		1	50	65	coreTAS (M)	CSB-F	CSB-E	CSB-D		CSB-B	CSB-A	CSB-1	CSB-2	CSB-3	No found
		Cetomimidae	0	Ataxolepis apus	NC_012045.1	904	33.0752	-0.0380165	-0.190635	0.19942		3			coreTAS (M)	CSB-F	CSB-E	CSB-D		CSB-B	CSB-A	CSB-1	CSB-2	CSB-3	2
		Cetomimidae	0	Cetomimus sp.	NC_012048.1	907	34.3991	-0.0184874	-0.185897	0.0994494		3			coreTAS (M)	CSB-F	CSB-E	CSB-D		CSB-B	CSB-A	CSB-1	CSB-2	CSB-3	2
		Cetomimidae	0	Cetostoma regani	NC_004389.1	847	35.6553	-0.0385321	-0.211921	0.181823		1	39	54	coreTAS (M)	CSB-F	CSB-E	CSB-D		CSB-B	CSB-A	CSB-1	CSB-2	CSB-3	No found
		Cetomimidae	0	Danacetichthys galathenus	NC_003185.1	922	35.7918	0.00675676	-0.206061	-0.0327901		3			coreTAS (M)	CSB-F	CSB-E	CSB-D		CSB-B	CSB-A	CSB-1	CSB-2	CSB-3	2
		Cetomimidae	0	Eutaeniophorus festivus	NC_012043.1	904	33.1858	-0.0298013	-0.173333	0.171931		3			coreTAS (M)	CSB-F	CSB-E	CSB-D		CSB-B	CSB-A	CSB-1	CSB-2	CSB-3	2
		Cetomimidae	0	Eutaeniophorus sp. 033-Miya	NC_004390.1	847	35.6553	-0.0385321	-0.211921	0.181823		1	39	54	coreTAS (M)	CSB-F	CSB-E	CSB-D		CSB-B	CSB-A	CSB-1	CSB-2	CSB-3	No found
		Cetomimidae	0	Gyrinomimus myersi	NC_012050.1	945	35.4497	-0.00983607	-0.18806	0.0523029		3			coreTAS (M)	CSB-F	CSB-E	CSB-D		CSB-B	CSB-A	CSB-1	CSB-2	CSB-3	2
		Cetomimidae	0	Gyrinomimus sp. UW 113191	NC_012049.1	946	35.3066	-0.0130719	-0.179641	0.0727669		3			coreTAS (M)	CSB-F	CSB-E	CSB-D		CSB-B	CSB-A	CSB-1	CSB-2	CSB-3	2
		Cetomimidae	0	Parataeniophorus gulosus	NC_012044.1	849	35.689	-0.040293	-0.214521	0.187828		1	41	56	coreTAS (M)	CSB-F	CSB-E	CSB-D		CSB-B	CSB-A	CSB-1	CSB-2	CSB-3	No found
		Cetomimidae	0	Procetichthys kreffti	NC_012047.1	862	36.4269	0.00729927	-0.203822	-0.035812		1	47	62	coreTAS (M)	CSB-F	CSB-E	CSB-D		CSB-B	CSB-A	CSB-1			No found
		Melamphaidae	0	Poromitra oscitans	NC_003172.1	501	26.1477	0.118919	-0.175573	-0.677321		6			coreTAS (M)	CSB-F	CSB-E	CSB-D		CSB-B	CSB-A	CSB-1	CSB-2	CSB-3	1	463	38	501	83	5.6	83	98	0	892	42	13	10	33	1.78
		Rondeletiidae	0	Rondeletia loricata	NC_003186.1	874	40.6178	0.00192678	-0.177465	-0.0108573		1	60	75	coreTAS (M)	CSB-F	CSB-E	CSB-D		CSB-B	CSB-A	CSB-1	CSB-2	CSB-3	No found
	Holocentriformes	Holocentridae	Myripristinae	Myripristis berndti	NC_003189.1	863	37.5435	0.102041	-0.166667	-0.612245		2			coreTAS (M)	CSB-F	CSB-E	CSB-D	CSB-C	CSB-B	CSB-A	CSB-1	CSB-2	CSB-3	No found
		Holocentridae	Myripristinae	Ostichthys japonicus	NC_004394.1	874	34.6682	0.00875657	-0.188119	-0.0465481		2			coreTAS (LS)	CSB-F	CSB-E	CSB-D	CSB-C	CSB-B	CSB-A	CSB-1	CSB-2	CSB-3	No found
		Holocentridae	Holocentrinae	Sargocentron rubrum	NC_004395.1	845	37.0414	0.0338346	-0.162939	-0.207651		1	64	79	coreTAS (M)	CSB-F	CSB-E	CSB-D	CSB-C	CSB-B	CSB-A	CSB-1	CSB-2	CSB-3	No found
		Holocentridae	0	Sargocentron spiniferum	NC_030597.1	865	36.4162	0.0981818	-0.193651	-0.507004		1	50	65	coreTAS (M)	CSB-F	CSB-E	CSB-D	CSB-C	CSB-B	CSB-A	CSB-1	CSB-2	CSB-3	No found
	Ophidiiformes	Bythitidae	Bythitinae	Cataetyx rubrirostris	NC_004375.1	855	39.0643	-0.0134357	-0.167665	0.0801344		1	98	113	coreTAS (M)	CSB-F	CSB-E	CSB-D		CSB-B	CSB-A	CSB-1	CSB-2	CSB-3	No found
		Bythitidae	Bythitinae	Diplacanthopoma brachysoma	NC_004376.1	842	38.9549	-0.0311284	-0.109756	0.283614		1	82	97	coreTAS (M)	CSB-F	CSB-E	CSB-D		CSB-B	CSB-A	CSB-1	CSB-2	CSB-3	No found
		Carapidae	Carapinae	Carapus bermudensis	NC_004373.1	613	43.23	0.149425	-0.0716981	-2.08409		0				CSB-F	CSB-E	CSB-D		CSB-B	CSB-A	CSB-1	CSB-2	CSB-3	No found
		Ophidiidae	Neobythitinae	Bassozetus zenkevitchi	NC_004374.1	933	38.1565	0.0537262	-0.191011	-0.281272		1	38	53	coreTAS (M)	CSB-F	CSB-E	CSB-D	CSB-C	CSB-B	CSB-A	CSB-1	CSB-2	CSB-3	No found
		Ophidiidae	Neobythitinae	Lamprogrammus niger	NC_004378.1	918	37.146	0.0190641	-0.266862	-0.0714381		1	21	36	coreTAS (M)	CSB-F	CSB-E	CSB-D		CSB-B	CSB-A	CSB-1	CSB-2	CSB-3	No found
		Ophidiidae	Neobythitinae	Sirembo imberbis	NC_008123.1	394	21.3198	0.109677	-0.690476	-0.158843		8			coreTAS (LS)			CSB-D		CSB-B					1	378	16	394	45	8.4	45	99	0	740	44	18	2	35	1.64
	Scombriformes	Amarsipidae	0	Amarsipus carlsbergi	NC_037474.1	848	35.967	-0.00552486	-0.108197	0.0510631		1	34	49	coreTAS (M)	CSB-F	CSB-E	CSB-D	CSB-C	CSB-B	CSB-A	CSB-1	CSB-2	CSB-3	No found
		Ariommatidae	0	Ariomma indicum	NC_022498.1	839	35.1609	0.0367647	-0.132203	-0.278092		2			coreTAS (M)	CSB-F	CSB-E	CSB-D	CSB-C	CSB-B	CSB-A	CSB-1	CSB-2		No found
		Ariommatidae	0	Ariomma lurida	NC_022497.1	828	34.7826	0.0444444	-0.201389	-0.22069		2			coreTAS (M)	CSB-F	CSB-E	CSB-D	CSB-C	CSB-B	CSB-A	CSB-1	CSB-2	CSB-3	No found
		Arripidae	0	Arripis trutta	NC_015787.1	1413	23.7792	0.0677809	-0.190476	-0.35585		6			coreTAS (M)	CSB-F	CSB-E	CSB-D	CSB-C	CSB-B	CSB-A	CSB-1	CSB-2	CSB-3	2
		Bramidae	0	Eumegistus illustris	NC_022485.1	1055	36.4929	-0.116418	-0.18961	0.613985		1	49	64	coreTAS (M)	CSB-F	CSB-E	CSB-D	CSB-C	CSB-B	CSB-A	CSB-1	CSB-2	CSB-3	No found
		Bramidae	0	Pteraclis aesticola	NC_022487.1	1144	33.479	-0.127464	-0.227154	0.561134		2			coreTAS (M)	CSB-F	CSB-E	CSB-D	CSB-C	CSB-B	CSB-A	CSB-1	CSB-2	CSB-3	No found
		Bramidae	0	Taractes asper	NC_022486.1	1069	39.6632	-0.134884	-0.212264	0.635452		4			coreTAS (LS)	CSB-F	CSB-E	CSB-D	CSB-C	CSB-B	CSB-A	CSB-1	CSB-2	CSB-3	No found
		Bramidae	0	Taractes rubescens	NC_028079.1	1069	38.073	-0.145015	-0.189189	0.766508		1	49	64	coreTAS (M)	CSB-F	CSB-E	CSB-D	CSB-C	CSB-B	CSB-A	CSB-1	CSB-2	CSB-3	No found
		Bramidae	0	Taractichthys steindachneri	NC_027858.1	1069	38.1665	-0.128593	-0.166667	0.771558		1	49	64	coreTAS (M)	CSB-F	CSB-E	CSB-D	CSB-C	CSB-B	CSB-A	CSB-1	CSB-2	CSB-3	No found
		Centrolophidae	0	Hyperoglyphe japonica	NC_013149.1	888	33.3333	0.0608108	-0.162162	-0.375		2			coreTAS (LS)	CSB-F	CSB-E	CSB-D	CSB-C	CSB-B	CSB-A	CSB-1	CSB-2	CSB-3	No found
		Centrolophidae	0	Psenopsis anomala	NC_021460.1	799	37.7972	0.0382294	-0.165563	-0.230905		1	18	33	coreTAS (M)	CSB-F	CSB-E	CSB-D	CSB-C	CSB-B	CSB-A	CSB-1	CSB-2	CSB-3	No found
		Centrolophidae	0	Schedophilus velaini	NC_021759.1	884	35.4072	0.0753065	-0.111821	-0.673455		0				CSB-F	CSB-E	CSB-D	CSB-C	CSB-B	CSB-A	CSB-1	CSB-2	CSB-3	No found
		Centrolophidae	0	Seriolella porosa	NC_025665.1	1049	36.4156	0.00449775	-0.21466	-0.0209529		1	73	88	coreTAS (M)	CSB-F	CSB-E	CSB-D	CSB-C	CSB-B	CSB-A	CSB-1	CSB-2	CSB-3	No found
		Chiasmodontidae	0	Dysalotus alcocki	NC_022482.1	823	39.8542	0.0383838	-0.121951	-0.314747		1	69	84	coreTAS (LS)	CSB-F	CSB-E	CSB-D	CSB-C	CSB-B	CSB-A	CSB-1	CSB-2	CSB-3	No found
		Chiasmodontidae	0	Kali indica	NC_022488.1	986	32.1501	-0.00747384	-0.179811	0.041565		5			coreTAS (LS)	CSB-F	CSB-E	CSB-D	CSB-C	CSB-B	CSB-A	CSB-1	CSB-2	CSB-3	5
		Gempylidae	0	Epinnula magistralis	NC_022505.1	858	37.0629	-0.00740741	-0.106918	0.069281		2			coreTAS (M)	CSB-F	CSB-E	CSB-D	CSB-C	CSB-B	CSB-A	CSB-1	CSB-2	CSB-3	No found
		Gempylidae	0	Nesiarchus nasutus	NC_022490.1	1003	35.2941	0.0508475	-0.152542	-0.333333		2			coreTAS (M)	CSB-F	CSB-E	CSB-D	CSB-C	CSB-B	CSB-A	CSB-1	CSB-2	CSB-3	2
		Gempylidae	0	Promethichthys prometheus	NC_022491.1	1047	37.3448	0.00914634	-0.120205	-0.0760898		1	76	91	coreTAS (M)	CSB-F	CSB-E	CSB-D	CSB-C	CSB-B	CSB-A	CSB-1	CSB-2	CSB-3	1	45	71	116	17	2.7	17	82	0	65	41	13	4	41	1.63
		Gempylidae	0	Rexea nakamurai	NC_022503.1	689	26.5602	0.197628	-0.289617	-0.682378		19			coreTAS (LS)	CSB-F	CSB-E	CSB-D	CSB-C	CSB-B	CSB-A	CSB-1	CSB-2	CSB-3	1	336	118	454	17	19.8	17	99	0	656	47	17	5	29	1.7
		Gempylidae	0	Rexea solandri	NC_023952.1	690	31.5942	0.0762712	-0.0917431	-0.831356		1	33	48	coreTAS (M)	CSB-F	CSB-E	CSB-D	CSB-C	CSB-B	CSB-A	CSB-1	CSB-2	CSB-3	No found
		Gempylidae	0	Ruvettus pretiosus	NC_022493.1	534	34.4569	0.0285714	-0.163043	-0.175238		1	37	52	coreTAS (M)	CSB-F	CSB-E	CSB-D	CSB-C	CSB-B	CSB-A	CSB-1	CSB-2	CSB-3	1	38	33	71	17	2.3	17	86	8	53	35	15	5	43	1.69
		Gempylidae	0	Thyrsitoides marleyi	NC_022492.1	467	35.7602	-0.0333333	-0.173653	0.191954		1	41	56	coreTAS (M)	CSB-F	CSB-E	CSB-D	CSB-C	CSB-B	CSB-A	CSB-1	CSB-2	CSB-3	No found
		Nomeidae	0	Cubiceps pauciradiatus	NC_013150.1	858	34.0326	0.0459364	-0.184932	-0.248397		1	44	59	coreTAS (M)	CSB-F	CSB-E	CSB-D	CSB-C	CSB-B	CSB-A	CSB-1	CSB-2	CSB-3	1	37	40	77	17	2.2	17	86	9	51	36	15	5	42	1.7
		Nomeidae	0	Cubiceps squamiceps	NC_029845.1	847	38.961	0.0135397	-0.145455	-0.0930851		2			coreTAS (M)	CSB-F	CSB-E	CSB-D	CSB-C	CSB-B	CSB-A	CSB-1	CSB-2	CSB-3	No found
		Nomeidae	0	Psenes cyanophrys	NC_013144.1	839	36.3528	0.0224719	-0.147541	-0.15231		1	24	39	coreTAS (M)	CSB-F	CSB-E	CSB-D	CSB-C	CSB-B	CSB-A	CSB-1	CSB-2	CSB-3	No found
		Nomeidae	0	Psenes pellucidus	NC_021619.1	908	37.5551	0.0194004	-0.108504	-0.178798		1	30	45	coreTAS (M)	CSB-F	CSB-E	CSB-D	CSB-C	CSB-B	CSB-A	CSB-1	CSB-2	CSB-3	No found
		Pomatomidae	0	Pomatomus saltatrix	NC_022507.1	855	34.8538	0.048474	-0.248322	-0.195206		2			coreTAS (M)	CSB-F	CSB-E	CSB-D	CSB-C	CSB-B	CSB-A	CSB-1	CSB-2	CSB-3	No found
		Scombridae	Scrombrinae	Auxis rochei	NC_005313.1	843	38.3155	0.0576923	-0.195046	-0.295788		1	32	47	coreTAS (M)	CSB-F	CSB-E	CSB-D	CSB-C	CSB-B	CSB-A	CSB-1	CSB-2	CSB-3	No found
		Scombridae	0	Auxis thazard	NC_005318.1	847	37.8985	0.0570342	-0.152648	-0.373632		1	33	48	coreTAS (M)	CSB-F	CSB-E	CSB-D	CSB-C	CSB-B	CSB-A	CSB-1	CSB-2	CSB-3	No found
		Scombridae	Scombrinae	Euthynnus affinis	NC_025934.1	849	38.8693	0.0250482	-0.145455	-0.172206		1	29	44	coreTAS (M)	CSB-F	CSB-E	CSB-D	CSB-C	CSB-B	CSB-A	CSB-1	CSB-2	CSB-3	No found
		Scombridae	0	Euthynnus alletteratus	NC_004530.1	857	38.5064	0.0588235	-0.187879	-0.313093		1	33	48	coreTAS (M)	CSB-F	CSB-E	CSB-D	CSB-C	CSB-B	CSB-A	CSB-1	CSB-2	CSB-3	1	38	88	126	18	2	20	90	9	64	43	12	5	38	1.65
		Scombridae	Gasterochismatinae	Gasterochisma melampus	NC_020671.1	844	37.7962	0.00190476	-0.128527	-0.01482		1	31	46	coreTAS (M)	CSB-F	CSB-E	CSB-D	CSB-C	CSB-B	CSB-A	CSB-1	CSB-2	CSB-3	No found
		Scombridae	Scombrinae	Gymnosarda unicolor	NC_022496.1	852	38.0282	0.0378788	-0.17284	-0.219156		1	37	52	coreTAS (M)	CSB-F	CSB-E	CSB-D	CSB-C	CSB-B	CSB-A	CSB-1	CSB-2	CSB-3	No found
		Scombridae	Scombrinae	Katsuwonus pelamis	NC_005316.1	853	37.7491	0.0696798	-0.180124	-0.386843		1	34	49	coreTAS (M)	CSB-F	CSB-E	CSB-D	CSB-C	CSB-B	CSB-A	CSB-1	CSB-2	CSB-3	1	36	90	126	17	2.2	17	90	9	58	48	10	5	35	1.61
		Scombridae	Scombrinae	Rastrelliger brachysoma	NC_013485.1	845	38.4615	-0.0576923	-0.12	0.480769		2			coreTAS (M)	CSB-F	CSB-E	CSB-D	CSB-C	CSB-B	CSB-A	CSB-1	CSB-2		No found
		Scombridae	0	Rastrelliger kanagurta	NC_019624.1	843	38.3155	-0.0653846	-0.102167	0.639977		2			coreTAS (M)	CSB-F	CSB-E	CSB-D	CSB-C	CSB-B	CSB-A	CSB-1	CSB-2	CSB-3	No found
		Scombridae	Scombrinae	Scomber australasicus	NC_013725.1	866	37.9908	0.0837989	-0.203647	-0.41149		1	39	54	coreTAS (M)	CSB-F	CSB-E	CSB-D	CSB-C	CSB-B	CSB-A	CSB-1	CSB-2	CSB-3	No found
		Scombridae	0	Scomber colias	NC_013724.1	866	37.6443	0.0666667	-0.196319	-0.339583		1	39	54	coreTAS (M)	CSB-F	CSB-E	CSB-D	CSB-C	CSB-B	CSB-A	CSB-1	CSB-2	CSB-3	1	42	35	77	17	2.5	17	88	0	59	39	13	6	39	1.72
		Scombridae	0	Scomber japonicus	NC_013723.1	865	37.2254	0.0718232	-0.198758	-0.36136		1	39	54	coreTAS (M)										No found
		Scombridae	0	Scomber scombrus	NC_006398.1	864	37.037	0.0514706	-0.14375	-0.358056		1	37	52	coreTAS (M)	CSB-F	CSB-E	CSB-D	CSB-C	CSB-B	CSB-A	CSB-1			No found
		Scombridae	Scombrinae	Scomberomorus cavalla	NC_008109.1	864	36.4583	0.00182149	-0.155556	-0.0117096		1	38	53	coreTAS (M)	CSB-F	CSB-E	CSB-D	CSB-C	CSB-B	CSB-A				No found
		Scombridae	0	Scomberomorus concolor	NC_033531.1	1004	32.5697	-0.00738552	-0.180428	0.0409333		2			coreTAS (M)	CSB-F	CSB-E	CSB-D	CSB-C	CSB-B	CSB-A	CSB-1	CSB-2	CSB-3	1	137	809	946	23	6	23	99	0	269	43	8	4	43	1.55
		Scombridae	0	Scomberomorus munroi SPOTTY-09SPM0056	NC_021390.1	1065	37.0892	-0.00597015	-0.174684	0.0341769		1	263	278	coreTAS (M)	CSB-F	CSB-E	CSB-D	CSB-C	CSB-B	CSB-A	CSB-1	CSB-2	CSB-3	No found
		Scombridae	0	Scomberomorus munroi x Scomberomorus semifasciatus Grey-SsCRC0703	NC_021392.1	855	36.7251	0.0351201	-0.184713	-0.190133		2			coreTAS (M)	CSB-F	CSB-E	CSB-D	CSB-C	CSB-B	CSB-A	CSB-1	CSB-2	CSB-3	No found
		Scombridae	0	Scomberomorus niphonius	NC_016420.1	959	33.0553	0.0342679	-0.160883	-0.212999		2			coreTAS (M)	CSB-F	CSB-E	CSB-D	CSB-C	CSB-B	CSB-A	CSB-1	CSB-2	CSB-3	1	41	31	72	17	2.5	17	88	0	57	38	14	4	42	1.66
		Scombridae	0	Scomberomorus semifasciatus GREY-SsPD211135	NC_021391.1	855	36.4912	0.0313076	-0.179487	-0.174428		2			coreTAS (M)	CSB-F	CSB-E	CSB-D	CSB-C	CSB-B	CSB-A	CSB-1	CSB-2	CSB-3	No found
		Scombridae	0	Scomberomorus sierra	NC_033887.1	1002	31.8363	0.0219619	-0.172414	-0.127379		2			coreTAS (M)	CSB-F	CSB-E	CSB-D	CSB-C	CSB-B	CSB-A	CSB-1	CSB-2	CSB-3	2
		Scombridae	Scombrinae	Thunnus alalunga	NC_005317.1	866	37.6443	0.0037037	-0.196319	-0.0188657		1	46	61	coreTAS (M)	CSB-F	CSB-E	CSB-D	CSB-C	CSB-B	CSB-A	CSB-1	CSB-2	CSB-3	No found
		Scombridae	0	Thunnus albacares	NC_014061.1	865	37.9191	0.0353818	-0.20122	-0.175837		1	45	60	coreTAS (M)	CSB-F	CSB-E	CSB-D	CSB-C	CSB-B	CSB-A	CSB-1	CSB-2	CSB-3	No found
		Scombridae	0	Thunnus atlanticus	NC_025519.1	865	37.1098	0.0477941	-0.202492	-0.236029		1	45	60	coreTAS (M)	CSB-F	CSB-E	CSB-D	CSB-C	CSB-B	CSB-A	CSB-1	CSB-2	CSB-3	No found
		Scombridae	0	Thunnus maccoyii	NC_014101.1	832	38.3413	0.0448343	-0.191223	-0.234461		1	45	60	coreTAS (M)	CSB-F	CSB-E	CSB-D	CSB-C	CSB-B	CSB-A	CSB-1	CSB-2	CSB-3	No found
		Scombridae	0	Thunnus obesus	NC_014059.1	856	38.4346	0.0398482	-0.197568	-0.201693		1	45	60	coreTAS (M)	CSB-F	CSB-E	CSB-D	CSB-C	CSB-B	CSB-A	CSB-1	CSB-2	CSB-3	No found
		Scombridae	0	Thunnus orientalis	NC_008455.1	865	37.6879	0.00185529	-0.190184	-0.00975522		1	46	61	coreTAS (M)	CSB-F	CSB-E	CSB-D	CSB-C	CSB-B	CSB-A	CSB-1	CSB-2	CSB-3	No found
		Scombridae	0	Thunnus thynnus	NC_014052.1	865	38.4971	0.0037594	-0.177177	-0.0212183		1	45	60	coreTAS (M)	CSB-F	CSB-E	CSB-D	CSB-C	CSB-B	CSB-A	CSB-1	CSB-2	CSB-3	No found
		Scombridae	0	Thunnus thynnus thynnus	NC_004901.2	865	38.6127	0.0094162	-0.173653	-0.0542243		1	45	60	coreTAS (M)	CSB-F	CSB-E	CSB-D	CSB-C	CSB-B	CSB-A	CSB-1	CSB-2	CSB-3	No found
		Scombridae	0	Thunnus tonggol	NC_020673.1	866	37.5289	0.0425139	-0.181538	-0.234187		1	45	60	coreTAS (M)	CSB-F	CSB-E	CSB-D	CSB-C	CSB-B	CSB-A	CSB-1	CSB-2	CSB-3	No found
		Stromateidae	0	Pampus argenteus	NC_011707.1	1924	31.9127	0.0290076	-0.299674	-0.0967972		1	72	87	coreTAS (M)	CSB-F	CSB-E	CSB-D	CSB-C	CSB-B	CSB-A	CSB-1	CSB-2	CSB-3	1	1205	719	1924	120	10	120	99	0	2340	36	21	9	33	1.85
		Stromateidae	0	Pampus argenteus_2	NC_023466.1	1328	32.6807	0.0201342	-0.271889	-0.074053		1	72	87	coreTAS (M)	CSB-F	CSB-E	CSB-D	CSB-C	CSB-B	CSB-A	CSB-1	CSB-2	CSB-3	1	613	715	1328	124	5	124	98	1	1200	35	21	8	33	1.85
		Stromateidae	0	Pampus chinensis	NC_024044.1	831	35.9807	-0.018797	-0.143813	0.130705		1	80	95	coreTAS (M)	CSB-F	CSB-E	CSB-D	CSB-C	CSB-B	CSB-A	CSB-1	CSB-2	CSB-3	1	43	17	60	17	2.6	17	82	7	54	43	13	2	40	1.57
		Stromateidae	0	Pampus cinereus	NC_029152.1	852	36.385	-0.00738007	-0.167742	0.0439966		3			coreTAS (M)	CSB-F	CSB-E	CSB-D	CSB-C	CSB-B	CSB-A	CSB-1	CSB-2	CSB-3	2
		Stromateidae	0	Pampus echinogaster	NC_023258.1	1924	31.8607	0.0297483	-0.301794	-0.0985713		1	72	87	coreTAS (M)	CSB-F	CSB-E	CSB-D	CSB-C	CSB-B	CSB-A	CSB-1	CSB-2	CSB-3	1	1205	719	1924	120	10	120	99	0	2340	36	21	9	33	1.85
		Stromateidae	0	Pampus punctatissimus	NC_022501.1	852	36.0329	-0.00183486	-0.185668	0.0098825		3			coreTAS (M)	CSB-F	CSB-E	CSB-D	CSB-C	CSB-B	CSB-A	CSB-1	CSB-2	CSB-3	2
		Stromateidae	0	Peprilus triacanthus	NC_022502.1	855	36.0234	-0.0127971	-0.136364	0.0938452		2			coreTAS (M)	CSB-F	CSB-E	CSB-D	CSB-C	CSB-B	CSB-A	CSB-1	CSB-2	CSB-3	No found
		Tetragonuridae	0	Tetragonurus atlanticus	NC_022500.1	828	35.3865	0.0130841	-0.167235	-0.0782377		1	18	33	coreTAS (M)	CSB-F	CSB-E	CSB-D	CSB-C	CSB-B	CSB-A	CSB-1	CSB-2	CSB-3	No found
		Tetragonuridae	0	Tetragonurus cuvieri	NC_022499.1	828	36.715	0.0229008	-0.184211	-0.124318		2			coreTAS (M)	CSB-F	CSB-E	CSB-D	CSB-C	CSB-B	CSB-A	CSB-1	CSB-2	CSB-3	No found
		Trichiuridae	Aphanopodinae	Aphanopus carbo	NC_022506.1	738	37.5339	0.010846	-0.234657	-0.0462206		1	86	101	coreTAS (M)	CSB-F	CSB-E	CSB-D	CSB-C	CSB-B	CSB-A	CSB-1	CSB-2	CSB-3	No found
		Trichiuridae	Lepidopinae	Assurger anzac	NC_022494.1	841	39.0012	-0.0136452	-0.164634	0.0828821		2			coreTAS (M)	CSB-F	CSB-E	CSB-D	CSB-C	CSB-B	CSB-A	CSB-1	CSB-2	CSB-3	1	42	28	70	17	2.4	18	85	11	54	39	16	2	41	1.61
		Trichiuridae	Aphanopodinae	Benthodesmus tenuis	NC_022504.1	1178	40.8319	0.0903874	-0.264033	-0.342333		1	73	88	coreTAS (M)	CSB-F	CSB-E	CSB-D	CSB-C	CSB-B	CSB-A	CSB-1	CSB-2	CSB-3	No found
		Trichiuridae	Lepidopinae	Evoxymetopon poeyi	NC_022495.1	843	35.5872	-0.00552486	-0.133333	0.0414365		2			coreTAS (M)	CSB-F	CSB-E	CSB-D	CSB-C	CSB-B	CSB-A				1	36	40	76	17	2.1	18	90	5	58	43	13	0	43	1.44
		Trichiuridae	0	Trichiurus haumela	NC_042168.1	1170	32.3077	0.0631313	-0.164021	-0.384897		7			coreTAS (M)	CSB-F	CSB-E	CSB-D	CSB-C	CSB-B	CSB-A	CSB-1	CSB-2	CSB-3	2
		Trichiuridae	Trichiurinae	Trichiurus japonicus	NC_011719.1	1115	33.0942	0.0536193	-0.132791	-0.403786		6			coreTAS (M)	CSB-F	CSB-E	CSB-D	CSB-C	CSB-B	CSB-A	CSB-1	CSB-2	CSB-3	2
		Trichiuridae	0	Trichiurus lepturus nanhaiensis	NC_018791.1	1384	30.9971	-0.0115183	-0.109557	0.105135		6			coreTAS (M)	CSB-F	CSB-E	CSB-D	CSB-C	CSB-B	CSB-A	CSB-1	CSB-2	CSB-3	3
	Syngnathiformes	Aulostomidae	Aulostomidae	Aulostomus chinensis	NC_010269.1	804	37.6866	-0.0618762	-0.0891089	0.694389		1	734	749	coreTAS (LS)			CSB-D	CSB-C	CSB-B	CSB-A	CSB-1			No found
		Centriscidae	Centriscidae	Aeoliscus strigatus	NC_010270.1	762	39.3701	0.021645	-0.186667	-0.115955		0				CSB-F	CSB-E	CSB-D	CSB-C	CSB-B	CSB-A	CSB-1	CSB-2	CSB-3	No found
		Centriscidae	Macroramphosinae	Macroramphosus scolopax	NC_010265.1	360	33.0556	0.120332	0.0588235	2.04564		1	17	32	coreTAS (M)	CSB-F	CSB-E	CSB-D	CSB-C	CSB-B	CSB-A	CSB-1	CSB-2	CSB-3	No found
		Dactylopteridae	0	Dactyloptena orientalis	NC_024189.1	903	32.3367	0.109656	-0.184932	-0.592956		1	1	16	coreTAS (M)	CSB-F	CSB-E	CSB-D	CSB-C	CSB-B	CSB-A	CSB-1	CSB-2	CSB-3	1	87	146	233	26	3.4	26	78	10	76	57	13	6	21	1.59
		Dactylopteridae	0	Dactyloptena peterseni	NC_003194.1	932	33.9056	0.0779221	-0.202532	-0.38474		1	42	57	coreTAS (LS)	CSB-F	CSB-E	CSB-D	CSB-C	CSB-B	CSB-A	CSB-1	CSB-2	CSB-3	4
		Dactylopteridae	0	Dactyloptena tiltoni	NC_004402.1	959	32.8467	0.0434783	-0.168254	-0.258409		1	3	18	coreTAS (M)										1	266	56	322	26	10.3	26	99	0	525	46	11	11	30	1.76
		Fistulariidae	Fistulariidae	Fistularia commersonii	NC_010274.1	810	40.6173	0.101871	-0.161094	-0.63237		3			coreTAS (LS)	CSB-F	CSB-E	CSB-D	CSB-C	CSB-B	CSB-A	CSB-1	CSB-2	CSB-3	No found
		Fistulariidae	0	Fistularia petimba	NC_024190.1	813	40.7134	0.0622407	-0.129909	-0.479108		1	11	26	coreTAS (M)	CSB-F	CSB-E	CSB-D	CSB-C	CSB-B	CSB-A	CSB-1	CSB-2	CSB-3	No found
		Mullidae	0	Mulloidichthys vanicolensis	NC_024188.1	878	37.5854	0.0620438	-0.109091	-0.568735		0				CSB-F	CSB-E	CSB-D	CSB-C	CSB-B	CSB-A	CSB-1	CSB-2	CSB-3	No found
		Mullidae	0	Parupeneus chrysopleuron	NC_029247.1	810	43.8272	0.0197802	-0.188732	-0.104806		0				CSB-F	CSB-E	CSB-D	CSB-C	CSB-B	CSB-A	CSB-1	CSB-2	CSB-3	No found
		Mullidae	0	Parupeneus multifasciatus	NC_024192.1	899	38.9321	0.00546448	-0.171429	-0.0318761		0				CSB-F	CSB-E	CSB-D	CSB-C	CSB-B	CSB-A	CSB-1	CSB-2	CSB-3	No found
		Pegasidae	0	Eurypegasus draconis	NC_010264.1	388	30.1546	0.195572	-0.162393	-1.20431		3			coreTAS (M)	CSB-F	CSB-E	CSB-D	CSB-C	CSB-B	CSB-A	CSB-1	CSB-2	CSB-3	1	131	35	166	53	2.4	55	89	5	196	40	12	9	38	1.74
		Pegasidae	0	Pegasus volitans	NC_010271.1	880	35.9091	0.0744681	-0.221519	-0.33617		1	124	139	coreTAS (M)	CSB-F	CSB-E	CSB-D	CSB-C	CSB-B	CSB-A	CSB-1	CSB-2	CSB-3	No found
		Solenostomidae	Solenostomidae	Solenostomus cyanopterus	NC_010267.1	1038	32.7553	-0.0114613	-0.170588	0.067187		0				CSB-F	CSB-E	CSB-D	CSB-C	CSB-B	CSB-A	CSB-1	CSB-2	CSB-3	5
		Solenostomidae	0	Solenostomus paradoxus	NC_024186.1	885	32.0904	0.0249584	-0.232394	-0.107397		0				CSB-F	CSB-E	CSB-D	CSB-C	CSB-B	CSB-A	CSB-1	CSB-2	CSB-3	1	38	779	817	6	6.7	6	88	11	55	12	0	0	87	0.55
		Syngnathidae	Syngnathinae	Doryichthys boaja	NC_037046.1	931	33.6198	-0.0161812	-0.188498	0.0858428		1	76	91	coreTAS (M)	CSB-F	CSB-E	CSB-D	CSB-C	CSB-B	CSB-A	CSB-1	CSB-2	CSB-3	No found
		Syngnathidae	Syngnathinae	Doryrhamphus japonicus	NC_024187.1	938	35.2878	0.0609555	-0.226586	-0.269017		1	73	88	coreTAS (M)	CSB-F	CSB-E	CSB-D	CSB-C	CSB-B	CSB-A	CSB-1	CSB-2	CSB-3	No found
		Syngnathidae	0	Dunckerocampus dactyliophorus	NC_039893.1	1036	34.9421	0.041543	-0.21547	-0.192802		2			coreTAS (M)	CSB-F	CSB-E	CSB-D	CSB-C	CSB-B	CSB-A	CSB-1	CSB-2	CSB-3	No found
		Syngnathidae	0	Halicampus grayi	NC_044796.1	1227	35.1263	0	-0.160093	0		1	10	25	coreTAS (M)	CSB-F	CSB-E	CSB-D	CSB-C	CSB-B	CSB-A	CSB-1	CSB-2	CSB-3	No found
		Syngnathidae	Hippocampinae	Hippocampus abdominalis	NC_028181.1	877	33.4094	0.0547945	-0.208191	-0.263193		1	64	79	coreTAS (LS)	CSB-F	CSB-E	CSB-D	CSB-C	CSB-B	CSB-A	CSB-1	CSB-2	CSB-3	No found
		Syngnathidae	0	Hippocampus barbouri	NC_024536.1	881	32.1226	0.0367893	-0.229682	-0.160175		1	64	79	coreTAS (M)	CSB-F	CSB-E	CSB-D	CSB-C	CSB-B	CSB-A	CSB-1	CSB-2	CSB-3	No found
		Syngnathidae	0	Hippocampus camelopardalis	NC_041429.1	884	34.6154	0.0484429	-0.202614	-0.239089		1	64	79	coreTAS (LS)	CSB-F	CSB-E	CSB-D	CSB-C	CSB-B	CSB-A	CSB-1	CSB-2	CSB-3	No found
		Syngnathidae	0	Hippocampus capensis	NC_042791.1	881	33.2577	0.0510204	-0.187713	-0.2718		1	64	79	coreTAS (M)	CSB-F	CSB-E	CSB-D	CSB-C	CSB-B	CSB-A	CSB-1	CSB-2	CSB-3	No found
		Syngnathidae	0	Hippocampus comes	NC_020336.1	881	32.6901	0.0556492	-0.263889	-0.210881		1	64	79	coreTAS (M)	CSB-F	CSB-E	CSB-D	CSB-C	CSB-B	CSB-A	CSB-1	CSB-2	CSB-3	No found
		Syngnathidae	0	Hippocampus erectus	NC_022722.1	879	33.4471	0.0495726	-0.210884	-0.23507		1	66	81	coreTAS (M)	CSB-F	CSB-E	CSB-D	CSB-C	CSB-B	CSB-A	CSB-1	CSB-2	CSB-3	No found
		Syngnathidae	0	Hippocampus hippocampus	NC_045033.1	881	33.1442	0.049236	-0.226027	-0.217832		1	66	81	coreTAS (M)	CSB-F	CSB-E	CSB-D	CSB-C	CSB-B	CSB-A	CSB-1	CSB-2	CSB-3	No found
		Syngnathidae	0	Hippocampus histrix	NC_021454.1	882	33.3333	0.0510204	-0.210884	-0.241935		1	64	79	coreTAS (LS)	CSB-F	CSB-E	CSB-D							No found
		Syngnathidae	0	Hippocampus ingens	NC_024530.1	880	32.6136	0.0286678	-0.184669	-0.155239		1	64	79	coreTAS (M)	CSB-F	CSB-E	CSB-D	CSB-C	CSB-B	CSB-A	CSB-1	CSB-2	CSB-3	No found
		Syngnathidae	0	Hippocampus jayakari	NC_036049.1	879	32.7645	0.0389171	-0.243056	-0.160116		1	63	78	coreTAS (LS)	CSB-F	CSB-E	CSB-D	CSB-C	CSB-B	CSB-A	CSB-1	CSB-2	CSB-3	No found
		Syngnathidae	0	Hippocampus kelloggi	NC_029349.1	879	34.1297	0.0328152	-0.173333	-0.189318		1	64	79	coreTAS (M)	CSB-F	CSB-E	CSB-D	CSB-C	CSB-B	CSB-A	CSB-1	CSB-2	CSB-3	No found
		Syngnathidae	0	Hippocampus kuda	NC_010272.1	879	33.1058	0.0578231	-0.216495	-0.267088		1	64	79	coreTAS (M)	CSB-F	CSB-E	CSB-D	CSB-C	CSB-B	CSB-A	CSB-1	CSB-2	CSB-3	No found
		Syngnathidae	0	Hippocampus mohnikei	NC_030251.1	878	33.713	0.0824742	-0.263514	-0.312979		1	64	79	coreTAS (M)	CSB-F	CSB-E	CSB-D	CSB-C	CSB-B	CSB-A	CSB-1	CSB-2	CSB-3	No found
		Syngnathidae	0	Hippocampus queenslandicus	NC_034319.1	878	32.8018	0.0372881	-0.180556	-0.206519		1	64	79	coreTAS (M)	CSB-F	CSB-E	CSB-D	CSB-C	CSB-B	CSB-A	CSB-1	CSB-2	CSB-3	No found
		Syngnathidae	0	Hippocampus reidi	NC_027931.1	881	32.4631	0.0588235	-0.20979	-0.280392		1	64	79	coreTAS (M)	CSB-F	CSB-E	CSB-D	CSB-C	CSB-B	CSB-A	CSB-1	CSB-2	CSB-3	No found
		Syngnathidae	0	Hippocampus sindonis	NC_035827.1	873	32.9897	0.0393162	-0.215278	-0.18263		1	64	79	coreTAS (M)	CSB-F	CSB-E	CSB-D	CSB-C	CSB-B	CSB-A	CSB-1	CSB-2	CSB-3	No found
		Syngnathidae	0	Hippocampus spinosissimus	NC_029350.1	878	32.4601	0.0320405	-0.17193	-0.186358		1	64	79	coreTAS (M)	CSB-F	CSB-E	CSB-D	CSB-C	CSB-B	CSB-A	CSB-1	CSB-2	CSB-3	No found
		Syngnathidae	0	Hippocampus trimaculatus	NC_021107.1	878	32.3462	0.0639731	-0.253521	-0.252338		1	64	79	coreTAS (LS)	CSB-F	CSB-E	CSB-D	CSB-C	CSB-B	CSB-A	CSB-1	CSB-2	CSB-3	No found
		Syngnathidae	0	Microphis deocata	NC_050160.1	912	35.4167	-0.0186757	-0.139319	0.13405		1	75	90	coreTAS (M)	CSB-F	CSB-E	CSB-D	CSB-C	CSB-B	CSB-A	CSB-1	CSB-2	CSB-3	No found
		Syngnathidae	Syngnathinae	Oostethus brachyurus	NC_010273.1	930	35.3763	-0.0382696	-0.227964	0.167876		1	72	87	coreTAS (M)	CSB-F	CSB-E	CSB-D	CSB-C	CSB-B	CSB-A	CSB-1	CSB-2	CSB-3	1	35	808	843	5	7.4	5	90	6	56	44	0	0	55	0.99
		Syngnathidae	Syngnathinae	Oostethus manadensis	NC_039701.1	912	35.5263	-0.0204082	-0.135802	0.150278		1	75	90	coreTAS (M)	CSB-F	CSB-E	CSB-D	CSB-C	CSB-B	CSB-A	CSB-1	CSB-2	CSB-3	No found
		Syngnathidae	Syngnathinae	Phycodurus eques	NC_024191.1	908	37.4449	-0.0246479	-0.158824	0.15519		1	89	104	coreTAS (M)	CSB-F	CSB-E	CSB-D	CSB-C	CSB-B	CSB-A	CSB-1	CSB-2	CSB-3	No found
		Syngnathidae	Syngnathinae	Solegnathus hardwickii	NC_037044.1	903	35.9911	0.017301	-0.187692	-0.0921777		1	69	84	coreTAS (M)	CSB-F	CSB-E	CSB-D	CSB-C	CSB-B	CSB-A	CSB-1	CSB-2	CSB-3	No found
		Syngnathidae	Syngnathinae	Syngnathoides biaculeatus	NC_037045.1	899	35.8176	-0.00519931	-0.186335	0.0279029		1	68	83	coreTAS (M)	CSB-F	CSB-E	CSB-D	CSB-C	CSB-B	CSB-A	CSB-1	CSB-2	CSB-3	No found
		Syngnathidae	Syngnathinae	Syngnathus schlegeli	NC_037520.1	877	34.4356	0.0295652	-0.165563	-0.178574		2			coreTAS (LS)	CSB-F	CSB-E	CSB-D	CSB-C	CSB-B	CSB-A	CSB-1	CSB-2	CSB-3	1	60	20	80	20	3.2	20	73	13	65	49	6	8	36	1.59
		Syngnathidae	Syngnathinae	Syngnathus typhle	NC_030279.1	870	37.2414	0.003663	-0.216049	-0.0169545		2			coreTAS (LS)	CSB-F	CSB-E	CSB-D	CSB-C	CSB-B	CSB-A	CSB-1	CSB-2	CSB-3	No found
		Syngnathidae	Syngnathinae	Trachyrhamphus serratus	NC_037047.1	1159	37.0147	0.0684932	-0.310023	-0.220929		2			coreTAS (M)	CSB-F	CSB-E	CSB-D	CSB-C	CSB-B	CSB-A	CSB-1	CSB-2	CSB-3	No found
	Gobiiformes	Eleotridae	Butinae	Bostrychus sinensis	NC_017880.1	846	38.6525	0.0289017	-0.149847	-0.192875		2			coreTAS (M)	CSB-F	CSB-E	CSB-D	CSB-C	CSB-B	CSB-A	CSB-1	CSB-2	CSB-3	No found
		Eleotridae	Eleotrinae	Eleotris acanthopoma	NC_004415.1	850	40.2353	0.011811	-0.134503	-0.0878124		2			coreTAS (M)	CSB-F	CSB-E	CSB-D	CSB-C	CSB-B	CSB-A	CSB-1	CSB-2	CSB-3	No found
		Eleotridae	Eleotrinae	Eleotris amblyopsis	NC_036225.1	842	36.1045	0.0334572	-0.164474	-0.20342		2			coreTAS (M)	CSB-F	CSB-E	CSB-D	CSB-C	CSB-B	CSB-A	CSB-1	CSB-2	CSB-3	No found
		Eleotridae	Eleotrinae	Eleotris fusca	NC_037140.1	851	38.8954	0	-0.111782	0		2			coreTAS (M)	CSB-F	CSB-E	CSB-D	CSB-C	CSB-B	CSB-A	CSB-1	CSB-2	CSB-3	No found
		Eleotridae	Eleotrinae	Eleotris klunzingerii	NC_042774.1	850	39.2941	0.00775194	-0.101796	-0.0761514		2			coreTAS (M)	CSB-F	CSB-E	CSB-D	CSB-C	CSB-B	CSB-A	CSB-1	CSB-2	CSB-3	1	40	10	50	17	2.4	17	88	8	57	36	14	4	43	1.67
		Eleotridae	Eleotrinae	Eleotris oxycephala	NC_026902.1	848	40.2123	-0.0138067	-0.102639	0.134517		2			coreTAS (M)	CSB-F	CSB-E	CSB-D	CSB-C	CSB-B	CSB-A	CSB-1	CSB-2	CSB-3	1	37	10	47	17	2.2	17	86	9	51	36	15	5	42	1.7
		Eleotridae	Eleotrinae	Eleotris picta	NC_036226.1	860	39.3023	0.00766284	-0.12426	-0.0616676		2			coreTAS (M)	CSB-F	CSB-E	CSB-D	CSB-C	CSB-B	CSB-A	CSB-1	CSB-2	CSB-3	No found
		Eleotridae	Eleotrinae	Gobiomorus maculatus	NC_036227.1	848	39.2689	-0.0213592	-0.0810811	0.26343		1	14	29	coreTAS (M)			CSB-D	CSB-C	CSB-B	CSB-A	CSB-1	CSB-2	CSB-3	No found
		Eleotridae	Eleotrinae	Hemieleotris latifasciata	NC_036228.1	849	41.4605	-0.0382294	-0.0909091	0.420523		1	13	28	coreTAS (M)	CSB-F	CSB-E	CSB-D	CSB-C	CSB-B	CSB-A	CSB-1	CSB-2	CSB-3	1	38	9	47	17	2.3	17	86	8	53	41	15	5	38	1.69
		Eleotridae	Eleotrinae	Hypseleotris klunzingeri	NC_043852.1	844	39.5735	0.0196078	-0.101796	-0.192618		2			coreTAS (M)	CSB-F	CSB-E	CSB-D	CSB-C	CSB-B	CSB-A	CSB-1	CSB-2	CSB-3	No found
		Eleotridae	Eleotrinae	Mogurnda adspersa	NC_024058.1	853	40.211	0	-0.090379	0		1	11	26	coreTAS (M)	CSB-F	CSB-E	CSB-D	CSB-C	CSB-B	CSB-A	CSB-1	CSB-2	CSB-3	1	41	7	48	17	2.4	17	84	11	50	38	14	2	45	1.58
		Eleotridae	Butinae	Oxyeleotris lineolata	NC_026886.1	828	38.7681	-0.00986193	-0.146417	0.0673549		1	76	91	coreTAS (M)	CSB-F	CSB-E	CSB-D	CSB-C	CSB-B	CSB-A	CSB-1	CSB-2	CSB-3	No found
		Eleotridae	Butinae	Oxyeleotris marmorata	NC_031669.1	856	38.785	-0.0152672	-0.138554	0.110189		2			coreTAS (M)	CSB-F	CSB-E	CSB-D	CSB-C	CSB-B	CSB-A	CSB-1	CSB-2	CSB-3	No found
		Gobiidae	Gobionellinae	Acanthogobius hasta	NC_006131.1	984	35.2642	-0.0172684	-0.175793	0.098232		2			coreTAS (M)	CSB-F	CSB-E	CSB-D	CSB-C	CSB-B	CSB-A	CSB-1	CSB-2	CSB-3	No found
		Gobiidae	Gobiinae	Acentrogobius caninus	NC_041193.1	977	36.6428	0.0500808	-0.0949721	-0.527321		1	143	158	coreTAS (M)	CSB-F	CSB-E	CSB-D	CSB-C	CSB-B	CSB-A	CSB-1	CSB-2	CSB-3	No found
		Gobiidae	Gobiinae	Acentrogobius chlorostigmatoides	NC_020346.1	1434	34.2399	0.0562036	-0.0631365	-0.890193		2			coreTAS (M)	CSB-F	CSB-E	CSB-D	CSB-C	CSB-B	CSB-A	CSB-1	CSB-2	CSB-3	2
		Gobiidae	Gobiinae	Acentrogobius pflaumii	NC_018064.1	857	38.8565	0.0343511	-0.171171	-0.200683		2			coreTAS (M)	CSB-F	CSB-E	CSB-D	CSB-C	CSB-B	CSB-A	CSB-1	CSB-2	CSB-3	No found
		Gobiidae	Gobionellinae	Amblychaeturichthys hexanema	NC_029228.1	2382	28.7993	-0.0613208	-0.172012	0.356492		4			coreTAS (LS)	CSB-F	CSB-E	CSB-D	CSB-C	CSB-B	CSB-A	CSB-1	CSB-2	CSB-3	3
		Gobiidae	Gobionellinae	Amoya chusanensis	NC_020347.1	848	36.6745	-0.0316574	-0.144695	0.218788		2			coreTAS (M)	CSB-F	CSB-E	CSB-D	CSB-C	CSB-B	CSB-A	CSB-1	CSB-2	CSB-3	1	41	5	46	17	2.5	17	80	7	50	45	11	4	38	1.62
		Gobiidae	Gobionellinae	Awaous banana	NC_036224.1	814	37.8378	-0.0474308	-0.123377	0.384439		2			coreTAS (M)	CSB-F	CSB-E	CSB-D	CSB-C	CSB-B	CSB-A	CSB-1	CSB-2	CSB-3	No found
		Gobiidae	Gobiinae	Bathygobius coalitus	NC_037141.1	1021	42.5073	0.0459966	-0.152074	-0.302462		1	175	190	coreTAS (M)	CSB-F	CSB-E	CSB-D	CSB-C	CSB-B	CSB-A	CSB-1	CSB-2	CSB-3	1	27	209	236	14	2	14	100	0	56	35	35	7	21	1.81
		Gobiidae	Oxudercinae	Boleophthalmus boddarti	NC_023468.1	1067	35.8013	0.10365	-0.26178	-0.395942		2			coreTAS (M)	CSB-F	CSB-E	CSB-D	CSB-C	CSB-B	CSB-A	CSB-1	CSB-2	CSB-3	1	321	731	1052	131	2.5	131	100	0	644	38	24	15	20	1.92
		Gobiidae	Oxudercinae	Boleophthalmus pectinirostris	NC_016195.1	1453	36.0633	0.104413	-0.324427	-0.321839		2			coreTAS (M)	CSB-F	CSB-E	CSB-D	CSB-C	CSB-B	CSB-A	CSB-1	CSB-2	CSB-3	1	702	737	1439	130	5.4	130	99	0	1397	36	26	12	24	1.91
		Gobiidae	Gobionellinae	Brachygobius doriae	NC_037142.1	879	31.9681	-0.0334448	-0.0818505	0.408608		1	92	107	coreTAS (LS)	CSB-F	CSB-E	CSB-D	CSB-C	CSB-B	CSB-A	CSB-1	CSB-2	CSB-3	No found
		Gobiidae	Gobionellinae	Chaenogobius gulosus	NC_027193.1	834	34.4125	0.0420475	-0.149826	-0.280643		1	11	26	coreTAS (M)	CSB-F	CSB-E	CSB-D	CSB-C	CSB-B	CSB-A	CSB-1	CSB-2	CSB-3	No found
		Gobiidae	Gobionellinae	Chaeturichthys stigmatias	NC_020786.1	2381	28.7274	-0.0524455	-0.190058	0.275944		4			coreTAS (LS)	CSB-F	CSB-E	CSB-D	CSB-C	CSB-B	CSB-A	CSB-1	CSB-2	CSB-3	3
		Gobiidae	Gobionellinae	Eucyclogobius newberryi	NC_028288.1	879	35.8362	0.0212766	-0.0793651	-0.268085		1	16	31	coreTAS (M)	CSB-F	CSB-E	CSB-D	CSB-C	CSB-B	CSB-A	CSB-1	CSB-2	CSB-3	No found
		Gobiidae	Gobionellinae	Eugnathogobius oligactis	NC_033391.1	844	37.2038	-0.00377358	-0.10828	0.0348502		2			coreTAS (M)	CSB-F	CSB-E	CSB-D	CSB-C	CSB-B	CSB-A	CSB-1	CSB-2	CSB-3	No found
		Gobiidae	Gobionellinae	Eugnathogobius polylepis	NC_031895.1	825	35.2727	-0.0187266	-0.106529	0.175788		1	11	26	coreTAS (M)	CSB-F	CSB-E	CSB-D	CSB-C	CSB-B	CSB-A	CSB-1	CSB-2	CSB-3	No found
		Gobiidae	Gobiinae	Exyrias puntang	NC_037143.1	848	38.3255	0.0133843	-0.156923	-0.0852922		2			coreTAS (M)	CSB-F	CSB-E	CSB-D	CSB-C	CSB-B	CSB-A	CSB-1	CSB-2	CSB-3	No found
		Gobiidae	Gobiinae	Favonigobius gymnauchen	NC_047227.1	842	38.5986	-0.00580271	-0.0584615	0.0992568		2			coreTAS (M)				CSB-C	CSB-B	CSB-A	CSB-1	CSB-2	CSB-3	1	40	4	44	17	2.4	17	88	8	57	36	14	4	43	1.67
		Gobiidae	Gobionellinae	Gillichthys mirabilis	NC_012906.1	828	36.5942	0.0438095	-0.10231	-0.428203		1	4	19	coreTAS (M)	CSB-F	CSB-E	CSB-D	CSB-C	CSB-B	CSB-A	CSB-1	CSB-2	CSB-3	No found
		Gobiidae	Gobionellinae	Gillichthys seta	NC_012908.1	828	35.9903	0.0264151	-0.0872483	-0.302758		1	4	19	coreTAS (M)	CSB-F	CSB-E	CSB-D	CSB-C	CSB-B	CSB-A	CSB-1	CSB-2	CSB-3	No found
		Gobiidae	Gobiinae	Glossogobius circumspectus	NC_018824.1	907	39.581	-0.0291971	-0.158774	0.18389		1	61	76	coreTAS (M)	CSB-F	CSB-E	CSB-D	CSB-C	CSB-B	CSB-A	CSB-1	CSB-2	CSB-3	No found
		Gobiidae	Gobiinae	Glossogobius giuris	NC_036674.1	933	37.6206	0.0893471	-0.156695	-0.570197		2			coreTAS (M)	CSB-F	CSB-E	CSB-D	CSB-C	CSB-B	CSB-A	CSB-1	CSB-2	CSB-3	1	24	37	61	2	12.5	2	100	0	50	48	0	0	52	1
		Gobiidae	Gobiinae	Glossogobius olivaceus	NC_016664.1	907	39.14	-0.0217391	-0.171831	0.126515		2			coreTAS (M)	CSB-F	CSB-E	CSB-D	CSB-C	CSB-B	CSB-A	CSB-1	CSB-2	CSB-3	No found
		Gobiidae	Gobiinae	Gobiopterus lacustris	NC_040003.1	951	34.5952	0.0450161	-0.0334347	-1.34639		1	82	97	coreTAS (M)	CSB-F	CSB-E	CSB-D	CSB-C	CSB-B	CSB-A	CSB-1	CSB-2	CSB-3	1	34	16	50	10	3.5	10	88	0	52	45	2	5	45	1.41
		Gobiidae	Gobionellinae	Gymnogobius petschiliensis	NC_008743.1	830	37.7108	0.0251451	-0.0926518	-0.271393		1	11	26	coreTAS (M)	CSB-F	CSB-E	CSB-D	CSB-C	CSB-B	CSB-A	CSB-1	CSB-2	CSB-3	No found
		Gobiidae	Gobionellinae	Gymnogobius urotaenia	NC_028432.1	830	34.4578	0.00735294	-0.0909091	-0.0808824		1	11	26	coreTAS (M)	CSB-F	CSB-E	CSB-D	CSB-C	CSB-B	CSB-A	CSB-1	CSB-2	CSB-3	1	38	7	45	17	2.3	17	86	8	53	41	15	2	41	1.61
		Gobiidae	Gobionellinae	Hemigobius hoevenii	NC_032395.1	821	40.1949	-0.0427699	-0.0909091	0.470468		1	11	26	coreTAS (M)	CSB-F	CSB-E	CSB-D	CSB-C	CSB-B	CSB-A	CSB-1	CSB-2	CSB-3	No found
		Gobiidae	Gobiinae	Istigobius campbelli	NC_046573.1	859	38.766	0.026616	-0.159159	-0.167229		2			coreTAS (M)	CSB-F	CSB-E	CSB-D	CSB-C	CSB-B	CSB-A	CSB-1	CSB-2	CSB-3	No found
		Gobiidae	Gobiinae	Lophiogobius ocellicauda	NC_020783.1	1023	34.2131	0.0193165	-0.217143	-0.0889575		2			coreTAS (M)	CSB-F	CSB-E	CSB-D	CSB-C	CSB-B	CSB-A	CSB-1	CSB-2	CSB-3	No found
		Gobiidae	Gobionellinae	Luciogobius elongatus	NC_044716.1	834	33.4532	-0.0342342	-0.125448	0.272896		1	11	26	coreTAS (M)	CSB-F	CSB-E	CSB-D	CSB-C	CSB-B	CSB-A	CSB-1	CSB-2	CSB-3	1	40	7	47	17	2.4	17	88	8	57	36	14	4	43	1.67
		Gobiidae	Gobionellinae	Luciogobius grandis	NC_044715.1	831	33.935	0.0200364	-0.156028	-0.128415		2			coreTAS (M)	CSB-F	CSB-E	CSB-D	CSB-C	CSB-B	CSB-A	CSB-1	CSB-2	CSB-3	No found
		Gobiidae	Gobionellinae	Luciogobius pallidus	NC_027062.1	833	34.4538	-0.003663	-0.108014	0.0339123		1	11	26	coreTAS (M)	CSB-F	CSB-E	CSB-D	CSB-C	CSB-B	CSB-A	CSB-1	CSB-2	CSB-3	1	38	7	45	17	2.3	17	86	8	53	35	15	5	43	1.69
		Gobiidae	Gobionellinae	Luciogobius platycephalus	NC_019811.1	831	34.1757	0.00914077	-0.126761	-0.0721105		2			coreTAS (M)	CSB-F	CSB-E	CSB-D	CSB-C	CSB-B	CSB-A	CSB-1	CSB-2	CSB-3	No found
		Gobiidae	Gobionellinae	Mugilogobius abei	NC_023353.1	827	38.0895	-0.0273438	-0.136508	0.200309		1	10	25	coreTAS (M)	CSB-F	CSB-E	CSB-D	CSB-C	CSB-B	CSB-A	CSB-1	CSB-2	CSB-3	No found
		Gobiidae	Gobionellinae	Mugilogobius chulae	NC_026519.1	847	36.5998	-0.0353818	-0.109677	0.322598		1	10	25	coreTAS (M)	CSB-F	CSB-E	CSB-D	CSB-C	CSB-B	CSB-A	CSB-1	CSB-2	CSB-3	No found
		Gobiidae	Gobionellinae	Mugilogobius myxodermus	NC_036070.1	850	37.2941	-0.0131332	-0.160883	0.0816319		2			coreTAS (M)	CSB-F	CSB-E	CSB-D	CSB-C	CSB-B	CSB-A	CSB-1	CSB-2	CSB-3	1	38	6	44	17	2.3	17	86	0	51	38	17	2	41	1.64
		Gobiidae	Amblyopinae	Odontamblyopus lacepedii	NC_030374.1	1571	30.6811	0.120294	-0.315353	-0.381458		2			coreTAS (M)	CSB-F	CSB-E	CSB-D	CSB-C	CSB-B	CSB-A	CSB-1	CSB-2	CSB-3	3
		Gobiidae	Amblyopinae	Odontamblyopus rebecca	NC_030481.1	1336	31.512	0.110383	-0.268409	-0.411248		2			coreTAS (M)	CSB-F	CSB-E	CSB-D	CSB-C	CSB-B	CSB-A	CSB-1	CSB-2	CSB-3	1	431	905	1336	121	3.6	121	99	0	839	41	15	7	34	1.77
		Gobiidae	Amblyopinae	Odontamblyopus rubicundus	NC_019647.1	1458	38.6831	0.0805369	-0.27305	-0.294953		1	62	77	coreTAS (M)	CSB-F	CSB-E	CSB-D	CSB-C	CSB-B	CSB-A	CSB-1	CSB-2	CSB-3	2
		Gobiidae	Oxudercinae	Oxuderces dentatus	NC_016194.1	1456	30.8379	0.100298	-0.318486	-0.314921		2			coreTAS (M)	CSB-F	CSB-E	CSB-D	CSB-C	CSB-B	CSB-A	CSB-1	CSB-2	CSB-3	1	595	852	1447	150	4	150	100	0	1192	42	19	5	31	1.75
		Gobiidae	Gobionellinae	Oxyurichthys formosanus	NC_020345.1	920	38.4783	0.0883392	-0.175141	-0.504388		2			coreTAS (M)	CSB-F	CSB-E	CSB-D	CSB-C	CSB-B	CSB-A	CSB-1	CSB-2	CSB-3	No found
		Gobiidae	Oxudercinae	Parapocryptes serperaster	NC_029455.1	1586	39.2812	0.156802	-0.390048	-0.402006		2			coreTAS (M)	CSB-F	CSB-E	CSB-D	CSB-C	CSB-B	CSB-A	CSB-1	CSB-2	CSB-3	1	755	818	1573	178	4.2	178	100	0	1512	34	34	10	19	1.87
		Gobiidae	Amblyopinae	Paratrypauchen microcephalus	NC_041195.1	893	35.3863	0.0641248	-0.234177	-0.27383		1	10	25	coreTAS (M)	CSB-F	CSB-E	CSB-D	CSB-C	CSB-B	CSB-A	CSB-1	CSB-2	CSB-3	No found
		Gobiidae	Oxudercinae	Periophthalmodon schlosseri	NC_030766.1	815	32.2699	0.0398551	-0.13308	-0.299482		2			coreTAS (M)	CSB-F	CSB-E	CSB-D	CSB-C	CSB-B	CSB-A	CSB-1	CSB-2	CSB-3	No found
		Gobiidae	Oxudercinae	Periophthalmus argentilineatus	NC_029368.1	840	35.3571	0.00552486	-0.205387	-0.0268997		2			coreTAS (M)	CSB-F	CSB-E	CSB-D	CSB-C	CSB-B	CSB-A	CSB-1	CSB-2	CSB-3	No found
		Gobiidae	Oxudercinae	Periophthalmus magnuspinnatus	NC_028157.1	831	37.7858	-0.0212766	-0.165605	0.128478		2			coreTAS (M)	CSB-F	CSB-E	CSB-D	CSB-C	CSB-B	CSB-A	CSB-1	CSB-2	CSB-3	No found
		Gobiidae	Oxudercinae	Periophthalmus minutus	NC_037073.1	839	34.6841	-0.0109489	-0.195876	0.055897		2			coreTAS (M)	CSB-F	CSB-E	CSB-D	CSB-C	CSB-B	CSB-A	CSB-1	CSB-2	CSB-3	No found
		Gobiidae	Oxudercinae	Periophthalmus novemradiatus	NC_038226.1	830	34.8193	-0.00184843	-0.148789	0.0124232		2			coreTAS (M)	CSB-F	CSB-E	CSB-D	CSB-C	CSB-B	CSB-A	CSB-1	CSB-2	CSB-3	No found
		Gobiidae	Gobiinae	Ponticola kessleri	NC_025638.1	1198	31.0518	-0.0920097	-0.204301	0.450363		1	83	98	coreTAS (M)	CSB-F	CSB-E	CSB-D	CSB-C	CSB-B	CSB-A	CSB-1	CSB-2	CSB-3	1	334	855	1189	56	6	56	99	0	661	33	10	3	51	1.54
		Gobiidae	Gobionellinae	Pseudogobius fulvicaudus	NC_035428.1	820	37.8049	-0.027451	-0.154839	0.177288		2			coreTAS (M)	CSB-F	CSB-E	CSB-D	CSB-C	CSB-B	CSB-A	CSB-1	CSB-2	CSB-3	1	38	7	45	17	2.3	17	86	8	53	35	15	5	43	1.69
		Gobiidae	Gobionellinae	Pseudogobius javanicus	NC_022186.1	829	40.1689	-0.0564516	-0.129129	0.437172		2			coreTAS (M)	CSB-F	CSB-E	CSB-D	CSB-C	CSB-B	CSB-A	CSB-1	CSB-2	CSB-3	No found
		Gobiidae	Gobionellinae	Pseudogobius taijiangensis	NC_031431.1	839	37.3063	-0.0456274	-0.0798722	0.571255		2			coreTAS (M)	CSB-F	CSB-E	CSB-D	CSB-C	CSB-B	CSB-A	CSB-1	CSB-2	CSB-3	No found
		Gobiidae	Gobionellinae	Redigobius bikolanus	NC_029320.1	818	35.5746	-0.0056926	-0.154639	0.0368121		1	67	82	coreTAS (M)	CSB-F	CSB-E	CSB-D	CSB-C	CSB-B	CSB-A	CSB-1	CSB-2	CSB-3	No found
		Gobiidae	Gobionellinae	Rhinogobius brunneus	NC_028435.1	842	40.8551	-0.0120482	-0.122093	0.0986804		1	11	26	coreTAS (M)	CSB-F	CSB-E	CSB-D	CSB-C	CSB-B	CSB-A	CSB-1	CSB-2	CSB-3	No found
		Gobiidae	Gobionellinae	Rhinogobius cliffordpopei	NC_029252.1	848	39.8585	-0.0431373	-0.12426	0.347152		1	14	29	coreTAS (M)	CSB-F	CSB-E	CSB-D	CSB-C	CSB-B	CSB-A	CSB-1	CSB-2	CSB-3	No found
		Gobiidae	Gobionellinae	Rhinogobius leavelli	NC_044964.1	846	39.4799	-0.0429688	-0.131737	0.326172		1	11	26	coreTAS (M)	CSB-F	CSB-E	CSB-D	CSB-C	CSB-B	CSB-A	CSB-1	CSB-2	CSB-3	No found
		Gobiidae	Gobionellinae	Rhinogobius rubromaculatus	NC_037144.1	843	40.8066	-0.0220441	-0.122093	0.180552		1	11	26	coreTAS (M)	CSB-F	CSB-E	CSB-D	CSB-C	CSB-B	CSB-A	CSB-1	CSB-2	CSB-3	1	38	7	45	17	2.3	17	86	8	53	41	15	5	38	1.69
		Gobiidae	Gobionellinae	Rhinogobius similis	NC_022692.1	842	38.5986	-0.0135397	-0.132308	0.102335		1	11	26	coreTAS (M)	CSB-F	CSB-E	CSB-D	CSB-C	CSB-B	CSB-A	CSB-1	CSB-2	CSB-3	1	39	7	46	17	2.4	17	87	8	55	37	15	5	42	1.68
		Gobiidae	Oxudercinae	Scartelaos gigas	NC_028205.1	1062	36.064	0.0751105	-0.248042	-0.302814		2			coreTAS (M)	CSB-F	CSB-E	CSB-D	CSB-C	CSB-B	CSB-A	CSB-1	CSB-2	CSB-3	1	33	188	221	17	2	17	88	11	52	58	17	11	11	1.62
		Gobiidae	Oxudercinae	Scartelaos histophorus	NC_017888.1	830	37.5904	-0.030888	-0.147436	0.209501		2			coreTAS (M)	CSB-F	CSB-E	CSB-D	CSB-C	CSB-B	CSB-A	CSB-1	CSB-2	CSB-3	No found
		Gobiidae	Gobionellinae	Schismatogobius ampluvinculus	NC_035717.1	974	39.6304	0.0544218	-0.134715	-0.403977		1	74	89	coreTAS (M)	CSB-F	CSB-E	CSB-D	CSB-C	CSB-B	CSB-A	CSB-1	CSB-2	CSB-3	No found
		Gobiidae	Gobionellinae	Schismatogobius marmoratus	NC_035622.1	973	39.26	0.0524535	-0.151832	-0.345469		1	73	88	coreTAS (M)	CSB-F	CSB-E	CSB-D	CSB-C	CSB-B	CSB-A	CSB-1	CSB-2	CSB-3	No found
		Gobiidae	Sicydiinae	Sicydium altum	NC_036229.1	838	35.4415	0.00554529	-0.164983	-0.0336112		2			coreTAS (M)	CSB-F	CSB-E	CSB-D	CSB-C	CSB-B	CSB-A	CSB-1	CSB-2	CSB-3	No found
		Gobiidae	Sicydiinae	Sicydium salvini	NC_036230.1	835	35.0898	0.0295203	-0.167235	-0.176519		2			coreTAS (M)	CSB-F	CSB-E	CSB-D	CSB-C	CSB-B	CSB-A	CSB-1	CSB-2	CSB-3	No found
		Gobiidae	Sicydiinae	Sicyopterus aiensis	NC_044136.1	841	37.2176	-0.00378788	-0.13738	0.0275722		1	13	28	coreTAS (M)	CSB-F	CSB-E	CSB-D	CSB-C	CSB-B	CSB-A	CSB-1	CSB-2	CSB-3	No found
		Gobiidae	Sicydiinae	Sicyopterus cynocephalus	NC_044137.1	842	37.4109	-0.00189753	-0.136508	0.0139005		1	13	28	coreTAS (M)	CSB-F	CSB-E	CSB-D	CSB-C	CSB-B	CSB-A	CSB-1	CSB-2	CSB-3	No found
		Gobiidae	Sicydiinae	Sicyopterus eudentatus	NC_044138.1	845	38.2249	-0.0114943	-0.157895	0.0727969		1	13	28	coreTAS (M)	CSB-F	CSB-E	CSB-D	CSB-C	CSB-B	CSB-A	CSB-1	CSB-2	CSB-3	No found
		Gobiidae	Sicydiinae	Sicyopterus franouxi	NC_044139.1	841	36.8609	0.0207156	-0.148387	-0.139605		1	13	28	coreTAS (M)	CSB-F	CSB-E	CSB-D	CSB-C	CSB-B	CSB-A	CSB-1	CSB-2	CSB-3	No found
		Gobiidae	Sicydiinae	Sicyopterus japonicus	NC_045074.1	842	37.6485	-0.00190476	-0.173502	0.0109784		1	13	28	coreTAS (M)	CSB-F	CSB-E	CSB-D	CSB-C	CSB-B	CSB-A	CSB-1	CSB-2	CSB-3	No found
		Gobiidae	Sicydiinae	Sicyopterus lagocephalus	NC_022838.1	841	36.742	-0.0225564	-0.113269	0.199141		1	13	28	coreTAS (M)	CSB-F	CSB-E	CSB-D	CSB-C	CSB-B	CSB-A	CSB-1	CSB-2	CSB-3	No found
		Gobiidae	Sicydiinae	Sicyopterus lengguru	NC_044140.1	840	36.9048	0	-0.135484	0		1	13	28	coreTAS (M)	CSB-F	CSB-E	CSB-D	CSB-C	CSB-B	CSB-A	CSB-1	CSB-2	CSB-3	No found
		Gobiidae	Sicydiinae	Sicyopterus lividus	NC_044141.1	841	36.3853	0.00560748	-0.176471	-0.0317757		1	13	28	coreTAS (M)	CSB-F	CSB-E	CSB-D	CSB-C	CSB-B	CSB-A	CSB-1	CSB-2	CSB-3	No found
		Gobiidae	Sicydiinae	Sicyopterus longifilis	NC_044142.1	842	38.0048	-0.0153257	-0.125	0.122605		1	12	27	coreTAS (M)	CSB-F	CSB-E	CSB-D	CSB-C	CSB-B	CSB-A	CSB-1	CSB-2	CSB-3	No found
		Gobiidae	Sicydiinae	Sicyopterus marquesensis	NC_044143.1	840	36.0714	-0.0018622	-0.122112	0.0152499		1	13	28	coreTAS (M)	CSB-F	CSB-E	CSB-D	CSB-C	CSB-B	CSB-A	CSB-1	CSB-2	CSB-3	1	44	567	611	22	2	22	83	8	56	20	8	17	53	1.7
		Gobiidae	Sicydiinae	Sicyopterus microcephalus	NC_044144.1	838	36.6348	-0.00564972	-0.172638	0.0327257		2			coreTAS (M)	CSB-F	CSB-E	CSB-D	CSB-C	CSB-B	CSB-A	CSB-1	CSB-2	CSB-3	1	43	565	608	22	2	23	82	13	56	25	6	15	52	1.68
		Gobiidae	Sicydiinae	Sicyopterus parvei	NC_044145.1	842	36.8171	-0.0037594	-0.148387	0.0253351		2			coreTAS (M)	CSB-F	CSB-E	CSB-D	CSB-C	CSB-B	CSB-A	CSB-1	CSB-2	CSB-3	No found
		Gobiidae	Sicydiinae	Sicyopterus pugnans	NC_044177.1	841	38.2878	-0.017341	-0.149068	0.116329		1	12	27	coreTAS (M)	CSB-F	CSB-E	CSB-D	CSB-C	CSB-B	CSB-A	CSB-1	CSB-2	CSB-3	1	43	566	609	22	2	23	82	13	56	25	6	15	52	1.68
		Gobiidae	Sicydiinae	Sicyopterus punctissimus	NC_044178.1	837	36.2007	0.011236	-0.148515	-0.0756554		1	13	28	coreTAS (M)	CSB-F	CSB-E	CSB-D	CSB-C	CSB-B	CSB-A	CSB-1	CSB-2	CSB-3	No found
		Gobiidae	Sicydiinae	Sicyopterus sarasini	NC_044179.1	843	37.4852	-0.0170778	-0.177215	0.0963676		1	13	28	coreTAS (M)	CSB-F	CSB-E	CSB-D	CSB-C	CSB-B	CSB-A	CSB-1	CSB-2	CSB-3	No found
		Gobiidae	Sicydiinae	Sicyopterus squamosissimus	NC_044151.1	842	37.2922	0.00757576	-0.152866	-0.0495581		1	12	27	coreTAS (M)	CSB-F	CSB-E	CSB-D	CSB-C	CSB-B	CSB-A	CSB-1	CSB-2	CSB-3	1	43	568	611	22	2	23	82	13	56	22	6	18	52	1.69
		Gobiidae	Sicydiinae	Sicyopterus stimpsoni	NC_044180.1	838	37.3508	0.032381	-0.194888	-0.166151		2			coreTAS (M)	CSB-F	CSB-E	CSB-D	CSB-C	CSB-B	CSB-A	CSB-1	CSB-2	CSB-3	No found
		Gobiidae	Sicydiinae	Sicyopterus stiphodonoides	NC_044152.1	840	37.619	-0.0267176	-0.132911	0.201018		1	12	27	coreTAS (M)	CSB-F	CSB-E	CSB-D	CSB-C	CSB-B	CSB-A	CSB-1	CSB-2	CSB-3	1	43	566	609	22	2	23	82	13	56	25	6	15	52	1.68
		Gobiidae	Gobionellinae	Stigmatogobius pleurostigma	NC_045524.1	841	36.3853	-0.0504673	-0.150327	0.335717		2			coreTAS (M)	CSB-F	CSB-E	CSB-D	CSB-C	CSB-B	CSB-A	CSB-1	CSB-2	CSB-3	No found
		Gobiidae	Sicydiinae	Stiphodon alcedo	NC_018054.1	842	37.886	0.00191205	-0.141066	-0.0135543		2			coreTAS (M)	CSB-F	CSB-E	CSB-D	CSB-C	CSB-B	CSB-A	CSB-1	CSB-2	CSB-3	No found
		Gobiidae	Sicydiinae	Stiphodon pelewensis	NC_044176.1	842	37.886	0.00191205	-0.172414	-0.0110899		2			coreTAS (M)	CSB-F	CSB-E	CSB-D	CSB-C	CSB-B	CSB-A	CSB-1	CSB-2	CSB-3	No found
		Gobiidae	Sicydiinae	Stiphodon tuivi	NC_044150.1	842	36.4608	0.0280374	-0.14658	-0.191277		1	13	28	coreTAS (M)	CSB-F	CSB-E	CSB-D	CSB-C	CSB-B	CSB-A	CSB-1	CSB-2	CSB-3	No found
		Gobiidae	Amblyopinae	Taenioides anguillaris	NC_029405.1	1313	38.1569	0.0960591	-0.297405	-0.322991		1	62	77	coreTAS (M)	CSB-F	CSB-E	CSB-D	CSB-C	CSB-B	CSB-A	CSB-1	CSB-2	CSB-3	2
		Gobiidae	Gobionellinae	Tridentiger barbatus	NC_018823.1	851	35.4877	0.00546448	-0.198675	-0.0275046		2			coreTAS (LS)	CSB-F	CSB-E	CSB-D	CSB-C	CSB-B	CSB-A	CSB-1	CSB-2	CSB-3	No found
		Gobiidae	Gobionellinae	Tridentiger bifasciatus	NC_015992.1	844	35.782	0.0147601	-0.218543	-0.0675389		1	12	27	coreTAS (M)	CSB-F	CSB-E	CSB-D	CSB-C	CSB-B	CSB-A	CSB-1	CSB-2	CSB-3	1	44	6	50	17	2.6	17	82	6	56	46	13	4	35	1.63
		Gobiidae	Gobionellinae	Tridentiger obscurus	NC_028431.1	853	36.3423	0.00552486	-0.193548	-0.0285451		1	13	28	coreTAS (M)	CSB-F	CSB-E	CSB-D	CSB-C	CSB-B	CSB-A	CSB-1	CSB-2	CSB-3	No found
		Gobiidae	Gobionellinae	Tridentiger trigonocephalus	NC_029738.1	988	32.7935	0.0240964	-0.228395	-0.105503		4			coreTAS (LS)	CSB-F	CSB-E	CSB-D	CSB-C	CSB-B	CSB-A	CSB-1	CSB-2	CSB-3	1	232	14	246	75	3.1	75	98	0	439	39	12	5	42	1.65
		Gobiidae	Amblyopinae	Trypauchen vagina	NC_016693.1	1034	35.0097	0.0803571	-0.254144	-0.316188		1	12	27	coreTAS (M)	CSB-F	CSB-E	CSB-D	CSB-C	CSB-B	CSB-A	CSB-1	CSB-2	CSB-3	1	353	678	1031	141	2.5	141	99	0	699	39	22	11	26	1.88
		Gobiidae	Gobiinae	Yongeichthys criniger	NC_029234.1	977	37.6663	0.0344828	-0.0923913	-0.373225		1	145	160	coreTAS (M)	CSB-F	CSB-E	CSB-D	CSB-C	CSB-B	CSB-A	CSB-1	CSB-2	CSB-3	No found
		Kraemeriidae	0	Kraemeria cunicularia	NC_035716.1	1081	36.8178	0.0600293	-0.21608	-0.27781		1	69	84	coreTAS (M)	CSB-F	CSB-E	CSB-D	CSB-C	CSB-B	CSB-A	CSB-1	CSB-2	CSB-3	No found
		Microdesmidae	Ptereleotrinae	Nemateleotris decora	NC_029744.1	851	39.1304	0.015444	-0.147147	-0.104956		2			coreTAS (M)	CSB-F	CSB-E	CSB-D	CSB-C	CSB-B	CSB-A	CSB-1	CSB-2	CSB-3	No found
		Odontobutidae	0	Micropercops swinhonis	NC_021763.1	844	36.3744	-0.0130354	-0.13355	0.0976064		2			coreTAS (M)	CSB-F	CSB-E	CSB-D	CSB-C	CSB-B	CSB-A	CSB-1	CSB-2	CSB-3	No found
		Odontobutidae	0	Neodontobutis hainanensis	NC_049890.1	853	36.5768	-0.00554529	-0.115385	0.0480591		1	16	31	coreTAS (M)	CSB-F	CSB-E	CSB-D	CSB-C	CSB-B	CSB-A	CSB-1	CSB-2	CSB-3	No found
		Odontobutidae	0	Odontobutis haifengensis	NC_036056.1	830	35.7831	0.00938086	-0.0774411	-0.121135		2			coreTAS (M)	CSB-F	CSB-E	CSB-D	CSB-C	CSB-B	CSB-A	CSB-1	CSB-2	CSB-3	No found
		Odontobutidae	0	Odontobutis interrupta	NC_027583.1	852	35.2113	-0.00724638	-0.126667	0.0572082		2			coreTAS (M)	CSB-F	CSB-E	CSB-D	CSB-C	CSB-B	CSB-A	CSB-1	CSB-2	CSB-3	No found
		Odontobutidae	0	Odontobutis platycephala	NC_010199.1	1283	31.7225	0.00684932	-0.154791	-0.0442487		1	510	525	coreTAS (M)	CSB-F	CSB-E	CSB-D	CSB-C	CSB-B	CSB-A	CSB-1	CSB-2	CSB-3	1	483	9	492	34	14.2	34	99	0	959	41	15	5	38	1.71
		Odontobutidae	0	Odontobutis potamophila	NC_022706.1	852	35.3286	-0.00907441	-0.129568	0.0700358		2			coreTAS (M)	CSB-F	CSB-E	CSB-D	CSB-C	CSB-B	CSB-A	CSB-1	CSB-2	CSB-3	No found
		Odontobutidae	0	Odontobutis sinensis	NC_022818.1	1079	31.2326	-0.0539084	-0.246291	0.218881		7			coreTAS (M)	CSB-F	CSB-E	CSB-D	CSB-C	CSB-B	CSB-A	CSB-1	CSB-2	CSB-3	1	327	14	341	46	7.1	46	100	0	656	34	21	4	39	1.73
		Odontobutidae	0	Odontobutis yaluensis	NC_027160.1	851	35.0176	0.00904159	-0.127517	-0.0709051		2			coreTAS (M)	CSB-F	CSB-E	CSB-D	CSB-C	CSB-B	CSB-A	CSB-1	CSB-2	CSB-3	No found
		Odontobutidae	0	Perccottus glenii	NC_020350.1	853	37.0457	-0.0018622	-0.101266	0.0183892		1	16	31	coreTAS (M)	CSB-F	CSB-E	CSB-D	CSB-C	CSB-B	CSB-A	CSB-1	CSB-2	CSB-3	No found
		Odontobutidae	0	Sineleotris chalmersi	NC_045932.1	848	35.3774	-0.0109489	-0.126667	0.0864387		2			coreTAS (M)	CSB-F	CSB-E	CSB-D	CSB-C	CSB-B	CSB-A	CSB-1	CSB-2	CSB-3	1	38	12	50	17	2.3	17	86	0	51	38	15	5	41	1.69
		Rhyacichthyidae	0	Rhyacichthys aspro	NC_004414.1	852	38.1455	0.0398482	-0.126154	-0.31587		2			coreTAS (M)	CSB-F	CSB-E	CSB-D	CSB-C	CSB-B	CSB-A	CSB-1	CSB-2	CSB-3	No found
	Synbranchiformes	Indostomidae	0	Indostomus paradoxus	NC_004401.1	428	24.7664	-0.0993789	0.169811	-0.585231		0				CSB-F	CSB-E	CSB-D	CSB-C						1	395	33	428	33	12	33	100	0	792	33	9	15	42	1.78
		Mastacembelidae	0	Macrognathus aculeatus	NC_027435.1	918	33.878	-0.0181219	-0.176849	0.102471		1	164	179	coreTAS (M)	CSB-F	CSB-E	CSB-D	CSB-C	CSB-B	CSB-A	CSB-1	CSB-2	CSB-3	1	29	32	61	15	1.9	16	93	6	53	40	10	3	46	1.54
		Mastacembelidae	0	Macrognathus pancalus	NC_032080.1	882	35.2608	-0.0122592	-0.18328	0.0668879		2			coreTAS (M)	CSB-F	CSB-E	CSB-D	CSB-C	CSB-B	CSB-A	CSB-1	CSB-2	CSB-3	No found
		Mastacembelidae	0	Mastacembelus armatus	NC_023977.1	872	31.7661	-0.0420168	-0.212996	0.197265		2			coreTAS (M)	CSB-F	CSB-E	CSB-D	CSB-C	CSB-B	CSB-A	CSB-1	CSB-2	CSB-3	No found
		Mastacembelidae	0	Mastacembelus erythrotaenia	NC_035141.1	874	34.4394	-0.0157068	-0.242525	0.0647637		2			coreTAS (M)	CSB-F	CSB-E	CSB-D	CSB-C	CSB-B	CSB-A	CSB-1	CSB-2	CSB-3	No found
		Mastacembelidae	0	Mastacembelus favus	NC_003193.1	875	33.7143	-0.0103448	-0.240678	0.042982		2			coreTAS (M)	CSB-F	CSB-E	CSB-D	CSB-C	CSB-B	CSB-A	CSB-1	CSB-2	CSB-3	No found
		Mastacembelidae	0	Sinobdella sinensis	NC_026709.1	767	36.1147	-0.0204082	-0.169675	0.120278		1	12	27	coreTAS (M)	CSB-F	CSB-E	CSB-D	CSB-C	CSB-B	CSB-A	CSB-1	CSB-2	CSB-3	No found
		Synbranchidae	0	Monopterus albus	NC_003192.1	1008	36.9048	0.0188679	-0.290323	-0.0649895		1	10	25	coreTAS (M)	CSB-F	CSB-E	CSB-D	CSB-C	CSB-B	CSB-A	CSB-1	CSB-2	CSB-3	No found
	Anabantiformes	Anabantidae	0	Anabas testudineus	NC_024752.1	821	37.3934	0.00389105	-0.23127	-0.0168247		1	16	31	coreTAS (M)	CSB-F	CSB-E	CSB-D	CSB-C	CSB-B	CSB-A	CSB-1	CSB-2	CSB-3	No found
		Channidae	0	Channa argus	NC_015191.1	908	36.3436	0.0968858	-0.206061	-0.470181		0				CSB-F	CSB-E	CSB-D	CSB-C	CSB-B	CSB-A	CSB-1	CSB-2	CSB-3	No found
		Channidae	0	Channa argus x Channa maculata	NC_020012.1	907	36.4939	0.0902778	-0.214502	-0.420872		1	122	137	coreTAS (LS)	CSB-F	CSB-E	CSB-D	CSB-C	CSB-B	CSB-A	CSB-1	CSB-2	CSB-3	No found
		Channidae	0	Channa asiatica	NC_025225.1	896	36.2723	0.0928196	-0.2	-0.464098		1	118	133	coreTAS (LS)	CSB-F	CSB-E	CSB-D	CSB-C	CSB-B	CSB-A	CSB-1	CSB-2	CSB-3	No found
		Channidae	0	Channa gachua	NC_036948.1	908	36.3436	0.0968858	-0.206061	-0.470181		0				CSB-F	CSB-E	CSB-D	CSB-C	CSB-B	CSB-A	CSB-1	CSB-2	CSB-3	No found
		Channidae	0	Channa maculata	NC_020011.1	908	36.3436	0.0968858	-0.206061	-0.470181		0				CSB-F	CSB-E	CSB-D	CSB-C	CSB-B	CSB-A	CSB-1	CSB-2	CSB-3	No found
		Channidae	0	Channa marulius	NC_022713.1	914	39.9344	0.0673953	-0.221918	-0.303695		1	15	30	coreTAS (M)	CSB-F	CSB-E	CSB-D	CSB-C	CSB-B	CSB-A	CSB-1	CSB-2	CSB-3	No found
		Channidae	0	Channa micropeltes	NC_030542.1	918	36.3834	0.109589	-0.257485	-0.425613		1	21	36	coreTAS (M)	CSB-F	CSB-E	CSB-D	CSB-C	CSB-B	CSB-A	CSB-1	CSB-2	CSB-3	No found
		Channidae	0	Channa punctata	NC_042213.1	773	33.5058	0	-0.142857	0		1	15	30	coreTAS (M)	CSB-F	CSB-E	CSB-D	CSB-C	CSB-B	CSB-A	CSB-1	CSB-2	CSB-3	No found
		Channidae	0	Channa striata	NC_032037.1	870	36.4368	0.0958409	-0.192429	-0.498058		2			coreTAS (LS)	CSB-F	CSB-E	CSB-D	CSB-C	CSB-B	CSB-A	CSB-1	CSB-2	CSB-3	No found
		Channidae	0	Parachanna insignis	NC_022480.1	923	39.0033	0.0195382	-0.211111	-0.0925493		1	19	34	coreTAS (M)	CSB-F	CSB-E	CSB-D	CSB-C	CSB-B	CSB-A	CSB-1	CSB-2	CSB-3	No found
		Helostomatidae	0	Helostoma temminkii	NC_022728.1	1035	32.0773	-0.0184922	-0.210843	0.0877058		1	35	50	coreTAS (M)	CSB-F	CSB-E	CSB-D	CSB-C	CSB-B	CSB-A	CSB-1	CSB-2	CSB-3	3
		Osphronemidae	Macropodusinae	Betta splendens	NC_026581.1	1198	25.2922	0.0212291	-0.214521	-0.09896		3			coreTAS (M)	CSB-F	CSB-E	CSB-D	CSB-C	CSB-B	CSB-A	CSB-1	CSB-2	CSB-3	2
		Osphronemidae	Macropodusinae	Macropodus chinensis	NC_034352.1	826	33.293	0.0235935	-0.170909	-0.138047		1	12	27	coreTAS (M)	CSB-F	CSB-E	CSB-D	CSB-C	CSB-B	CSB-A	CSB-1	CSB-2	CSB-3	No found
		Osphronemidae	0	Macropodus erythropterus	NC_029946.1	819	33.2112	0.0420475	-0.176471	-0.238269		1	13	28	coreTAS (M)	CSB-F	CSB-E	CSB-D	CSB-C	CSB-B	CSB-A	CSB-1	CSB-2	CSB-3	No found
		Osphronemidae	0	Macropodus ocellatus	NC_024753.1	826	33.293	0.0272232	-0.178182	-0.152783		1	12	27	coreTAS (M)	CSB-F	CSB-E	CSB-D	CSB-C	CSB-B	CSB-A	CSB-1	CSB-2	CSB-3	No found
		Osphronemidae	0	Macropodus opercularis	NC_025932.1	830	33.1325	0.0234234	-0.229091	-0.102245		1	13	28	coreTAS (M)	CSB-F	CSB-E	CSB-D	CSB-C	CSB-B	CSB-A	CSB-1	CSB-2	CSB-3	No found
		Osphronemidae	Osphroneminae	Osphronemus goramy	NC_031363.1	873	33.4479	0.0223752	-0.232877	-0.0960818		1	40	55	coreTAS (M)	CSB-F	CSB-E	CSB-D	CSB-C	CSB-B	CSB-A	CSB-1	CSB-2	CSB-3	1	36	44	80	16	2.2	18	85	9	51	40	13	0	45	1.43
		Osphronemidae	Luciopercinae	Trichogaster fasciata	NC_026794.1	996	28.1124	0.0167598	-0.228571	-0.073324		3			coreTAS (M)	CSB-F	CSB-E	CSB-D	CSB-C	CSB-B	CSB-A	CSB-1	CSB-2	CSB-3	2
		Osphronemidae	Luciocephalinae	Trichogaster lalius	NC_022479.1	816	34.0686	0.0260223	-0.179856	-0.144684		2			coreTAS (M)	CSB-F	CSB-E	CSB-D	CSB-C	CSB-B	CSB-A	CSB-1	CSB-2	CSB-3	No found
		Osphronemidae	Luciocephalinae	Trichopodus leerii	NC_026725.1	819	35.1648	0.039548	-0.166667	-0.237288		2			coreTAS (M)	CSB-F	CSB-E	CSB-D	CSB-C	CSB-B	CSB-A	CSB-1	CSB-2	CSB-3	No found
		Osphronemidae	Luciocephalinae	Trichopodus microlepis	NC_027238.1	817	34.8837	0.0413534	-0.178947	-0.231092		2			coreTAS (M)	CSB-F	CSB-E	CSB-D	CSB-C	CSB-B	CSB-A	CSB-1	CSB-2	CSB-3	No found
		Osphronemidae	Luciocephalinae	Trichopodus pectoralis	NC_044859.1	752	34.7074	0.0794297	-0.241379	-0.329066		1	11	26	coreTAS (M)	CSB-F	CSB-E	CSB-D	CSB-C	CSB-B	CSB-A	CSB-1	CSB-2	CSB-3	No found
		Osphronemidae	Luciocephalinae	Trichopodus trichopterus	NC_026580.2	818	34.9633	0.0413534	-0.174825	-0.236541		2			coreTAS (M)	CSB-F	CSB-E	CSB-D	CSB-C	CSB-B	CSB-A	CSB-1	CSB-2	CSB-3	No found
		Pristolepididae	0	Pristolepis rubripinnis	NC_044771.1	965	37.0984	0.0477759	-0.212291	-0.22505		1	35	50	coreTAS (M)	CSB-F	CSB-E	CSB-D	CSB-C	CSB-B	CSB-A	CSB-1	CSB-2	CSB-3	1	41	829	870	21	2	21	95	0	75	42	7	0	50	1.3
	Carangiformes	Achiridae	0	Achirus lineatus	NC_023768.1	876	35.274	-0.00176367	-0.216828	0.00813393		2			coreTAS (M)	CSB-F	CSB-E	CSB-D	CSB-C	CSB-B	CSB-A	CSB-1	CSB-2	CSB-3	1	94	25	119	43	2.2	42	86	1	127	38	10	9	41	1.72
		Achiridae	0	Trinectes maculatus	NC_023769.1	879	37.2014	0.00362319	-0.174312	-0.0207857		2			coreTAS (M)	CSB-F	CSB-E	CSB-D	CSB-C	CSB-B	CSB-A	CSB-1	CSB-2	CSB-3	1	83	17	100	42	2	42	88	0	123	41	9	10	38	1.73
		Achiropsettidae	0	Neoachiropsetta milfordi	NC_024953.1	953	40.0839	0.033275	-0.157068	-0.211851		1	38	53	coreTAS (M)	CSB-F	CSB-E	CSB-D	CSB-C	CSB-B	CSB-A	CSB-1	CSB-2	CSB-3	1	110	828	938	17	6.5	17	100	0	222	51	11	6	30	1.63
		Bothidae	0	Arnoglossus polyspilus	NC_024946.1	1109	50.2254	0.0144928	-0.0987433	-0.146772		1	366	381	coreTAS (M)	CSB-F	CSB-E	CSB-D	CSB-C	CSB-B	CSB-A	CSB-1	CSB-2	CSB-3	1	309	24	333	39	7.9	39	96	0	539	12	34	34	18	1.88
		Bothidae	0	Asterorhombus intermedius	NC_044725.1	1042	37.524	-0.00460829	-0.11509	0.040041		2			coreTAS (M)	CSB-F	CSB-E	CSB-D	CSB-C	CSB-B	CSB-A	CSB-1	CSB-2	CSB-3	3
		Bothidae	0	Bothus pantherinus	NC_024947.1	1326	29.638	0.039657	-0.13486	-0.294061		1	9	24	coreTAS (M)	CSB-F	CSB-E	CSB-D	CSB-C	CSB-B	CSB-A	CSB-1	CSB-2		1	570	742	1312	20	28.5	20	100	0	1142	44	5	5	45	1.47
		Bothidae	0	Crossorhombus azureus	NC_022446.1	664	41.2651	0.0358974	-0.19708	-0.182146		1	49	64	coreTAS (M)	CSB-F	CSB-E	CSB-D	CSB-C	CSB-B	CSB-A	CSB-1	CSB-2	CSB-3	No found
		Bothidae	0	Crossorhombus kobensis	NC_024949.1	701	40.7989	0.0361446	-0.0839161	-0.430723		1	49	64	coreTAS (M)	CSB-F	CSB-E	CSB-D	CSB-C	CSB-B	CSB-A	CSB-1	CSB-2		No found
		Bothidae	0	Grammatobothus polyophthalmus	NC_045092.1	1611	36.8715	0.0422812	-0.104377	-0.405081		1	29	44	coreTAS (M)	CSB-F	CSB-E	CSB-D	CSB-C	CSB-B	CSB-A	CSB-1	CSB-2	CSB-3	1	777	831	1608	22	35.4	22	98	0	1430	34	18	15	31	1.92
		Carangidae	Caranginae	Alectis ciliaris	NC_025566.1	878	38.1549	0.0349908	-0.20597	-0.169883		1	99	114	coreTAS (M)	CSB-F	CSB-E	CSB-D	CSB-C	CSB-B	CSB-A	CSB-1	CSB-2	CSB-3	No found
		Carangidae	0	Alectis indica	NC_037050.1	861	37.2822	0.0222222	-0.214953	-0.103382		2			coreTAS (M)	CSB-F	CSB-E	CSB-D	CSB-C	CSB-B	CSB-A	CSB-1	CSB-2	CSB-3	No found
		Carangidae	Caranginae	Alepes djedaba	NC_037049.1	857	36.1727	0.0566728	-0.16129	-0.351371		1	36	51	coreTAS (M)	CSB-F	CSB-E	CSB-D	CSB-C	CSB-B	CSB-A	CSB-1	CSB-2	CSB-3	No found
		Carangidae	0	Alepes kleinii	NC_023524.1	861	35.6562	0.0252708	-0.198697	-0.127182		1	36	51	coreTAS (M)	CSB-F	CSB-E	CSB-D	CSB-C	CSB-B	CSB-A	CSB-1	CSB-2	CSB-3	No found
		Carangidae	Caranginae	Atule mate	NC_026222.1	858	34.965	0.0394265	-0.18	-0.219036		1	39	54	coreTAS (M)	CSB-F	CSB-E	CSB-D	CSB-C	CSB-B	CSB-A	CSB-1	CSB-2	CSB-3	1	43	29	72	17	2.5	17	81	3	52	45	15	6	31	1.73
		Carangidae	Caranginae	Carangoides armatus	NC_004405.1	865	35.7225	-0.0143885	-0.203883	0.0705721		1	38	53	coreTAS (M)	CSB-F	CSB-E	CSB-D	CSB-C	CSB-B	CSB-A	CSB-1	CSB-2	CSB-3	No found
		Carangidae	0	Carangoides equula	NC_025644.1	889	39.7075	0.0186567	-0.144476	-0.129134		2			coreTAS (M)	CSB-F	CSB-E	CSB-D	CSB-C	CSB-B	CSB-A	CSB-1	CSB-2	CSB-3	No found
		Carangidae	0	Carangoides malabaricus	NC_023968.1	866	35.9122	-0.0018018	-0.273312	0.00659247		1	40	55	coreTAS (M)	CSB-F	CSB-E	CSB-D	CSB-C	CSB-B	CSB-A	CSB-1	CSB-2	CSB-3	No found
		Carangidae	Caranginae	Caranx ignobilis	NC_022932.1	883	37.7123	0.08	-0.279279	-0.286452		1	39	54	coreTAS (M)	CSB-F	CSB-E	CSB-D	CSB-C						No found
		Carangidae	0	Caranx melampygus	NC_004406.1	893	34.7144	-0.00857633	-0.23871	0.0359279		2			coreTAS (M)	CSB-F	CSB-E	CSB-D	CSB-C	CSB-B	CSB-A	CSB-1	CSB-2	CSB-3	No found
		Carangidae	0	Caranx tille	NC_029421.1	893	35.1624	-0.00863558	-0.242038	0.0356786		2			coreTAS (M)	CSB-F	CSB-E	CSB-D	CSB-C	CSB-B	CSB-A	CSB-1	CSB-2	CSB-3	No found
		Carangidae	Caranginae	Decapterus macarellus	NC_026718.1	844	36.7299	0	-0.122581	0		1	88	103	coreTAS (M)	CSB-F	CSB-E	CSB-D	CSB-C	CSB-B	CSB-A	CSB-1			No found
		Carangidae	0	Decapterus macrosoma	NC_023458.1	845	35.858	0.0221402	-0.128713	-0.172012		1	89	104	coreTAS (M)	CSB-F	CSB-E	CSB-D	CSB-C	CSB-B	CSB-A	CSB-1			No found
		Carangidae	0	Decapterus maruadsi	NC_024556.1	842	36.2233	0.027933	-0.095082	-0.293778		1	89	104	coreTAS (M)				CSB-C	CSB-B	CSB-A	CSB-1	CSB-2	CSB-3	No found
		Carangidae	0	Decapterus tabl	NC_044650.1	848	37.1462	0.0356473	-0.174603	-0.204162		1	95	110	coreTAS (M)				CSB-C	CSB-B	CSB-A	CSB-1			No found
		Carangidae	Naucratinae	Elagatis bipinnulata	NC_029880.1	855	37.7778	0.0150376	-0.182663	-0.0823245		2			coreTAS (M)				CSB-C	CSB-B	CSB-A	CSB-1			No found
		Carangidae	Caranginae	Megalaspis cordyla	NC_025565.1	863	37.1958	0.0147601	-0.246106	-0.0599748		2			coreTAS (M)				CSB-C	CSB-B	CSB-A	CSB-1			No found
		Carangidae	Caranginae	Selar crumenophthalmus	NC_023954.1	904	38.4956	-0.0467626	-0.189655	0.246566		2			coreTAS (M)				CSB-C	CSB-B	CSB-A	CSB-1			No found
		Carangidae	Caranginae	Selaroides leptolepis	NC_029184.1	862	36.891	0.00735294	-0.257862	-0.0285151		2			coreTAS (M)				CSB-C	CSB-B	CSB-A	CSB-1			No found
		Carangidae	Naucratinae	Seriola dumerili	NC_016870.1	842	38.5986	-0.0135397	-0.138462	0.0977864		1	29	44	coreTAS (M)				CSB-C	CSB-B	CSB-A	CSB-1			No found
		Carangidae	0	Seriola lalandi dorsalis	NC_016869.1	845	36.0947	0.0037037	-0.134426	-0.0275519		1	31	46	coreTAS (M)				CSB-C	CSB-B	CSB-A	CSB-1			No found
		Carangidae	0	Seriola quinqueradiata	NC_016868.1	845	37.8698	0.0247619	-0.15	-0.165079		1	31	46	coreTAS (M)				CSB-C	CSB-B	CSB-A	CSB-1			No found
		Carangidae	0	Seriola rivoliana	NC_027183.1	841	38.4067	0.019305	-0.164087	-0.117651		1	29	44	coreTAS (M)				CSB-C	CSB-B	CSB-A	CSB-1			No found
		Carangidae	Naucratinae	Seriolina nigrofasciata	NC_028420.1	843	36.0617	0.00556586	-0.157895	-0.0352505		1	29	44	coreTAS (M)				CSB-C	CSB-B	CSB-A	CSB-1			No found
		Carangidae	Trachinotinae	Trachinotus blochii	NC_024026.1	858	35.6643	0.0652174	-0.183007	-0.356366		1	21	36	coreTAS (M)				CSB-C	CSB-B	CSB-A	CSB-1			No found
		Carangidae	0	Trachinotus carolinus	NC_024184.1	849	37.2203	0.0318949	-0.158228	-0.201576		1	21	36	coreTAS (M)	CSB-F	CSB-E	CSB-D	CSB-C	CSB-B	CSB-A	CSB-1	CSB-2	CSB-3	No found
		Carangidae	0	Trachinotus ovatus	NC_022707.1	864	36.4583	0.0382514	-0.180952	-0.211389		1	18	33	coreTAS (M)	CSB-F	CSB-E	CSB-D	CSB-C	CSB-B	CSB-A	CSB-1	CSB-2	CSB-3	No found
		Carangidae	Caranginae	Trachurus japonicus	NC_002813.1	862	37.355	-0.0111111	-0.149068	0.074537		1	104	119	coreTAS (M)	CSB-F	CSB-E	CSB-D	CSB-C	CSB-B	CSB-A	CSB-1	CSB-2	CSB-3	No found
		Carangidae	0	Trachurus trachurus	NC_006818.1	862	37.935	0.00186916	-0.155963	-0.0119846		1	104	119	coreTAS (M)	CSB-F	CSB-E	CSB-D	CSB-C	CSB-B	CSB-A	CSB-1	CSB-2	CSB-3	No found
		Carangidae	Caranginae	Uraspis helvola	NC_033402.1	861	37.0499	0.0295203	-0.197492	-0.149476		2			coreTAS (M)	CSB-F	CSB-E	CSB-D	CSB-C	CSB-B	CSB-A	CSB-1	CSB-2	CSB-3	No found
		Carangidae	0	Uraspis secunda	NC_029488.1	861	36.8177	0.0404412	-0.211356	-0.191341		2			coreTAS (M)	CSB-F	CSB-E	CSB-D	CSB-C	CSB-B	CSB-A	CSB-1	CSB-2	CSB-3	No found
		Centropomidae	0	Lates calcarifer	NC_007439.1	768	35.6771	0.0688259	-0.0656934	-1.04768		2			coreTAS (M)						CSB-A	CSB-1	CSB-2		No found
		Centropomidae	0	Lates japonicus	NC_034339.1	879	35.4949	0.026455	-0.147436	-0.179434		2			coreTAS (M)	CSB-F	CSB-E	CSB-D	CSB-C	CSB-B	CSB-A	CSB-1	CSB-2		No found
		Citharidae	Citharinae	Citharoides macrolepidotus	NC_024948.1	605	31.5702	0.130435	-0.267016	-0.488491		1	39	54	coreTAS (M)	CSB-F	CSB-E	CSB-D	CSB-C	CSB-B	CSB-A	CSB-1	CSB-2	CSB-3	1	250	153	403	135	1.9	135	86	1	360	40	21	10	27	1.86
		Citharidae	Brachypleurinae	Lepidoblepharon ophthalmolepis	NC_024952.1	669	38.2661	-0.0363196	-0.203125	0.178804		2			coreTAS (M)	CSB-F	CSB-E	CSB-D	CSB-C	CSB-B	CSB-A	CSB-1	CSB-2	CSB-3	No found
		Cynoglossidae	Cynoglossinae	Cynoglossus abbreviatus	NC_014881.1	661	31.0136	-0.0438596	-0.112195	0.390923		4			coreTAS (LS)	CSB-F	CSB-E	CSB-D	CSB-C	CSB-B	CSB-A	CSB-1	CSB-2	CSB-3	2
		Cynoglossidae	Cynoglossinae	Cynoglossus bilineatus	NC_023226.1	655	32.5191	0.0769231	-0.0798122	-0.963801		2			coreTAS (LS)	CSB-F	CSB-E	CSB-D	CSB-C	CSB-B	CSB-A	CSB-1	CSB-2	CSB-3	1	34	24	58	17	2.1	17	94	0	61	45	5	5	42	1.51
		Cynoglossidae	Cynoglossinae	Cynoglossus gracilis	NC_028540.1	805	28.9441	-0.013986	-0.0901288	0.155178		11			coreTAS (LS)	CSB-F	CSB-E	CSB-D	CSB-C	CSB-B	CSB-A	CSB-1	CSB-2	CSB-3	2
		Cynoglossidae	Cynoglossinae	Cynoglossus itinus	NC_023446.1	1053	33.6182	-0.00715308	-0.0621469	0.115099		2			coreTAS (LS)	CSB-F	CSB-E	CSB-D	CSB-C	CSB-B	CSB-A	CSB-1	CSB-2	CSB-3	1	378	29	407	17	22.3	17	100	0	758	35	11	17	35	1.87
		Cynoglossidae	Cynoglossinae	Cynoglossus joyneri	NC_030256.1	742	28.9757	0.00948767	-0.293023	-0.0323785		4			coreTAS (LS)	CSB-F	CSB-E	CSB-D	CSB-C	CSB-B	CSB-A	CSB-1	CSB-2	CSB-3	2
		Cynoglossidae	Cynoglossinae	Cynoglossus puncticeps	NC_023229.1	1433	21.5632	0.00177936	-0.184466	-0.009646		9			coreTAS (LS)	CSB-F	CSB-E	CSB-D	CSB-C	CSB-B	CSB-A	CSB-1	CSB-2	CSB-3	2
		Cynoglossidae	Cynoglossinae	Cynoglossus roulei	NC_046735.1	853	28.6049	-0.0738916	-0.114754	0.643913		0				CSB-F	CSB-E	CSB-D	CSB-C	CSB-B	CSB-A	CSB-1	CSB-2	CSB-3	1	252	1	253	16	15.8	16	100	0	506	31	12	6	50	1.65
		Cynoglossidae	Cynoglossinae	Cynoglossus semilaevis	NC_012825.1	982	26.9857	0.0153417	-0.139623	-0.10988		11			coreTAS (LS)	CSB-F	CSB-E	CSB-D	CSB-C	CSB-B	CSB-A	CSB-1	CSB-2	CSB-3	1	380	1	381	32	11.9	32	92	3	563	39	8	7	43	1.64
		Cynoglossidae	Cynoglossinae	Cynoglossus senegalensis	NC_045034.1	675	34.3704	0.0474041	-0.103448	-0.458239		3			coreTAS (LS)	CSB-F	CSB-E	CSB-D	CSB-C	CSB-B	CSB-A	CSB-1	CSB-2		No found
		Cynoglossidae	Cynoglossinae	Cynoglossus sinicus	NC_023224.1	659	32.17	0.0559284	-0.150943	-0.370526		1	51	66	coreTAS (LS)	CSB-F	CSB-E	CSB-D	CSB-C	CSB-B	CSB-A	CSB-1			No found
		Cynoglossidae	Cynoglossinae	Cynoglossus zanzibarensis	NC_030364.1	719	34.3533	-0.0381356	-0.133603	0.285439		1	12	27	coreTAS (LS)	CSB-F	CSB-E	CSB-D	CSB-C	CSB-B	CSB-A	CSB-1	CSB-2		1	75	34	109	17	4.6	17	72	18	63	40	10	5	43	1.62
		Cynoglossidae	0	Paraplagusia bilineata	NC_023227.1	1245	28.0321	0.0267857	-0.249284	-0.107451		7			coreTAS (LS)	CSB-F	CSB-E	CSB-D	CSB-C	CSB-B	CSB-A	CSB-1			1	503	1	504	18	28.1	18	99	0	983	38	16	5	38	1.73
		Cynoglossidae	Cynoglossinae	Paraplagusia blochii	NC_023228.1	886	27.5395	-0.00311526	-0.254098	0.0122601		0				CSB-F	CSB-E	CSB-D	CSB-C	CSB-B	CSB-A	CSB-1	CSB-2	CSB-3	1	181	1	182	18	10.1	18	98	0	337	37	5	7	50	1.53
		Cynoglossidae	Cynoglossinae	Paraplagusia japonica	NC_021376.1	971	28.6303	-0.030303	-0.194245	0.156004		4			coreTAS (LS)	CSB-F	CSB-E	CSB-D	CSB-C	CSB-B	CSB-A	CSB-1	CSB-2	CSB-3	1	215	7	222	17	12.7	17	100	0	432	35	12	6	46	1.65
		Cynoglossidae	Symphurinae	Symphurus orientalis	NC_027656.1	1388	29.3948	-0.0510204	-0.0980392	0.520408		1	775	790	coreTAS (LS)	CSB-F	CSB-E	CSB-D	CSB-C	CSB-B	CSB-A	CSB-1	CSB-2	CSB-3	3
		Echeneidae	0	Echeneis naucrates	NC_022508.1	941	32.1998	0.0031348	-0.214521	-0.014613		0				CSB-F	CSB-E	CSB-D	CSB-C	CSB-B	CSB-A	CSB-1	CSB-2	CSB-3	No found
		Istiophoridae	0	Istiompax indica	NC_012675.1	845	41.1834	0.0382294	-0.126437	-0.30236		2			coreTAS (LS)	CSB-F	CSB-E	CSB-D	CSB-C	CSB-B	CSB-A	CSB-1	CSB-2	CSB-3	No found
		Istiophoridae	0	Istiophorus albicans	NC_022478.1	839	37.6639	0.0592734	-0.196203	-0.302103		2			coreTAS (LS)	CSB-F	CSB-E	CSB-D	CSB-C	CSB-B	CSB-A	CSB-1	CSB-2	CSB-3	No found
		Istiophoridae	0	Istiophorus platypterus	NC_012676.1	842	38.8361	0.0407767	-0.16208	-0.251585		1	75	90	coreTAS (LS)	CSB-F	CSB-E	CSB-D	CSB-C	CSB-B	CSB-A	CSB-1	CSB-2	CSB-3	No found
		Istiophoridae	0	Kajikia albida	NC_030010.1	845	38.9349	0.0271318	-0.167173	-0.162297		1	78	93	coreTAS (M)	CSB-F	CSB-E	CSB-D	CSB-C	CSB-B	CSB-A	CSB-1	CSB-2	CSB-3	No found
		Istiophoridae	0	Kajikia audax	NC_012678.1	844	38.3886	0.0230769	-0.160494	-0.143787		1	78	93	coreTAS (M)	CSB-F	CSB-E	CSB-D	CSB-C	CSB-B	CSB-A	CSB-1	CSB-2	CSB-3	No found
		Istiophoridae	0	Makaira mazara	NC_012680.1	852	38.7324	0.0536398	-0.169697	-0.316092		2			coreTAS (LS)	CSB-F	CSB-E	CSB-D	CSB-C	CSB-B	CSB-A	CSB-1	CSB-2	CSB-3	No found
		Istiophoridae	0	Makaira nigricans	NC_030006.1	851	39.0129	0.0404624	-0.168675	-0.239884		1	18	33	coreTAS (M)				CSB-C	CSB-B	CSB-A	CSB-1			No found
		Istiophoridae	0	Tetrapturus angustirostris	NC_012679.1	828	33.0918	0.032491	-0.131387	-0.247292		3			coreTAS (LS)				CSB-C	CSB-B	CSB-A	CSB-1			No found
		Istiophoridae	0	Tetrapturus belone	NC_030008.1	826	33.6562	0.0474453	-0.165468	-0.286734		3			coreTAS (LS)				CSB-C	CSB-B	CSB-A	CSB-1			No found
		Istiophoridae	0	Tetrapturus georgii	NC_030009.1	818	32.8851	0.0236794	-0.167286	-0.14155		3			coreTAS (LS)	CSB-F	CSB-E	CSB-D	CSB-C	CSB-B	CSB-A	CSB-1		CSB-3	No found
		Istiophoridae	0	Tetrapturus pfluegeri	NC_030007.1	827	33.8573	0.0493601	-0.164286	-0.300453		3			coreTAS (LS)	CSB-F	CSB-E	CSB-D	CSB-C	CSB-B	CSB-A	CSB-1	CSB-2	CSB-3	No found
		Lactariidae	0	Lactarius lactarius	NC_045221.1	845	33.6095	-0.026738	-0.147887	0.1808		1	37	52	coreTAS (M)	CSB-F	CSB-E	CSB-D	CSB-C	CSB-B	CSB-A	CSB-1	CSB-2	CSB-3	No found
		Latidae	0	Lates niloticus	NC_035736.1	966	30.6418	0.0328358	-0.283784	-0.115707		2			coreTAS (M)	CSB-F	CSB-E	CSB-D	CSB-C	CSB-B	CSB-A	CSB-1	CSB-2	CSB-3	1	154	764	918	77	2	77	93	0	265	30	32	5	30	1.81
		Latidae	0	Psammoperca waigiensis	NC_035737.1	921	34.202	0.0825083	-0.161905	-0.50961		1	135	150	coreTAS (M)	CSB-F	CSB-E	CSB-D	CSB-C	CSB-B	CSB-A	CSB-1	CSB-2	CSB-3	No found
		Menidae	0	Mene maculata	NC_037220.1	1036	32.722	0.00430416	-0.132743	-0.0324247		7			coreTAS (M)	CSB-F	CSB-E	CSB-D	CSB-C	CSB-B	CSB-A	CSB-1	CSB-2	CSB-3	2
		Paralichthyidae	0	Cyclopsetta fimbriata	NC_024950.1	801	35.0811	0.0423077	-0.295374	-0.143234		5			coreTAS (M)	CSB-F	CSB-E	CSB-D	CSB-C	CSB-B	CSB-A	CSB-1	CSB-2		1	255	14	269	50	5.1	50	100	0	512	39	16	6	37	1.73
		Paralichthyidae	0	Grammatobothus krempfi	NC_022447.1	891	35.8025	0.034965	-0.172414	-0.202797		3			coreTAS (LS)	CSB-F	CSB-E	CSB-D	CSB-C	CSB-B	CSB-A	CSB-1	CSB-2	CSB-3	3
		Paralichthyidae	0	Paralichthys dentatus	NC_029476.1	1339	38.1628	0.0748792	-0.193738	-0.386498		1	21	36	coreTAS (M)	CSB-F	CSB-E	CSB-D	CSB-C	CSB-B	CSB-A	CSB-1	CSB-2		1	330	787	1117	75	4.4	75	100	0	662	25	23	13	37	1.91
		Paralichthyidae	0	Paralichthys lethostigma	NC_029223.1	1120	37.6786	0.137536	-0.303318	-0.453438		1	25	40	coreTAS (M)	CSB-F	CSB-E	CSB-D	CSB-C	CSB-B	CSB-A	CSB-1	CSB-2	CSB-3	No found
		Paralichthyidae	0	Paralichthys olivaceus	NC_002386.1	1400	39.9286	0.0321046	-0.373882	-0.0858684		1	34	49	coreTAS (M)	CSB-F	CSB-E	CSB-D	CSB-C	CSB-B	CSB-A	CSB-1	CSB-2	CSB-3	1	401	790	1191	74	5.4	74	100	0	804	22	35	6	35	1.81
		Paralichthyidae	0	Pseudorhombus dupliciocellatus	NC_029323.1	921	37.1336	0.0431779	-0.192982	-0.22374		2			coreTAS (LS)	CSB-F	CSB-E	CSB-D	CSB-C	CSB-B	CSB-A	CSB-1	CSB-2	CSB-3	No found
		Pleuronectidae	Pleuronectinae	Cleisthenes herzensteini	NC_028021.1	1495	36.7893	0.0708995	-0.28	-0.253212		1	40	55	coreTAS (M)	CSB-F	CSB-E	CSB-D	CSB-C	CSB-B	CSB-A	CSB-1	CSB-2	CSB-3	No found
		Pleuronectidae	Rhombosoleinae	Colistium nudipinnis	NC_023447.1	919	35.5822	0.0439189	-0.235474	-0.186513		1	32	47	coreTAS (M)	CSB-F	CSB-E	CSB-D	CSB-C	CSB-B	CSB-A	CSB-1	CSB-2	CSB-3	1	118	794	912	17	7	17	100	0	238	47	11	0	41	1.4
		Pleuronectidae	Pleuronectinae	Hippoglossus hippoglossus	NC_009709.1	1841	40.4671	0.0383212	-0.393289	-0.0974378		1	40	55	coreTAS (M)	CSB-F	CSB-E	CSB-D	CSB-C	CSB-B	CSB-A	CSB-1	CSB-2		2
		Pleuronectidae	0	Hippoglossus stenolepis	NC_009710.1	2135	40.4684	0.0637293	-0.456019	-0.139752		1	40	55	coreTAS (M)	CSB-F	CSB-E	CSB-D	CSB-C	CSB-B	CSB-A	CSB-1	CSB-2	CSB-3	1	1062	830	1892	61	17.4	61	100	0	2126	31	34	6	27	1.82
		Pleuronectidae	Pleuronectinae	Limanda aspera	NC_028281.1	1516	38.5224	0.0472103	-0.232877	-0.202727		1	27	42	coreTAS (M)	CSB-F	CSB-E	CSB-D	CSB-C	CSB-B	CSB-A	CSB-1	CSB-2	CSB-3	No found
		Pleuronectidae	Rhombosoleinae	Pelotretis flavilatus	NC_026284.1	1218	35.5501	0.0420382	-0.2194	-0.191606		1	42	57	coreTAS (M)	CSB-F	CSB-E	CSB-D	CSB-C	CSB-B	CSB-A	CSB-1	CSB-2	CSB-3	4
		Pleuronectidae	Rhombosoleinae	Peltorhamphus novaezeelandiae	NC_023448.1	1212	33.3333	0.0321782	-0.222772	-0.144444		1	27	42	coreTAS (M)	CSB-F	CSB-E	CSB-D	CSB-C	CSB-B	CSB-A	CSB-1	CSB-2	CSB-3	2
		Pleuronectidae	Pleuronectinae	Platichthys stellatus	NC_010966.1	1400	42	0.0738916	-0.258503	-0.285844		1	34	49	coreTAS (M)	CSB-F	CSB-E	CSB-D	CSB-C	CSB-B	CSB-A	CSB-1	CSB-2	CSB-3	1	381	817	1198	120	3.2	120	100	0	764	33	26	11	27	1.91
		Pleuronectidae	Pleuronectinae	Pleuronichthys cornutus	NC_022445.1	1778	28.6277	0.00236407	-0.147348	-0.0160441		1	40	55	coreTAS (M)	CSB-F	CSB-E	CSB-D	CSB-C	CSB-B	CSB-A	CSB-1	CSB-2	CSB-3	2
		Pleuronectidae	0	Pleuronichthys japonicus	NC_036299.1	1632	31.1275	0.024911	-0.129921	-0.191739		1	26	41	coreTAS (M)	CSB-F	CSB-E	CSB-D	CSB-C	CSB-B	CSB-A	CSB-1	CSB-2	CSB-3	2
		Pleuronectidae	Pleuronectinae	Pseudopleuronectes yokohamae	NC_028014.1	1679	38.7731	0.0350195	-0.247312	-0.1416		1	25	40	coreTAS (M)	CSB-F	CSB-E	CSB-D	CSB-C	CSB-B	CSB-A	CSB-1	CSB-2	CSB-3	1	718	816	1534	62	11.6	62	99	0	1429	32	24	12	30	1.93
		Pleuronectidae	Pleuronectinae	Reinhardtius hippoglossoides	NC_009711.1	2312	37.5865	0.0852391	-0.334868	-0.254546		1	38	53	coreTAS (M)	CSB-F	CSB-E	CSB-D	CSB-C	CSB-B	CSB-A	CSB-1	CSB-2	CSB-3	1	1238	836	2074	61	20.3	61	99	0	2469	35	26	9	28	1.88
		Pleuronectidae	Pleuronectinae	Verasper moseri	NC_008461.1	1889	35.892	0.0371594	-0.318584	-0.116639		1	41	56	coreTAS (M)	CSB-F	CSB-E	CSB-D	CSB-C	CSB-B	CSB-A	CSB-1	CSB-2	CSB-3	1	809	844	1653	61	13.3	61	100	0	1620	35	23	8	32	1.84
		Pleuronectidae	0	Verasper variegatus	NC_007939.1	1572	37.9135	0.0840164	-0.318792	-0.263546		1	49	64	coreTAS (M)	CSB-F	CSB-E	CSB-D	CSB-C	CSB-B	CSB-A	CSB-1	CSB-2	CSB-3	1	503	832	1335	61	8.3	61	100	0	1008	37	26	9	26	1.87
		Polynemidae	0	Eleutheronema tetradactylum	NC_021620.1	751	37.0173	0.0317125	-0.194245	-0.163261		1	49	64	coreTAS (M)	CSB-F	CSB-E	CSB-D	CSB-C	CSB-B	CSB-A	CSB-1	CSB-2	CSB-3	No found
		Polynemidae	0	Polydactylus plebeius	NC_026235.1	976	36.2705	0.0192926	-0.112994	-0.17074		1	556	571	coreTAS (LS)	CSB-F	CSB-E	CSB-D	CSB-C	CSB-B	CSB-A	CSB-1	CSB-2	CSB-3	1	295	676	971	155	1.9	155	100	0	592	30	23	16	29	1.97
		Polynemidae	0	Polydactylus sextarius	NC_027088.1	888	34.6847	-0.0310345	-0.136364	0.227586		1	439	454	coreTAS (LS)	CSB-F	CSB-E	CSB-D	CSB-C	CSB-B	CSB-A	CSB-1	CSB-2	CSB-3	1	37	841	878	17	2.2	18	85	4	51	52	7	0	39	1.31
		Polynemidae	0	Polynemus dubius	NC_029710.1	829	32.2075	0.0142349	-0.228464	-0.0623067		4			coreTAS (LS)	CSB-F	CSB-E	CSB-D	CSB-C	CSB-B	CSB-A	CSB-1	CSB-2	CSB-3	1	38	92	130	17	2.3	17	91	8	62	41	10	5	43	1.61
		Polynemidae	0	Polynemus paradiseus	NC_026236.1	988	32.7935	-0.0120482	-0.265432	0.0453909		2			coreTAS (LS)	CSB-F	CSB-E	CSB-D	CSB-C	CSB-B	CSB-A	CSB-1	CSB-2		No found
		Psettodidae	0	Psettodes erumei	NC_020032.1	1601	27.1705	0.0686106	-0.241379	-0.284244		8			coreTAS (LS)	CSB-F	CSB-E	CSB-D	CSB-C	CSB-B	CSB-A	CSB-1	CSB-2		3
		Rachycentridae	0	Rachycentron canadum	NC_011219.1	1068	37.3596	0.0134529	-0.233083	-0.0577173		1	33	48	coreTAS (M)	CSB-F	CSB-E	CSB-D	CSB-C	CSB-B	CSB-A	CSB-1	CSB-2	CSB-3	No found
		Scophthalmidae	0	Scophthalmus maximus	NC_013183.1	1658	30.0965	0.0284728	-0.158317	-0.179847		1	38	53	coreTAS (M)	CSB-F	CSB-E	CSB-D	CSB-C	CSB-B	CSB-A	CSB-1	CSB-2	CSB-3	2
		Soleidae	0	Aesopia cornuta	NC_021969.1	1071	35.2941	0.044733	-0.291005	-0.153719		1	19	34	coreTAS (M)	CSB-F	CSB-E	CSB-D	CSB-C	CSB-B	CSB-A	CSB-1	CSB-2	CSB-3	No found
		Soleidae	0	Aseraggodes kobensis	NC_024285.1	1239	33.6562	0.0656934	-0.223022	-0.294561		1	34	49	coreTAS (M)	CSB-F	CSB-E	CSB-D	CSB-C	CSB-B	CSB-A	CSB-1	CSB-2	CSB-3	No found
		Soleidae	0	Brachirus orientalis	NC_026078.1	924	33.5498	0.0846906	-0.296774	-0.28537		1	11	26	coreTAS (M)	CSB-F	CSB-E	CSB-D	CSB-C	CSB-B	CSB-A	CSB-1	CSB-2	CSB-3	No found
		Soleidae	0	Heteromycteris japonicus	NC_024921.1	1356	33.0383	0.0132159	-0.138393	-0.0954952		2			coreTAS (M)	CSB-F	CSB-E	CSB-D	CSB-C	CSB-B	CSB-A	CSB-1	CSB-2	CSB-3	1	279	1047	1326	139	2	139	99	0	551	34	18	13	33	1.9
		Soleidae	0	Liachirus melanospilos	NC_023539.1	1220	34.7541	0.0502513	-0.221698	-0.226665		1	23	38	coreTAS (M)	CSB-F	CSB-E	CSB-D	CSB-C	CSB-B	CSB-A	CSB-1	CSB-2	CSB-3	No found
		Soleidae	0	Pardachirus pavoninus	NC_023974.1	872	37.844	-0.0405904	-0.339394	0.119597		1	80	95	coreTAS (M)	CSB-F	CSB-E	CSB-D	CSB-C	CSB-B	CSB-A	CSB-1	CSB-2	CSB-3	1	52	68	120	17	3.2	17	79	12	65	41	13	3	41	1.62
		Soleidae	0	Pseudaesopia japonica	NC_023973.1	1120	34.6429	0.010929	-0.309278	-0.035337		1	20	35	coreTAS (M)	CSB-F	CSB-E	CSB-D	CSB-C	CSB-B	CSB-A	CSB-1	CSB-2	CSB-3	No found
		Soleidae	0	Solea ovata	NC_024610.1	1153	32.6106	0.0527671	-0.170213	-0.310006		1	28	43	coreTAS (M)	CSB-F	CSB-E	CSB-D	CSB-C	CSB-B	CSB-A	CSB-1	CSB-2	CSB-3	1	284	867	1151	16	17.9	16	99	0	554	37	5	12	43	1.67
		Soleidae	0	Solea senegalensis	NC_008327.1	1017	34.3166	0.0299401	-0.22063	-0.135703		1	31	46	coreTAS (M)	CSB-F	CSB-E	CSB-D	CSB-C	CSB-B	CSB-A	CSB-1	CSB-2	CSB-3	1	63	888	951	8	8.1	8	78	3	76	48	10	0	40	1.38
		Soleidae	0	Zebrias crossolepis	NC_029382.1	1101	34.8774	0.0264993	-0.260417	-0.101757		1	62	77	coreTAS (M)	CSB-F	CSB-E	CSB-D	CSB-C	CSB-B	CSB-A	CSB-1	CSB-2	CSB-3	No found
		Soleidae	0	Zebrias quagga	NC_023225.1	1338	29.3722	0.0391534	-0.0839695	-0.466282		1	38	53	coreTAS (LS)	CSB-F	CSB-E	CSB-D	CSB-C	CSB-B	CSB-A	CSB-1	CSB-2	CSB-3	5
		Soleidae	0	Zebrias zebra	NC_021377.1	1078	34.3228	0.0141243	-0.318919	-0.044288		1	38	53	coreTAS (LS)	CSB-F	CSB-E	CSB-D	CSB-C	CSB-B	CSB-A	CSB-1	CSB-2	CSB-3	No found
		Soleidae	0	Zebrias zebrinus	NC_025199.1	1077	34.2618	0.0141243	-0.317073	-0.0445458		1	38	53	coreTAS (LS)	CSB-F	CSB-E	CSB-D	CSB-C	CSB-B	CSB-A	CSB-1	CSB-2	CSB-3	No found
		Toxotidae	0	Toxotes chatareus	NC_013151.1	890	34.8315	-0.0172414	-0.206452	0.0835129		1	18	33	coreTAS (M)	CSB-F	CSB-E	CSB-D	CSB-C	CSB-B	CSB-A	CSB-1	CSB-2	CSB-3	No found
		Xiphiidae	0	Xiphias gladius	NC_012677.1	830	36.506	0.0512334	-0.194719	-0.263114		1	23	38	coreTAS (M)	CSB-F	CSB-E	CSB-D	CSB-C	CSB-B	CSB-A	CSB-1	CSB-2	CSB-3	No found
	Cichliformes	Cichlidae	Cichlasomatinae	Aequidens metae	NC_033544.1	846	38.8889	0.0290135	-0.240122	-0.120829		1	36	51	coreTAS (M)	CSB-F	CSB-E	CSB-D	CSB-C	CSB-B	CSB-A	CSB-1	CSB-2	CSB-3	No found
[truncated: 3,239 more rows]

## Sheet: Table S4
Order	CSB-A motif	CSB-B motif	CSB-C motif	CSB-D motif	CSB-E motif	CSB-F motif	CSB-1 motif	CSB-2 motif	CSB-3 motif
Mammalia	-	TCATACATTTGGTATTTT (Douzery & Randy, 1997); TCATGCATTTGGTATTTT (Ketmaier & Bernardini, 2005); TCATGCATTTGGTATCTT (Ki et al., 2009); CCATGCCCCTGGTAAGATT (Vivas-Toro, et al., 2021)	TTCCTCTTAAATAAGACATCTCGA (Douzery & Randy, 1997); TCTCAAATAGGACATCTCGATGG (Ketmaier & Bernardini, 2005); TCTCAAATGGGACATCTCGATGG (Ki et al., 2009); TTCCCCTTAAATAAGACATCACGATGG (Vivas-Toro et al., 2021)	ATCTGGTTCTTTCTTCAGGGCCA (Douzery & Randy, 1997); ATCTGGTTCTTACTTCAGGGCCATA (Ketmaier & Bernardini, 2005); CTCTTCTCGCTCCGGGCCCATCACATGTGGGGGTTTC (Ki et al., 2009); ATCTGGTTCTTTCTTCAGGACCATCCCACCTAGAATCGC (Vivas-Toro, et al., 2021)	CTCTTCTCGCTCCGGGCCCATTAACCGTGGGGGTTTC (Douzery & Randy, 1997); CTCTTCTCGCTCCGGGCCCATTCTAATGTGGGGGT (Ketmaier & Bernardini, 2005); CTCTTCTCGCTCCGGGCCCATCACATGTGGGGGTTTC (Ki et al., 2019); TCCCTCTTCTTGTCCCAGGCCCATT (Vivas-Toro et al., 2021)	ACCATGCCGCGTGAAACCAGCAACCCGC (Douzery & Randy, 1997); ACCTGGCCTCGAGAAACCAGCAATCCTTGC (Ketmaier & Bernardini, 2005); ACCATGCCTCGAGAAACCATCAATCCTTGC (Ki et al., 2009); ACCTACCTCCGTGAAACCAGCAACCCGCCC (Vivas-Toro et al., 2021)	ATTCAGTCAATGGTTACAGGACATA (Douzery & Randy, 1997); TTCAGTCAATGGTCACAGGACATA (Ketmaier & Bernardini, 2005); TTCAGTCAATGGTCACAGGACATA (Ki et al., 2009); ATAAAGTCCATGATCTATAGACATAA (Vivas-Toro et al., 2021); TACAAGTTAATGGTTCAAGGACATAA (Pumo et al., 1998); ATTATATGAATGATTATAAGACATA (Nilson, 2009)	CAAACCCCCTTACCC (Sbisa et al., 1997); ACCCCCCTTACCCCCCG (Ketmaier & Bernardini, 2005); ACCCCCCTTACCCCCCG (Ki et al., 2009); CAAACCCCCCTACCCCCCG (Vivas-Toro et al., 2021)	TGTCAAACCCCTAAAGCA (Sbisa et al., 1997); TGCCAAACCCCAAAAAC (Ketmaier & Bernardini, 2005); TGCCAAACCCCAAAAAC (Ki et al., 2009); GCCAAACCCCAAAAACAAG (Vivas-Toro et al., 2021); TCCGTCAAACCCCAAAACCGGA (Nilson, 2009)
Aves	TGGTTCCCTTTTTTTTTTTGGGG: (Jiang et al., 2019)	TCAAGAGTTGATTAATGAGACGGTTG: (Jiang et al., 2019)	TTGCTCTTTACGAATACATCTGGC: (Jiang et al., 2019); TTGTACTTCACCGATACATCTGGTCGG: (Yoon et al., 2015); TCGCTCTTCACAGATACATCTGGTCG: (Kan et al., 2010); TTGCCTTTCATGAGACATTTGGTTGG: (Sun et al., 2017) & GTCCTCTTCACAGAGTCATTTGGTTG: (Zhang et al., 2012).	CCTCTGGTTCCTATATCAAGGCCACAA: (Jiang et al., 2019); GCTCTGGTTCCTCGGTCAGGGCCAT: (Yoon et al., 2015); CCTCTGGTTCCTATGTCAGGGCCAT: (Kan et al., 2010); CCTCTGGTTCCTCTGTCAGGGCC: (Sun et al., 2017) & CCTCTGGTTCCTCGGTCAGGGCC: (Zhang et al., 2012).	TACGTTACTAGCTTCAGGATCT: (Jiang et al., 2019); CACTACTAGCTTCAGGACCA: (Yoon et al., 2015); ACGACTAGCTTCAGGCCCAT: (Kan et al., 2010); GTCCCTAGCTTCAGGCCCATTC: (Sun et al., 2017) & GTTACTAGCTTCAGGACCAT: (Zhang et al., 2012).	TGGTCTTCCTCCGAGAAATCAGCAACCG: (Jiang et al., 2019); GACTCCTCACGTGAAATCAGCAACCCGG: (Yoon et al., 2015); TTACACCTCACGTGAAACCAGCAACTCG: (Kan et al., 2010); TGACACATCACGTGAAATCAGCAACGC: (Sun et al., 2017) & GTTCTTCTCACGTGAAATCAGCAACCC: (Zhang et al., 2012).	TAATTAGTGAATGCTTGTGGGACATGT: (Jiang et al., 2019); TTTAATGTAGTGCTCAATGGACATGA: (Yoon et al., 2015); TATGTAGTGAATGCTTGTCGGACATA: (Kan et al., 2010); TATTGGTGAATGCTCGTAGGACATA: (Sun et al., 2017) & TATTTGGTGAATGTTTGCCGGACATA: (Zhang et al., 2012).	CAAACCCCCTTACCC (Sbisa et al., 1997).	-
Reptilia	-	-	TCACTCATTTACGTCCGTGAT (Ray & Desmore, 2004)	ACCTCTGGTTATCACTCTCACGTACTCAT (Ray & Desmore, 2004)	ATTACTAGTCTCAAGCCCAT (Ray & Desmore, 2004)	TCTCGCTATCCGCGTCAT (Ray & Desmore, 2004); AGAAATAAGCAAC (Xiong et al., 2010)	TTAATGCTTGACGGACATA (Xiong et al., 2010); GTCCGACTTTCATGTACATA (Ray & Desmore, 2004); TCCTTAATGCTTGTTAGACATA (Brehm et al., 2002)	CTAAACCCCCCTACCCCCC (Xiong et al., 2010); AATTAGGCCCCCCCTCCCCCC (Ray & Desmore, 2004); CAAACCCCCCTACCCCCC (Brehm et al., 2003)	TCGTCAAACCCCAAAATCC (Xiong et al., 2010); TTGGCCCCGGGGTCGGCT (Kanur & Ong, 2011); TCGCCAAACCCCTAAAACGA (Brehm et al., 2003);
Amphibia	-	-	-	-	-	-	TATATAATGAATGCTTGACGGACATA (San Mauro et al., 2004); GTTAGATGAATGCTAGATGGACATA (Yong et al., 2016)	TAAACCCCCCTACCCCCC (San Mauro et al., 2004); ACCCCCCCTACCCCCCC (Yong et al., 2016); CTACCCCCCCCTTACCCCCCCCA (Zhang et al., 2009)	CGTCAAACCCCAAAATCCA (San Mauro et al., 2004); ACTAACCACCCCCCCGG (Yong et al., 2016); TAATACCCCCTACCCCCCCC (Zhang et al., 2009)
Actinopteri	AGCGGGTAAGGGGTTCTCTTTT (He et al., 2008)	ATACATACGACTCGTTACCCAGCAAGCCGG (He et al., 2008)	CTTTCATCGACGCTTGCATAAGTTA (He et al., 2008)	TTCCTGGCATTTGGTTCC: (satoh, 2016)_Carangoides_armatus; TTACTGGCATGTGGTTCC: (satoh, 2016)_Chalceus_macrolepidotus; TTCCTGGCATTTGGTTCC: (satoh, 2016)_Lepomis_macrochirus; AATCTGGCATCTGATTAC: (satoh, 2016)_Scyliorhinus_canicula; TTTCTGGCATTTGGTTCC: (satoh, 2016)_Zebrasoma_flavescens; TTACTGGCATCTGGTTCC: (Satoh,2016)_Acipenser transmontanus; TTACTGGCATCTGGTTCC: (Satoh,2016)_Aldrovandia_affinis; TTACT…	AGGGACAGAAATCGTGG: (He et al., 2008)	ATGTAGTAAGAGCCTACCAACCGG: (He et al., 2008)	ATAACTGATATCATGGACATA: (satoh, 2016)_Zebrasoma_flavescens; ATTAATCTCTATCAGGTGCATA: (Satoh,2016)_Aldrovandia_affinis; ATTAAATTATATCAAGTGCATA: (satoh,2016)_Alepocephalus_tenebrosus; ATTAAAATATATCAAGTGCATA: (satoh,2016)_Anguilla_japonica; ATTAATCTCTATCAGGTGCATA: (satoh,2016)_Anguilla_japonicus; ATAATTGGATATCAAGAGCATA: (Satoh,2016)_Aphredoderus_sayanus; ATAATTGATATCAAGAGCATA: (Satoh,2016)_Aspasma_min…	TAAACCCCCCTACCCC: (satoh, 2016)_Zebrasoma_flavescens; CAAACCCCCCTACCCC: (Satoh,2016)_Aldrovandia_affinis; CAAACCCCCCTACCCC: (satoh,2016)_Alepocephalus_tenebrosus; CAAACCCCCCTACCCC: (satoh,2016)_Anguilla_japonica; CAAACCCCCTACCCC: (Satoh,2016)_Aphredoderus_sayanus; TTTACCCCCTTACCCC: (Satoh,2016)_Aspasma_minima; TAAATCCCCCCTACCCC: (satoh,2016)_Bovichtus_argentinus; TATACCCCCCCTACCCC: (Satoh,2016)_C…	TGTCAAACCCCGAAACCA: (Satoh,2016)_Cyprinus_carpio; TGAAAACCCCCCGGAAACA: (Satoh,2016)_Eleotris_acanthopoma; TGAAAACCCCCCGGAAACA: (Satoh,2016)_Mene_maculata; TGTTAAACCCCTAAACCA: (Satoh,2016)_Pseudobagrus_tokiensis; TGCAAACCCCCGAAAACA: (Satoh,2016)_Neoscopelus_microchirs; TGAAAACCCCCCGGAAACA: (Satoh,2016)_Lepomis_macrochirus; TGTTAAACCCCTAAACCA: (Satoh,2016)_Oncorhynchus_mykiss; AAAATACCTTAAAAAAAT: (…
Cladistii	AGCGGGTAAGGGGTTCTCTTTT (He et al., 2008)	ATACATACGACTCGTTACCCAGCAAGCCGG (He et al., 2008)	CTTTCATCGACGCTTGCATAAGTTA (He et al., 2008)	AACCTGGCATCTGATTAC: (Satoh,2016)_Scyliorhinus_canicula	AGGGACAGAAATCGTGG: (He et al., 2008)	ATGTAGTAAGAGCCTACCAACCGG: (He et al., 2008)	ATCATTCAACCATGAATGACATA: (Satoh,2016)_Polypterus_senegalus.	AAAACCCCCTACCCC: (Satoh,2016)_Polypterus_senegalus.	TGTAAAACCCCGAAAACA: (Satoh,2016)_Polypterus_senegalus.
Holocephali	AGCGGGTAAGGGGTTCTCTTTT (He et al., 2008)	ATACATACGACTCGTTACCCAGCAAGCCGG (He et al., 2008)	CTTTCATCGACGCTTGCATAAGTTA (He et al., 2008)	AACCTGGCATCTGATTAC: (Satoh,2016)_Scyliorhinus_canicula	AGGGACAGAAATCGTGG: (He et al., 2008)	ATGTAGTAAGAGCCTACCAACCGG: (He et al., 2008)	ATGCCTCACTGTATCTGGCATA: (Satoh,2016)_Scyliorhinus_canicula	AAAACCCCCCTCCCCC: (Satoh,2016)_Scyliorhinus_canicula	TCGAAAAACCCCAAAAACG: (Satoh,2016)_Scyliorhinus_canicula
Elasmobranchii	AGCGGGTAAGGGGTTCTCTTTT (He et al., 2008)	ATACATACGACTCGTTACCCAGCAAGCCGG (He et al., 2008)	CTTTCATCGACGCTTGCATAAGTTA (He et al., 2008)	AACCTGGCATCTGATTAC: (Satoh,2016)_Scyliorhinus_canicula	AGGGACAGAAATCGTGG: (He et al., 2008)	ATGTAGTAAGAGCCTACCAACCGG: (He et al., 2008)	ATGCCTCACTGTATCTGGCATA: (Satoh,2016)_Scyliorhinus_canicula	AAAACCCCCCTCCCCC: (Satoh,2016)_Scyliorhinus_canicula	TCGAAAAACCCCAAAAACG: (Satoh,2016)_Scyliorhinus_canicula
Petromyzonti	AGCGGGTAAGGGGTTCTCTTTT (He et al., 2008)	ATACATACGACTCGTTACCCAGCAAGCCGG (He et al., 2008)	CTTTCATCGACGCTTGCATAAGTTA (He et al., 2008)	-	AGGGACAGAAATCGTGG: (He et al., 2008)	ATGTAGTAAGAGCCTACCAACCGG: (He et al., 2008)	ATGCCTCACTGTATCTGGCATA: (Satoh,2016)_Scyliorhinus_canicula	AAAACCCCCCTCCCCC: (Satoh,2016)_Scyliorhinus_canicula	TCGAAAAACCCCAAAAACG: (Satoh,2016)_Scyliorhinus_canicula
Myxini	AGCGGGTAAGGGGTTCTCTTTT (He et al., 2008)	ATACATACGACTCGTTACCCAGCAAGCCGG (He et al., 2008)	CTTTCATCGACGCTTGCATAAGTTA (He et al., 2008)	-	AGGGACAGAAATCGTGG: (He et al., 2008)	ATGTAGTAAGAGCCTACCAACCGG: (He et al., 2008)	-	AAAACCCCCCTCCCCC: (Satoh,2016)_Scyliorhinus_canicula	-
