# Supplementary material for: Evolutionary patterns of the mitochondrial control region in vertebrates: A large-scale comparative analysis
Source: PLoS One. 2026 Jul 10;21(7):e0353555. doi: 10.1371/journal.pone.0353555 (PMC13353940; doi:10.1371/journal.pone.0353555)
Supplement: S4 Table — (XLSX) [file pone.0353555.s009.xlsx]

## Sheet: Hoja1
Order	CSB-A motif	CSB-B motif	CSB-C motif	CSB-D motif	CSB-E motif	CSB-F motif	CSB-1 motif	CSB-2 motif	CSB-3 motif
Mammalia	-	TCATACATTTGGTATTTT (Douzery & Randy, 1997); TCATGCATTTGGTATTTT (Ketmaier & Bernardini, 2005); TCATGCATTTGGTATCTT (Ki et al., 2009); CCATGCCCCTGGTAAGATT (Vivas-Toro, et al., 2021)	TTCCTCTTAAATAAGACATCTCGA (Douzery & Randy, 1997); TCTCAAATAGGACATCTCGATGG (Ketmaier & Bernardini, 2005); TCTCAAATGGGACATCTCGATGG (Ki et al., 2009); TTCCCCTTAAATAAGACATCACGATGG (Vivas-Toro et al., 2021)	ATCTGGTTCTTTCTTCAGGGCCA (Douzery & Randy, 1997); ATCTGGTTCTTACTTCAGGGCCATA (Ketmaier & Bernardini, 2005); CTCTTCTCGCTCCGGGCCCATCACATGTGGGGGTTTC (Ki et al., 2009); ATCTGGTTCTTTCTTCAGGACCATCCCACCTAGAATCGC (Vivas-Toro, et al., 2021)	CTCTTCTCGCTCCGGGCCCATTAACCGTGGGGGTTTC (Douzery & Randy, 1997); CTCTTCTCGCTCCGGGCCCATTCTAATGTGGGGGT (Ketmaier & Bernardini, 2005); CTCTTCTCGCTCCGGGCCCATCACATGTGGGGGTTTC (Ki et al., 2019); TCCCTCTTCTTGTCCCAGGCCCATT (Vivas-Toro et al., 2021)	ACCATGCCGCGTGAAACCAGCAACCCGC (Douzery & Randy, 1997); ACCTGGCCTCGAGAAACCAGCAATCCTTGC (Ketmaier & Bernardini, 2005); ACCATGCCTCGAGAAACCATCAATCCTTGC (Ki et al., 2009); ACCTACCTCCGTGAAACCAGCAACCCGCCC (Vivas-Toro et al., 2021)	ATTCAGTCAATGGTTACAGGACATA (Douzery & Randy, 1997); TTCAGTCAATGGTCACAGGACATA (Ketmaier & Bernardini, 2005); TTCAGTCAATGGTCACAGGACATA (Ki et al., 2009); ATAAAGTCCATGATCTATAGACATAA (Vivas-Toro et al., 2021); TACAAGTTAATGGTTCAAGGACATAA (Pumo et al., 1998); ATTATATGAATGATTATAAGACATA (Nilson, 2009)	CAAACCCCCTTACCC (Sbisa et al., 1997); ACCCCCCTTACCCCCCG (Ketmaier & Bernardini, 2005); ACCCCCCTTACCCCCCG (Ki et al., 2009); CAAACCCCCCTACCCCCCG (Vivas-Toro et al., 2021)	TGTCAAACCCCTAAAGCA (Sbisa et al., 1997); TGCCAAACCCCAAAAAC (Ketmaier & Bernardini, 2005); TGCCAAACCCCAAAAAC (Ki et al., 2009); GCCAAACCCCAAAAACAAG (Vivas-Toro et al., 2021); TCCGTCAAACCCCAAAACCGGA (Nilson, 2009)
Aves	TGGTTCCCTTTTTTTTTTTGGGG: (Jiang et al., 2019)	TCAAGAGTTGATTAATGAGACGGTTG: (Jiang et al., 2019)	TTGCTCTTTACGAATACATCTGGC: (Jiang et al., 2019); TTGTACTTCACCGATACATCTGGTCGG: (Yoon et al., 2015); TCGCTCTTCACAGATACATCTGGTCG: (Kan et al., 2010); TTGCCTTTCATGAGACATTTGGTTGG: (Sun et al., 2017) & GTCCTCTTCACAGAGTCATTTGGTTG: (Zhang et al., 2012).	CCTCTGGTTCCTATATCAAGGCCACAA: (Jiang et al., 2019); GCTCTGGTTCCTCGGTCAGGGCCAT: (Yoon et al., 2015); CCTCTGGTTCCTATGTCAGGGCCAT: (Kan et al., 2010); CCTCTGGTTCCTCTGTCAGGGCC: (Sun et al., 2017) & CCTCTGGTTCCTCGGTCAGGGCC: (Zhang et al., 2012).	TACGTTACTAGCTTCAGGATCT: (Jiang et al., 2019); CACTACTAGCTTCAGGACCA: (Yoon et al., 2015); ACGACTAGCTTCAGGCCCAT: (Kan et al., 2010); GTCCCTAGCTTCAGGCCCATTC: (Sun et al., 2017) & GTTACTAGCTTCAGGACCAT: (Zhang et al., 2012).	TGGTCTTCCTCCGAGAAATCAGCAACCG: (Jiang et al., 2019); GACTCCTCACGTGAAATCAGCAACCCGG: (Yoon et al., 2015); TTACACCTCACGTGAAACCAGCAACTCG: (Kan et al., 2010); TGACACATCACGTGAAATCAGCAACGC: (Sun et al., 2017) & GTTCTTCTCACGTGAAATCAGCAACCC: (Zhang et al., 2012).	TAATTAGTGAATGCTTGTGGGACATGT: (Jiang et al., 2019); TTTAATGTAGTGCTCAATGGACATGA: (Yoon et al., 2015); TATGTAGTGAATGCTTGTCGGACATA: (Kan et al., 2010); TATTGGTGAATGCTCGTAGGACATA: (Sun et al., 2017) & TATTTGGTGAATGTTTGCCGGACATA: (Zhang et al., 2012).	CAAACCCCCTTACCC (Sbisa et al., 1997).	-
Reptilia	-	-	TCACTCATTTACGTCCGTGAT (Ray & Desmore, 2004)	ACCTCTGGTTATCACTCTCACGTACTCAT (Ray & Desmore, 2004)	ATTACTAGTCTCAAGCCCAT (Ray & Desmore, 2004)	TCTCGCTATCCGCGTCAT (Ray & Desmore, 2004); AGAAATAAGCAAC (Xiong et al., 2010)	TTAATGCTTGACGGACATA (Xiong et al., 2010); GTCCGACTTTCATGTACATA (Ray & Desmore, 2004); TCCTTAATGCTTGTTAGACATA (Brehm et al., 2002)	CTAAACCCCCCTACCCCCC (Xiong et al., 2010); AATTAGGCCCCCCCTCCCCCC (Ray & Desmore, 2004); CAAACCCCCCTACCCCCC (Brehm et al., 2003)	TCGTCAAACCCCAAAATCC (Xiong et al., 2010); TTGGCCCCGGGGTCGGCT (Kanur & Ong, 2011); TCGCCAAACCCCTAAAACGA (Brehm et al., 2003);
Amphibia	-	-	-	-	-	-	TATATAATGAATGCTTGACGGACATA (San Mauro et al., 2004); GTTAGATGAATGCTAGATGGACATA (Yong et al., 2016)	TAAACCCCCCTACCCCCC (San Mauro et al., 2004); ACCCCCCCTACCCCCCC (Yong et al., 2016); CTACCCCCCCCTTACCCCCCCCA (Zhang et al., 2009)	CGTCAAACCCCAAAATCCA (San Mauro et al., 2004); ACTAACCACCCCCCCGG (Yong et al., 2016); TAATACCCCCTACCCCCCCC (Zhang et al., 2009)
Actinopteri	AGCGGGTAAGGGGTTCTCTTTT (He et al., 2008)	ATACATACGACTCGTTACCCAGCAAGCCGG (He et al., 2008)	CTTTCATCGACGCTTGCATAAGTTA (He et al., 2008)	TTCCTGGCATTTGGTTCC: (satoh, 2016)_Carangoides_armatus; TTACTGGCATGTGGTTCC: (satoh, 2016)_Chalceus_macrolepidotus; TTCCTGGCATTTGGTTCC: (satoh, 2016)_Lepomis_macrochirus; AATCTGGCATCTGATTAC: (satoh, 2016)_Scyliorhinus_canicula; TTTCTGGCATTTGGTTCC: (satoh, 2016)_Zebrasoma_flavescens; TTACTGGCATCTGGTTCC: (Satoh,2016)_Acipenser transmontanus; TTACTGGCATCTGGTTCC: (Satoh,2016)_Aldrovandia_affinis; TTACT…	AGGGACAGAAATCGTGG: (He et al., 2008)	ATGTAGTAAGAGCCTACCAACCGG: (He et al., 2008)	ATAACTGATATCATGGACATA: (satoh, 2016)_Zebrasoma_flavescens; ATTAATCTCTATCAGGTGCATA: (Satoh,2016)_Aldrovandia_affinis; ATTAAATTATATCAAGTGCATA: (satoh,2016)_Alepocephalus_tenebrosus; ATTAAAATATATCAAGTGCATA: (satoh,2016)_Anguilla_japonica; ATTAATCTCTATCAGGTGCATA: (satoh,2016)_Anguilla_japonicus; ATAATTGGATATCAAGAGCATA: (Satoh,2016)_Aphredoderus_sayanus; ATAATTGATATCAAGAGCATA: (Satoh,2016)_Aspasma_min…	TAAACCCCCCTACCCC: (satoh, 2016)_Zebrasoma_flavescens; CAAACCCCCCTACCCC: (Satoh,2016)_Aldrovandia_affinis; CAAACCCCCCTACCCC: (satoh,2016)_Alepocephalus_tenebrosus; CAAACCCCCCTACCCC: (satoh,2016)_Anguilla_japonica; CAAACCCCCTACCCC: (Satoh,2016)_Aphredoderus_sayanus; TTTACCCCCTTACCCC: (Satoh,2016)_Aspasma_minima; TAAATCCCCCCTACCCC: (satoh,2016)_Bovichtus_argentinus; TATACCCCCCCTACCCC: (Satoh,2016)_C…	TGTCAAACCCCGAAACCA: (Satoh,2016)_Cyprinus_carpio; TGAAAACCCCCCGGAAACA: (Satoh,2016)_Eleotris_acanthopoma; TGAAAACCCCCCGGAAACA: (Satoh,2016)_Mene_maculata; TGTTAAACCCCTAAACCA: (Satoh,2016)_Pseudobagrus_tokiensis; TGCAAACCCCCGAAAACA: (Satoh,2016)_Neoscopelus_microchirs; TGAAAACCCCCCGGAAACA: (Satoh,2016)_Lepomis_macrochirus; TGTTAAACCCCTAAACCA: (Satoh,2016)_Oncorhynchus_mykiss; AAAATACCTTAAAAAAAT: (…
Cladistii	AGCGGGTAAGGGGTTCTCTTTT (He et al., 2008)	ATACATACGACTCGTTACCCAGCAAGCCGG (He et al., 2008)	CTTTCATCGACGCTTGCATAAGTTA (He et al., 2008)	AACCTGGCATCTGATTAC: (Satoh,2016)_Scyliorhinus_canicula	AGGGACAGAAATCGTGG: (He et al., 2008)	ATGTAGTAAGAGCCTACCAACCGG: (He et al., 2008)	ATCATTCAACCATGAATGACATA: (Satoh,2016)_Polypterus_senegalus.	AAAACCCCCTACCCC: (Satoh,2016)_Polypterus_senegalus.	TGTAAAACCCCGAAAACA: (Satoh,2016)_Polypterus_senegalus.
Holocephali	AGCGGGTAAGGGGTTCTCTTTT (He et al., 2008)	ATACATACGACTCGTTACCCAGCAAGCCGG (He et al., 2008)	CTTTCATCGACGCTTGCATAAGTTA (He et al., 2008)	AACCTGGCATCTGATTAC: (Satoh,2016)_Scyliorhinus_canicula	AGGGACAGAAATCGTGG: (He et al., 2008)	ATGTAGTAAGAGCCTACCAACCGG: (He et al., 2008)	ATGCCTCACTGTATCTGGCATA: (Satoh,2016)_Scyliorhinus_canicula	AAAACCCCCCTCCCCC: (Satoh,2016)_Scyliorhinus_canicula	TCGAAAAACCCCAAAAACG: (Satoh,2016)_Scyliorhinus_canicula
Elasmobranchii	AGCGGGTAAGGGGTTCTCTTTT (He et al., 2008)	ATACATACGACTCGTTACCCAGCAAGCCGG (He et al., 2008)	CTTTCATCGACGCTTGCATAAGTTA (He et al., 2008)	AACCTGGCATCTGATTAC: (Satoh,2016)_Scyliorhinus_canicula	AGGGACAGAAATCGTGG: (He et al., 2008)	ATGTAGTAAGAGCCTACCAACCGG: (He et al., 2008)	ATGCCTCACTGTATCTGGCATA: (Satoh,2016)_Scyliorhinus_canicula	AAAACCCCCCTCCCCC: (Satoh,2016)_Scyliorhinus_canicula	TCGAAAAACCCCAAAAACG: (Satoh,2016)_Scyliorhinus_canicula
Petromyzonti	AGCGGGTAAGGGGTTCTCTTTT (He et al., 2008)	ATACATACGACTCGTTACCCAGCAAGCCGG (He et al., 2008)	CTTTCATCGACGCTTGCATAAGTTA (He et al., 2008)	-	AGGGACAGAAATCGTGG: (He et al., 2008)	ATGTAGTAAGAGCCTACCAACCGG: (He et al., 2008)	ATGCCTCACTGTATCTGGCATA: (Satoh,2016)_Scyliorhinus_canicula	AAAACCCCCCTCCCCC: (Satoh,2016)_Scyliorhinus_canicula	TCGAAAAACCCCAAAAACG: (Satoh,2016)_Scyliorhinus_canicula
Myxini	AGCGGGTAAGGGGTTCTCTTTT (He et al., 2008)	ATACATACGACTCGTTACCCAGCAAGCCGG (He et al., 2008)	CTTTCATCGACGCTTGCATAAGTTA (He et al., 2008)	-	AGGGACAGAAATCGTGG: (He et al., 2008)	ATGTAGTAAGAGCCTACCAACCGG: (He et al., 2008)	-	AAAACCCCCCTCCCCC: (Satoh,2016)_Scyliorhinus_canicula	-

## Sheet: Hoja3
	CSB-A motif	CSB-B motif	CSB-C motif	CSB-D motif	CSB-E motif	CSB-F motif	CSB-1 motif	CSB-2 motif	CSB-3 motif
salida_Accipitriformes	TGGTTCCCTTTTTTTTTTTGGGG: (Jiang et al., 2019)	TCAAGAGTTGATTAATGAGACGGTTG: (Jiang et al., 2019)	TTGCTCTTTACGAATACATCTGGC: (Jiang et al., 2019)	CCTCTGGTTCCTATATCAAGGCCACAA: (Jiang et al., 2019)	TACGTTACTAGCTTCAGGATCT: (Jiang et al., 2019)	TGGTCTTCCTCCGAGAAATCAGCAACCG: (Jiang et al., 2019)	TAATTAGTGAATGCTTGTGGGACATGT: (Jiang et al., 2019)	CAAACCCCCTTACCC (Sbisa et al., 1997)	-
salida_Anseriformes	TGGTTCCCTTTTTTTTTTTGGGG: (Jiang et al., 2019)	TCAAGAGTTGATTAATGAGACGGTTG: (Jiang et al., 2019)	TTGCTCTTTACGAATACATCTGGC: (Jiang et al., 2019)	CCTCTGGTTCCTATATCAAGGCCACAA: (Jiang et al., 2019)	TACGTTACTAGCTTCAGGATCT: (Jiang et al., 2019)	TGGTCTTCCTCCGAGAAATCAGCAACCG: (Jiang et al., 2019)	TAATTAGTGAATGCTTGTGGGACATGT: (Jiang et al., 2019)	CAAACCCCCTTACCC (Sbisa et al., 1997)
salida_Bucerotiformes	TGGTTCCCTTTTTTTTTTTGGGG: (Jiang et al., 2019)	TCAAGAGTTGATTAATGAGACGGTTG: (Jiang et al., 2019)	TTGCTCTTTACGAATACATCTGGC: (Jiang et al., 2019)	CCTCTGGTTCCTATATCAAGGCCACAA: (Jiang et al., 2019)	TACGTTACTAGCTTCAGGATCT: (Jiang et al., 2019)	TGGTCTTCCTCCGAGAAATCAGCAACCG: (Jiang et al., 2019)	TAATTAGTGAATGCTTGTGGGACATGT: (Jiang et al., 2019)	CAAACCCCCTTACCC (Sbisa et al., 1997)
salida_Caprimulgiformes	TGGTTCCCTTTTTTTTTTTGGGG: (Jiang et al., 2019)	TCAAGAGTTGATTAATGAGACGGTTG: (Jiang et al., 2019)	TTGCTCTTTACGAATACATCTGGC: (Jiang et al., 2019)	CCTCTGGTTCCTATATCAAGGCCACAA: (Jiang et al., 2019)	TACGTTACTAGCTTCAGGATCT: (Jiang et al., 2019)	TGGTCTTCCTCCGAGAAATCAGCAACCG: (Jiang et al., 2019)	TAATTAGTGAATGCTTGTGGGACATGT: (Jiang et al., 2019)	CAAACCCCCTTACCC (Sbisa et al., 1997)
salida_Charadriiformes	-	-	TTGTACTTCACCGATACATCTGGTCGG: (Yoon et al., 2015)	GCTCTGGTTCCTCGGTCAGGGCCAT: (Yoon et al., 2015)	CACTACTAGCTTCAGGACCA: (Yoon et al., 2015)	GACTCCTCACGTGAAATCAGCAACCCGG: (Yoon et al., 2015)	TTTAATGTAGTGCTCAATGGACATGA: (Yoon et al., 2015)	-	-
salida_Ciconiiformes	TGGTTCCCTTTTTTTTTTTGGGG: (Jiang et al., 2019)	TCAAGAGTTGATTAATGAGACGGTTG: (Jiang et al., 2019)	TTGCTCTTTACGAATACATCTGGC: (Jiang et al., 2019)	CCTCTGGTTCCTATATCAAGGCCACAA: (Jiang et al., 2019)	TACGTTACTAGCTTCAGGATCT: (Jiang et al., 2019)	TGGTCTTCCTCCGAGAAATCAGCAACCG: (Jiang et al., 2019)	TAATTAGTGAATGCTTGTGGGACATGT: (Jiang et al., 2019)	CAAACCCCCTTACCC (Sbisa et al., 1997)	-
salida_Columbiformes	-	-	TCGCTCTTCACAGATACATCTGGTCG: (Kan et al., 2010)	CCTCTGGTTCCTATGTCAGGGCCAT: (Kan et al., 2010)	ACGACTAGCTTCAGGCCCAT: (Kan et al., 2010)	TTACACCTCACGTGAAACCAGCAACTCG: (Kan et al., 2010)	TATGTAGTGAATGCTTGTCGGACATA: (Kan et al., 2010)	-	-
salida_Coraciiformes	-	-	TTGCCTTTCATGAGACATTTGGTTGG: (Sun et al., 2017)	CCTCTGGTTCCTCTGTCAGGGCC: (Sun et al., 2017)	GTCCCTAGCTTCAGGCCCATTC: (Sun et al., 2017)	TGACACATCACGTGAAATCAGCAACGC: (Sun et al., 2017)	TATTGGTGAATGCTCGTAGGACATA: (Sun et al., 2017)	-	-
salida_Cuculiformes	TGGTTCCCTTTTTTTTTTTGGGG: (Jiang et al., 2019)	TCAAGAGTTGATTAATGAGACGGTTG: (Jiang et al., 2019)	TTGCTCTTTACGAATACATCTGGC: (Jiang et al., 2019)	CCTCTGGTTCCTATATCAAGGCCACAA: (Jiang et al., 2019)	TACGTTACTAGCTTCAGGATCT: (Jiang et al., 2019)	TGGTCTTCCTCCGAGAAATCAGCAACCG: (Jiang et al., 2019)	TAATTAGTGAATGCTTGTGGGACATGT: (Jiang et al., 2019)	CAAACCCCCTTACCC (Sbisa et al., 1997)	-
salida_Dinornithiformes	TGGTTCCCTTTTTTTTTTTGGGG: (Jiang et al., 2019)	TCAAGAGTTGATTAATGAGACGGTTG: (Jiang et al., 2019)	TTGCTCTTTACGAATACATCTGGC: (Jiang et al., 2019)	CCTCTGGTTCCTATATCAAGGCCACAA: (Jiang et al., 2019)	TACGTTACTAGCTTCAGGATCT: (Jiang et al., 2019)	TGGTCTTCCTCCGAGAAATCAGCAACCG: (Jiang et al., 2019)	TAATTAGTGAATGCTTGTGGGACATGT: (Jiang et al., 2019)	CAAACCCCCTTACCC (Sbisa et al., 1997)	-
salida_Falconiformes	TGGTTCCCTTTTTTTTTTTGGGG: (Jiang et al., 2019)	TCAAGAGTTGATTAATGAGACGGTTG: (Jiang et al., 2019)	TTGCTCTTTACGAATACATCTGGC: (Jiang et al., 2019)	CCTCTGGTTCCTATATCAAGGCCACAA: (Jiang et al., 2019)	TACGTTACTAGCTTCAGGATCT: (Jiang et al., 2019)	TGGTCTTCCTCCGAGAAATCAGCAACCG: (Jiang et al., 2019)	TAATTAGTGAATGCTTGTGGGACATGT: (Jiang et al., 2019)	CAAACCCCCTTACCC (Sbisa et al., 1997)	-
salida_Galliformes	-	-	TCGCTCTTCACAGATACATCTGGTCG: (Kan et al., 2010)	CCTCTGGTTCCTATGTCAGGGCCAT: (Kan et al., 2010)	ACGACTAGCTTCAGGCCCAT: (Kan et al., 2010)	TTACACCTCACGTGAAACCAGCAACTCG: (Kan et al., 2010)	TATGTAGTGAATGCTTGTCGGACATA: (Kan et al., 2010)	-	-
salida_Gaviiformes	TGGTTCCCTTTTTTTTTTTGGGG: (Jiang et al., 2019)	TCAAGAGTTGATTAATGAGACGGTTG: (Jiang et al., 2019)	TTGCTCTTTACGAATACATCTGGC: (Jiang et al., 2019)	CCTCTGGTTCCTATATCAAGGCCACAA: (Jiang et al., 2019)	TACGTTACTAGCTTCAGGATCT: (Jiang et al., 2019)	TGGTCTTCCTCCGAGAAATCAGCAACCG: (Jiang et al., 2019)	TAATTAGTGAATGCTTGTGGGACATGT: (Jiang et al., 2019)	CAAACCCCCTTACCC (Sbisa et al., 1997)	-
salida_Gruiformes
salida_Passeriformes subgrupo1
salida_Passeriformes subgrupo2
salida_Passeriformes subgrupo3
salida_Pelecaniformes		-	GTCCTCTTCACAGAGTCATTTGGTTG: (Zhang et al., 2012)	CCTCTGGTTCCTCGGTCAGGGCC: (Zhang et al., 2012)	GTTACTAGCTTCAGGACCAT: (Zhang et al., 2012)	GTTCTTCTCACGTGAAATCAGCAACCC: (Zhang et al., 2012)	TATTTGGTGAATGTTTGCCGGACATA: (Zhang et al., 2012)	-	-
salida_Phaethontiformes
salida_Phoenicopteriformes
salida_Piciformes
salida_Podicipediformes
salida_Procellariiformes
salida_Psittaciformes
salida_Sphenisciformes
salida_Strigiformes
salida_Struthioniformes
salida_Suliformes

## Sheet: Hoja4
CSB-A motif	CSB-B motif	CSB-C motif	CSB-D motif	CSB-E motif	CSB-F motif	CSB-1 motif	CSB-2 motif	CSB-3 motif
TGGTTCCCTTTTTTTTTTTGGGG: (Jiang et al., 2019)	TCAAGAGTTGATTAATGAGACGGTTG: (Jiang et al., 2019)	TTGCTCTTTACGAATACATCTGGC: (Jiang et al., 2019)	CCTCTGGTTCCTATATCAAGGCCACAA: (Jiang et al., 2019)	TACGTTACTAGCTTCAGGATCT: (Jiang et al., 2019)	TGGTCTTCCTCCGAGAAATCAGCAACCG: (Jiang et al., 2019)	TAATTAGTGAATGCTTGTGGGACATGT: (Jiang et al., 2019)	CAAACCCCCTTACCC (Sbisa et al., 1997)
		TTGTACTTCACCGATACATCTGGTCGG: (Yoon et al., 2015)	GCTCTGGTTCCTCGGTCAGGGCCAT: (Yoon et al., 2015)	CACTACTAGCTTCAGGACCA: (Yoon et al., 2015)	GACTCCTCACGTGAAATCAGCAACCCGG: (Yoon et al., 2015)	TTTAATGTAGTGCTCAATGGACATGA: (Yoon et al., 2015)
		TCGCTCTTCACAGATACATCTGGTCG: (Kan et al., 2010)	CCTCTGGTTCCTATGTCAGGGCCAT: (Kan et al., 2010)	ACGACTAGCTTCAGGCCCAT: (Kan et al., 2010)	TTACACCTCACGTGAAACCAGCAACTCG: (Kan et al., 2010)	TATGTAGTGAATGCTTGTCGGACATA: (Kan et al., 2010)
		TTGCCTTTCATGAGACATTTGGTTGG: (Sun et al., 2017)	CCTCTGGTTCCTCTGTCAGGGCC: (Sun et al., 2017)	GTCCCTAGCTTCAGGCCCATTC: (Sun et al., 2017)	TGACACATCACGTGAAATCAGCAACGC: (Sun et al., 2017)	TATTGGTGAATGCTCGTAGGACATA: (Sun et al., 2017)
		GTCCTCTTCACAGAGTCATTTGGTTG: (Zhang et al., 2012)	CCTCTGGTTCCTCGGTCAGGGCC: (Zhang et al., 2012)	GTTACTAGCTTCAGGACCAT: (Zhang et al., 2012)	GTTCTTCTCACGTGAAATCAGCAACCC: (Zhang et al., 2012)	TATTTGGTGAATGTTTGCCGGACATA: (Zhang et al., 2012)
		TTGCTCTTTACGAATACATCTGGC: (Jiang et al., 2019)	TTGTACTTCACCGATACATCTGGTCGG: (Yoon et al., 2015)	TCGCTCTTCACAGATACATCTGGTCG: (Kan et al., 2010)	TTGCCTTTCATGAGACATTTGGTTGG: (Sun et al., 2017)	GTCCTCTTCACAGAGTCATTTGGTTG: (Zhang et al., 2012)
		CCTCTGGTTCCTATATCAAGGCCACAA: (Jiang et al., 2019)	GCTCTGGTTCCTCGGTCAGGGCCAT: (Yoon et al., 2015)	CCTCTGGTTCCTATGTCAGGGCCAT: (Kan et al., 2010)	CCTCTGGTTCCTCTGTCAGGGCC: (Sun et al., 2017)	CCTCTGGTTCCTCGGTCAGGGCC: (Zhang et al., 2012)
		TACGTTACTAGCTTCAGGATCT: (Jiang et al., 2019)	CACTACTAGCTTCAGGACCA: (Yoon et al., 2015)	ACGACTAGCTTCAGGCCCAT: (Kan et al., 2010)	GTCCCTAGCTTCAGGCCCATTC: (Sun et al., 2017)	GTTACTAGCTTCAGGACCAT: (Zhang et al., 2012)
		TGGTCTTCCTCCGAGAAATCAGCAACCG: (Jiang et al., 2019)	GACTCCTCACGTGAAATCAGCAACCCGG: (Yoon et al., 2015)	TTACACCTCACGTGAAACCAGCAACTCG: (Kan et al., 2010)	TGACACATCACGTGAAATCAGCAACGC: (Sun et al., 2017)	GTTCTTCTCACGTGAAATCAGCAACCC: (Zhang et al., 2012)
		TAATTAGTGAATGCTTGTGGGACATGT: (Jiang et al., 2019)	TTTAATGTAGTGCTCAATGGACATGA: (Yoon et al., 2015)	TATGTAGTGAATGCTTGTCGGACATA: (Kan et al., 2010)	TATTGGTGAATGCTCGTAGGACATA: (Sun et al., 2017)	TATTTGGTGAATGTTTGCCGGACATA: (Zhang et al., 2012)

## Sheet: Hoja2
Mammalia (1093)	Aves (770)	Reptilia (314)	Amphibia (241) and fish (Dipneusti (7)	Actinopteri (2735)	Cladistii (11)	Holocephali (9)	Elasmobranchii (170)	Petromyzonti (11)	Myxini
Mammalia
Aves
Reptilia
Amphibia
Actinopteri
Cladistii
Holocephali
Elasmobranchii
Petromyzonti
Myxini
